# Supplementary material for: Taxonomic revision of Stigmatomma Roger (Hymenoptera: Formicidae) in the Malagasy region
Source: Biodivers Data J. 2016 Jun 13;(4):e8032. doi: 10.3897/BDJ.4.e8032 (PMC4934140; doi:10.3897/BDJ.4.e8032)
Supplement: Supplementary material 1 — Linear morphometry of Stigmatomma species in the Malagasy bioregion – raw data set of measurements and indices [file biodiversity_data_journal-4-e8032-s001.xls]

## Sheet: Supplementary material_measurem
genus_name	species_name	specimen_code	type_status	HL	HW	HW2	SL	ML	WL	PPW	PtL	PtW		CI	SI	MI	PtI
Stigmatomma	besucheti	casent0906835	paratype	0.398	0.284	0.26	0.192	0.208	0.424	0.16	0.144	0.16		71.3568	48.2412	52.2613	90
Stigmatomma	besucheti	casent0906834	paratype	0.378	0.278	0.262	0.184	0.2	0.426	0.156	0.148	0.16		73.545	48.6772	52.9101	92.5
Stigmatomma	besucheti	casent0906833	paratype	0.404	0.292	0.266	0.186	0.224	0.414	0.154	0.144	0.16		72.2772	46.0396	55.4455	90
Stigmatomma	bolabola	casent0034580	holotype	0.756	0.594	0.492	0.454	0.412	0.92	0.342	0.294	0.406		78.5714	60.0529	54.4974	72.4138
Stigmatomma	irayhady	casent0042899	holotype	1.14	0.974	0.842	0.608	0.722	1.554	0.69	0.698	0.756		85.4386	53.3333	63.3333	92.328
Stigmatomma	irayhady	casent0042898	paratype	1.086	0.93	0.816	0.59	0.65	1.396	0.62	0.674	0.704		85.6354	54.3278	59.8527	95.7386
Stigmatomma	irayhady	casent0042843	paratype	1.132	0.974	0.834	0.58	0.706	1.468	0.688	0.672	0.73		86.0424	51.2367	62.3675	92.0548
Stigmatomma	irayhady	casent0042894	paratype	1.116	0.958	0.832	0.584	0.688	1.508	0.66	0.692	0.758		85.8423	52.3297	61.6487	91.2929
Stigmatomma	irayhady	casent0410412	other_material	1.116	0.966	0.842	0.588	0.708	1.476	0.622	0.646	0.702		86.5591	52.6882	63.4409	92.0228
Stigmatomma	irayhady	casent0410413	other_material	1.072	0.94	0.836	0.578	0.668	1.374	0.602	0.658	0.712		87.6866	53.9179	62.3134	92.4157
Stigmatomma	irayhady	casent0371016	other_material	1.068	0.938	0.818	0.58	0.656	1.478	0.674	0.632	0.684		87.8277	54.3071	61.4232	92.3977
Stigmatomma	janovitsika	casent0161533	holotype	0.79	0.666	0.612	0.46	0.562	0.934	0.366	0.38	0.416		84.3038	58.2278	71.1392	91.3462
Stigmatomma	janovitsika	casent0156022	paratype	0.742	0.654	0.584	0.45	0.55	0.88	0.344	0.366	0.396		88.1402	60.6469	74.124	92.4242
Stigmatomma	janovitsika	casent0156023	paratype	0.748	0.626	0.584	0.45	0.542	0.87	0.342	0.36	0.388		83.6898	60.1604	72.4599	92.7835
Stigmatomma	janovitsika	casent0318444	other_material	0.742	0.644	0.594	0.446	0.535	0.89	0.356	0.364	0.398		86.7925	60.1078	72.1024	91.4573
Stigmatomma	janovitsika	casent0159676	other_material	0.74	0.638	0.594	0.44	0.536	0.904	0.356	0.364	0.394		86.2162	59.4595	72.4324	92.3858
Stigmatomma	janovitsika	casent0159680	other_material	0.758	0.652	0.618	0.452	0.568	0.916	0.362	0.372	0.402		86.0158	59.6306	74.934	92.5373
Stigmatomma	janovitsika	casent0160355	other_material	0.768	0.668	0.616	0.45	0.556	0.868	0.37	0.378	0.418		86.9792	58.5938	72.3958	90.4306
Stigmatomma	liebe	casent0318428	holotype	0.958	0.828	0.726	0.516	0.6	1.246	0.494	0.532	0.566		86.4301	53.8622	62.6305	93.9929
Stigmatomma	liebe	casent0746700	paratype	0.902	0.756	0.686	0.47	0.572	1.18	0.468	0.496	0.516		83.8137	52.1064	63.4146	96.124
Stigmatomma	liebe	casent0746701	paratype	0.93	0.808	0.716	0.492	0.598	1.194	0.512	0.54	0.572		86.8817	52.9032	64.3011	94.4056
Stigmatomma	liebe	casent0746702	paratype	0.912	0.784	0.696	0.492	0.544	1.16	0.482	0.526	0.536		85.9649	53.9474	59.6491	98.1343
Stigmatomma	liebe	casent0746694	other_material	0.908	0.79	0.692	0.496	0.558	1.158	0.446	0.496	0.514		87.0044	54.6256	61.4537	96.4981
Stigmatomma	liebe	casent0746696	other_material	0.944	0.808	0.716	0.498	0.604	1.336	0.526	0.59	0.604		85.5932	52.7542	63.9831	97.6821
Stigmatomma	liebe	casent0746699	paratype	0.926	0.808	0.718	0.502	0.604	1.196	0.474	0.522	0.548		87.257	54.2117	65.2268	95.2555
Stigmatomma	roahady	casent0318421	holotype	1.572	1.456	1.238	0.848	1.072	1.95	0.868	0.872	0.922		92.6209	53.944	68.1934	94.577
Stigmatomma	roahady	casent0318422	paratype	1.458	1.316	1.134	0.788	1.016	1.784	0.768	0.772	0.816		90.2606	54.0466	69.6845	94.6078
Stigmatomma	roahady	casent0318424	paratype	1.604	1.44	1.224	0.772	1.118	1.794	0.792	0.788	0.856		89.7756	48.1297	69.7007	92.0561
Stigmatomma	roahady	casent0318423	paratype	1.468	1.292	1.16	0.88	1.01	2.028	0.89	0.848	0.902		88.0109	59.9455	68.8011	94.0133
Stigmatomma	roahady	casent0318445	other_material	1.464	1.294	1.176	0.778	1.014	1.94	0.79	0.866	0.864		88.388	53.1421	69.2623	100.231
Stigmatomma	roahady	casent0042897	other_material	1.448	1.266	1.114	0.718	1.002	1.848	0.784	0.838	0.862		87.4309	49.5856	69.1989	97.2158
Stigmatomma	roahady	casent0004324	other_material	1.324	1.23	1.052	0.726	0.984	1.684	0.728	0.726	0.758		92.9003	54.8338	74.3202	95.7784
Stigmatomma	sakalava	casent0366766	holotype	0.76	0.61	0.552	0.454	0.464	0.944	0.354	0.352	0.436		80.2632	59.7368	61.0526	80.7339
Stigmatomma	sakalava	casent0318442	paratype	0.756	0.596	0.528	0.438	0.444	0.922	0.356	0.338	0.418		78.836	57.9365	58.7302	80.8612
Stigmatomma	sakalava	casent0318441	paratype	0.756	0.608	0.532	0.444	0.438	0.914	0.356	0.334	0.41		80.4233	58.7302	57.9365	81.4634
Stigmatomma	sakalava	casent0318443	paratype	0.756	0.612	0.542	0.45	0.456	0.916	0.35	0.334	0.42		80.9524	59.5238	60.3175	79.5238
Stigmatomma	sakalava	casent0068192	other_material	0.746	0.578	0.514	0.432	0.438	0.894	0.324	0.306	0.38		77.4799	57.9088	58.7131	80.5263
Stigmatomma	sakalava	casent0015918	other_material	0.762	0.61	0.566	0.472	0.518	0.926	0.324	0.324	0.4		80.0525	61.9423	67.979	81
Stigmatomma	sakalava	casent0022237	other_material	0.742	0.614	0.518	0.422	0.462	0.918	0.354	0.356	0.424		82.7493	56.8733	62.2642	83.9623
Stigmatomma	tsyhady	casent0121332	holotype	1.31	1.128	1.028	0.73	0.87	1.696	0.7	0.784	0.772		86.1069	55.7252	66.4122	101.554
Stigmatomma	tsyhady	casent0318425	paratype	1.298	1.144	1.01	0.714	0.876	1.67	0.692	0.784	0.756		88.1356	55.0077	67.4884	103.704
Stigmatomma	tsyhady	casent0318426	paratype	1.28	1.09	1.01	0.728	0.874	1.66	0.684	0.762	0.734		85.1562	56.875	68.2812	103.815
Stigmatomma	tsyhady	casent0318427	paratype	1.302	1.1	0.994	0.726	0.872	1.682	0.722	0.796	0.788		84.4854	55.7604	66.9739	101.015
Stigmatomma	tsyhady	casent0120744	other_material	1.334	1.244	1.082	0.732	0.938	1.718	0.768	0.834	0.854		93.2534	54.8726	70.3148	97.6581
Stigmatomma	tsyhady	casent0318419	other_material	1.296	1.174	1.026	0.72	0.87	1.7	0.79	0.818	0.832		90.5864	55.5556	67.1296	98.3173
Stigmatomma	tsyhady	casent0318420	other_material	1.044	0.946	0.84	0.592	0.672	1.36	0.598	0.626	0.638		90.613	56.705	64.3678	98.1191
