# Supplementary material for: Taxonomic revision of Stigmatomma Roger (Hymenoptera: Formicidae) in the Malagasy region
Source: Biodivers Data J. 2016 Jun 13;(4):e8032. doi: 10.3897/BDJ.4.e8032 (PMC4934140; doi:10.3897/BDJ.4.e8032)
Supplement: XML Treatment for Stigmatomma [file BDJ.4.e8032-treatment1.xml]

<!DOCTYPE tp:taxon-treatment
  PUBLIC "-//TaxonX//DTD Taxonomic Treatment Publishing DTD v0 20100105//EN" "tax-treatment-NSO.dtd">
<tp:taxon-treatment xmlns:tp="http://www.plazi.org/taxpub"><tp:treatment-meta><mixed-citation publication-type="journal"><person-group><name><surname>Esteves</surname><given-names>Flavia A.</given-names></name><name><surname>Fisher</surname><given-names>Brian L.</given-names></name></person-group><article-title>Taxonomic revision of <italic><tp:taxon-name><tp:taxon-name-part taxon-name-part-type="genus">Stigmatomma</tp:taxon-name-part></tp:taxon-name></italic> Roger (<tp:taxon-name><tp:taxon-name-part taxon-name-part-type="order">Hymenoptera</tp:taxon-name-part></tp:taxon-name>: <tp:taxon-name><tp:taxon-name-part taxon-name-part-type="family">Formicidae</tp:taxon-name-part></tp:taxon-name>) in the Malagasy region</article-title><source>Biodivers Data J</source><day>13</day><month>6</month><year>2016</year><volume>2016</volume><issue>4</issue><pub-id pub-id-type="doi">10.3897/BDJ.4.e8032</pub-id></mixed-citation></tp:treatment-meta><tp:nomenclature><tp:taxon-name>
            <tp:taxon-name-part taxon-name-part-type="genus">Stigmatomma</tp:taxon-name-part>
          </tp:taxon-name><tp:taxon-authority>Roger 1859</tp:taxon-authority><tp:nomenclature-citation-list><tp:nomenclature-citation><tp:taxon-name>
                <tp:taxon-name-part taxon-name-part-type="genus">Stigmatomma</tp:taxon-name-part>
              </tp:taxon-name><comment> as junior synonym of <italic><tp:taxon-name><tp:taxon-name-part taxon-name-part-type="genus">Amblyopone</tp:taxon-name-part></tp:taxon-name></italic>: <xref ref-type="bibr" rid="B3004455">Emery and Forel 1879</xref>: 455; <xref ref-type="bibr" rid="B3004465">Mayr 1887</xref>: 546. Revived from synonymy: <xref ref-type="bibr" rid="B3004496">Dalla Torre 1893</xref>: 14. Subgenus of <italic><tp:taxon-name><tp:taxon-name-part taxon-name-part-type="genus">Amblyopone</tp:taxon-name-part></tp:taxon-name></italic>: <xref ref-type="bibr" rid="B3004505">Forel 1900</xref>: 55; <xref ref-type="bibr" rid="B490167">Clark 1934</xref>: 27; <xref ref-type="bibr" rid="B3004515">Brown 1949</xref>: 87. Revived status as genus: <xref ref-type="bibr" rid="B349142">Bingham 1903</xref>: 36; <xref ref-type="bibr" rid="B3004539">Emery 1911</xref>: 23; <xref ref-type="bibr" rid="B3004549">Creighton 1950</xref>: 31. Junior synonym of <italic><tp:taxon-name><tp:taxon-name-part taxon-name-part-type="genus">Amblyopone</tp:taxon-name-part></tp:taxon-name></italic>: <xref ref-type="bibr" rid="B490126">Brown 1960</xref>: 155. Revived status as genus: <xref ref-type="bibr" rid="B490156">Yoshimura and Fisher 2012b</xref>: 17. Senior synonym of <italic><tp:taxon-name><tp:taxon-name-part taxon-name-part-type="genus">Arotropus</tp:taxon-name-part></tp:taxon-name></italic>: Yoshimura and Fisher 2012b: 17.</comment></tp:nomenclature-citation><tp:nomenclature-citation><tp:taxon-name>
                <tp:taxon-name-part taxon-name-part-type="genus">Stigmatomma</tp:taxon-name-part>
              </tp:taxon-name><comment> = <ext-link xmlns:xlink="http://www.w3.org/1999/xlink" ext-link-type="uri" xlink:href="http://antcat.org/catalog/430046?qq=arotropus" xlink:type="simple"><italic>Arotropus</italic></ext-link><xref ref-type="bibr" rid="B3004559">Provancher 1881</xref>: 205. Type-species: <ext-link xmlns:xlink="http://www.w3.org/1999/xlink" ext-link-type="uri" xlink:href="http://antcat.org/catalog/460078" xlink:type="simple"><italic>Arotropus binodosus</italic></ext-link> (junior synonym of <italic><tp:taxon-name><tp:taxon-name-part taxon-name-part-type="genus">Typhlopone</tp:taxon-name-part> <tp:taxon-name-part taxon-name-part-type="species">pallipes</tp:taxon-name-part></tp:taxon-name></italic>), by monotypy.</comment></tp:nomenclature-citation><tp:nomenclature-citation><tp:taxon-name>
                <tp:taxon-name-part taxon-name-part-type="genus">Stigmatomma</tp:taxon-name-part>
              </tp:taxon-name><tp:type-species><tp:taxon-name><tp:taxon-name-part taxon-name-part-type="genus">Stigmatomma</tp:taxon-name-part> <tp:taxon-name-part taxon-name-part-type="species">denticulatum</tp:taxon-name-part></tp:taxon-name></tp:type-species><comment> Roger 1859<xref ref-type="bibr" rid="B349142">Bingham 1903</xref>: 36. by subsequent designation</comment></tp:nomenclature-citation></tp:nomenclature-citation-list></tp:nomenclature><tp:treatment-sec sec-type="Diagnosis"><title>Diagnosis</title><p>Workers of <italic><tp:taxon-name><tp:taxon-name-part taxon-name-part-type="genus">Stigmatomma</tp:taxon-name-part></tp:taxon-name></italic> in the Malagasy bioregion – characters of the <tp:taxon-name><tp:taxon-name-part taxon-name-part-type="subfamily">Amblyoponinae</tp:taxon-name-part></tp:taxon-name> as described by <xref ref-type="bibr" rid="B490126">Brown (1960)</xref> and the following characters:</p><list list-type="order"><list-item><p>Mandible elongate and linear, not as long as the head, pointed at the apex (Fig. <xref ref-type="fig" rid="F1584107">11</xref>). Masticatory and basal margins running parallel to each other along baso­apical axis, resulting in two rows of teeth (Fig. <xref ref-type="fig" rid="F1478280">12</xref>). Teeth of the same pair generally basally fused.</p></list-item><list-item><p>Median portion of clypeal anterior margin anteriorly projected (generally convex; Fig. <xref ref-type="fig" rid="F1584107">11</xref>). Anterior clypeal margin armed with single row of dentiform setae, arising from tubercle-­like cuticular projections or from the flat cuticle (Fig. <xref ref-type="fig" rid="F1478280">12</xref>​). Pair of long setae on clypeus, generally arising from its anterior margin.</p></list-item><list-item><p>Genal teeth present or absent.</p></list-item><list-item><p>Number of antennomeres: 10–12.</p></list-item><list-item><p>Under the stereomicroscope, pilosity similar present on all antennomeres (Fig. <xref ref-type="fig" rid="F1584107">11</xref>).</p></list-item><list-item><p>Palpal formula: 4:3; 4:2; or 2:2 (two maxillary and two labial).</p></list-item><list-item><p>Metanotal suture well developed to absent.</p></list-item><list-item><p>Mesepisternum generally divided into anepisternum and katepisternum (Fig. <xref ref-type="fig" rid="F1582981">2</xref>).</p></list-item><list-item><p>Number of mesotibial spurs: 0–2.</p></list-item><list-item><p>Anterodorsal face of mesobasitarsus generally with a longitudinal sulcus (Fig. <xref ref-type="fig" rid="F1223854">3</xref><xref ref-type="fig" rid="F1223860">b</xref>).</p></list-item><list-item><p>Number of metatibial spurs: 1–2.</p></list-item><list-item><p>Anterior face of metabasitarsus generally without a longitudinal sulcus.</p></list-item><list-item><p>Pretarsal claw simple; arolium present on pro-, meso-, and metapretarsi (Fig. <xref ref-type="fig" rid="F1223854">3</xref><xref ref-type="fig" rid="F1223862">d</xref>).</p></list-item><list-item><p>Petiole (abdominal segment II) sessile (Fig. <xref ref-type="fig" rid="F1584114">13</xref>). Subpetiolar process present; fenestra present or absent on its lateral face.</p></list-item><list-item><p>Constriction, generally scrobiculate, present between pretergite and postergite of abdominal segment III.</p></list-item><list-item><p>Prora present.</p></list-item><list-item><p>Scrobiculate constriction present between presclerites and postsclerites of abdominal segment IV.</p></list-item><list-item><p>Stout spiniform setae on apex of hypopygium present or absent (Fig. <xref ref-type="fig" rid="F1481881">14</xref>).</p></list-item></list><sec sec-type="Comments on worker characters"><title>Comments on worker characters</title><p>The list of characters above forms an inclusive diagnosis of the genus, but no character can currently be pointed as unique for <italic><tp:taxon-name><tp:taxon-name-part taxon-name-part-type="genus">Stigmatomma</tp:taxon-name-part></tp:taxon-name></italic>.</p><p><bold>1.</bold> In <italic><tp:taxon-name><tp:taxon-name-part taxon-name-part-type="genus">Stigmatomma</tp:taxon-name-part></tp:taxon-name></italic>, the total dental count (including teeth arranged in pairs) recorded for Malagasy species is 11–15, distributed from base to apex as follows: 1–3 single teeth, followed by 3–6 teeth pairs (generally fused at the base), a pre­apical (generally single) tooth, and an apical pointy tooth (Fig. <xref ref-type="fig" rid="F1478280">12</xref>). Tooth number and arrangement may be constant within some species, but not for all species we evaluated: it varies within nest series and even between left and right mandibles of the same specimen. Given that, we did not use these characters alone to isolate individual species.</p><p>The most basal tooth is enlarged in the majority of species we studied, but not in all (Fig. <xref ref-type="fig" rid="F1478280">12</xref>​​). This contradicts the opinion of <xref ref-type="bibr" rid="B490156">Yoshimura and Fisher (2012b)</xref>, which is that all Malagasy <italic><tp:taxon-name><tp:taxon-name-part taxon-name-part-type="genus">Stigmatomma</tp:taxon-name-part></tp:taxon-name></italic> species possess an enlarged basal tooth in their mandibles.</p><p>Teeth coupling generally occurs between teeth with similar dimensions (Fig. <xref ref-type="fig" rid="F1478280">12</xref><xref ref-type="fig" rid="F1478285">a</xref>). However, in two species (<italic><tp:taxon-name><tp:taxon-name-part taxon-name-part-type="genus">Stigmatomma</tp:taxon-name-part> <tp:taxon-name-part taxon-name-part-type="species">bolabola</tp:taxon-name-part></tp:taxon-name></italic> <bold>sp. n.</bold> and <italic><tp:taxon-name><tp:taxon-name-part taxon-name-part-type="genus">S.</tp:taxon-name-part> <tp:taxon-name-part taxon-name-part-type="species">sakalava</tp:taxon-name-part></tp:taxon-name></italic> <bold>sp. n.</bold>), dorsal teeth increase in size towards the mandible’s apex (Fig. <xref ref-type="fig" rid="F1478296">15</xref>​). In that case, the dorsal tooth is smaller than the ventral paired tooth, but at the mandible's apex. This also contradicts <xref ref-type="bibr" rid="B1223372">Yoshimura and Fisher (2014)</xref> and <xref ref-type="bibr" rid="B490156">Yoshimura and Fisher (2012b)</xref>, who were of the opinion that dorsal teeth are smaller than ventral teeth in the XMMAS clade genera. In their view, the genus <italic><tp:taxon-name><tp:taxon-name-part taxon-name-part-type="genus">Amblyopone</tp:taxon-name-part></tp:taxon-name></italic> would generally present mandibles with no teeth pairs, but if teeth were present, the dorsal tooth would be larger than the respective ventral pair. A species noteworthy in this discussion is <ext-link xmlns:xlink="http://www.w3.org/1999/xlink" ext-link-type="uri" xlink:href="http://antcat.org/catalog/448205" xlink:type="simple"><italic>Stigmatomma pluto</italic></ext-link> (<xref ref-type="bibr" rid="B1223404">Gotwald and Lévieux 1972</xref>) (<ext-link xmlns:xlink="http://www.w3.org/1999/xlink" ext-link-type="uri" xlink:href="http://www.antweb.org/specimen/ANTWEB1008502" xlink:type="simple">ANTWEB1008502</ext-link>; Afrotropical region), whose mandible has no basal teeth paired with mandibular teeth, thus resembling the mandible of <italic><tp:taxon-name><tp:taxon-name-part taxon-name-part-type="genus">Amblyopone</tp:taxon-name-part></tp:taxon-name></italic> (Fig. <xref ref-type="fig" rid="F1478298">16</xref>).</p><p>Among the other <tp:taxon-name><tp:taxon-name-part taxon-name-part-type="subfamily">Amblyoponinae</tp:taxon-name-part></tp:taxon-name> genera distributed in the Malagasy bioregion: <italic><tp:taxon-name><tp:taxon-name-part taxon-name-part-type="genus">Prionopelta</tp:taxon-name-part></tp:taxon-name></italic> has short and subtriangular mandibles, which are usually armed with three teeth on the apical half, so that basal and mastigatory margins are distinct (Fig. <xref ref-type="fig" rid="F1478265">17</xref><xref ref-type="fig" rid="F1584105">c</xref>). The mandibles of <italic><tp:taxon-name><tp:taxon-name-part taxon-name-part-type="genus">Mystrium</tp:taxon-name-part></tp:taxon-name></italic> are similar to those of <italic><tp:taxon-name><tp:taxon-name-part taxon-name-part-type="genus">Stigmatomma</tp:taxon-name-part></tp:taxon-name></italic> in their indistinct basal and mastigatory margins, but are longer than its head, and have blunt apex (<xref ref-type="bibr" rid="B577552">Bolton 1994</xref>; Fig. <xref ref-type="fig" rid="F1478265">17</xref><xref ref-type="fig" rid="F1584104">b</xref>). Also in <italic><tp:taxon-name><tp:taxon-name-part taxon-name-part-type="genus">Mystrium</tp:taxon-name-part></tp:taxon-name></italic>, the ventral row of teeth is set far apart from the dorsal row (<xref ref-type="bibr" rid="B1223372">Yoshimura and Fisher 2014</xref>). <italic><tp:taxon-name><tp:taxon-name-part taxon-name-part-type="genus">Adetomyrma</tp:taxon-name-part></tp:taxon-name></italic> and <italic><tp:taxon-name><tp:taxon-name-part taxon-name-part-type="genus">Xymmer</tp:taxon-name-part></tp:taxon-name></italic>, like <italic><tp:taxon-name><tp:taxon-name-part taxon-name-part-type="genus">Stigmatomma</tp:taxon-name-part></tp:taxon-name></italic>, present mandibles that shorter than the head, with indistinct basal and masticatory margins and a pointy apex (Fig. <xref ref-type="fig" rid="F1478265">17</xref><xref ref-type="fig" rid="F1584103">a</xref>, <xref ref-type="fig" rid="F1584106">d</xref>). While teeth are not disposed in pairs along the mandibles of <italic><tp:taxon-name><tp:taxon-name-part taxon-name-part-type="genus">Adetomyrma</tp:taxon-name-part></tp:taxon-name></italic> (<xref ref-type="bibr" rid="B490156">Yoshimura and Fisher 2012b</xref>), the mandibles of <italic><tp:taxon-name><tp:taxon-name-part taxon-name-part-type="genus">Xymmer</tp:taxon-name-part></tp:taxon-name></italic> do have pairs of teeth.</p><p>In addition to the similarities and differences among the shape and configuration of the mandibles, an enlarged mandibular basal tooth is absent in all other Malagasy <tp:taxon-name><tp:taxon-name-part taxon-name-part-type="subfamily">Amblyoponinae</tp:taxon-name-part></tp:taxon-name> genera (<xref ref-type="bibr" rid="B1583014">Yoshimura and Fisher 2012a</xref>, <xref ref-type="bibr" rid="B490156">Yoshimura and Fisher 2012b</xref>; Fig. <xref ref-type="fig" rid="F1478265">17</xref>).</p><p><bold>2.</bold> Number and configuration of clypeal cuticular processes and associated dentiform setae vary among the evaluated species of <italic><tp:taxon-name><tp:taxon-name-part taxon-name-part-type="genus">Stigmatomma</tp:taxon-name-part></tp:taxon-name></italic>. All species present three to ten cuticular processes on the anterior margin of the clypeus. Each medial process bears one dentiform seta.</p><p>In half of the species (<italic><tp:taxon-name><tp:taxon-name-part taxon-name-part-type="species">tsyhady</tp:taxon-name-part></tp:taxon-name></italic> species-complex members and <italic><tp:taxon-name><tp:taxon-name-part taxon-name-part-type="genus">Stigmatomma</tp:taxon-name-part> <tp:taxon-name-part taxon-name-part-type="species">janovitsika</tp:taxon-name-part></tp:taxon-name></italic> <bold>sp. n.</bold>), the seta on the lateral-most process is laterodistally followed by a row of dentiform setae. These lateral rows extend laterad on the anterior clypeal margin, where it arises from flat cuticle (Fig. <xref ref-type="fig" rid="F1478280">12</xref><xref ref-type="fig" rid="F1478285">a</xref>). In few species (<italic><tp:taxon-name><tp:taxon-name-part taxon-name-part-type="genus">S.</tp:taxon-name-part> <tp:taxon-name-part taxon-name-part-type="species">bolabola</tp:taxon-name-part></tp:taxon-name></italic> <bold>sp. n.</bold> and <italic><tp:taxon-name><tp:taxon-name-part taxon-name-part-type="genus">S.</tp:taxon-name-part> <tp:taxon-name-part taxon-name-part-type="species">sakalava</tp:taxon-name-part></tp:taxon-name></italic> <bold>sp. n.</bold>), the lateral-most cuticular process is smaller, and does not bear any dentiform setae (Fig. <xref ref-type="fig" rid="F1478296">15</xref>). <italic><tp:taxon-name><tp:taxon-name-part taxon-name-part-type="genus">S.</tp:taxon-name-part> <tp:taxon-name-part taxon-name-part-type="species">besucheti</tp:taxon-name-part></tp:taxon-name></italic> presents three medial cuticular processes that are followed laterodistally by a notch on the anterior clypeal margin. This notch is succeeded by a row of dentiform setae arising from flat cuticle (or from reduced cuticular processes; Fig. <xref ref-type="fig" rid="F1478280">12</xref><xref ref-type="fig" rid="F1478286">b</xref>). </p><p>However, the number of medial cuticular processes may vary within some species and sometimes within nest series. Thus, we did not use such variations to isolate individual species.</p><p>Among the other <tp:taxon-name><tp:taxon-name-part taxon-name-part-type="subfamily">Amblyoponinae</tp:taxon-name-part></tp:taxon-name> genera present in the Malagasy region, <italic><tp:taxon-name><tp:taxon-name-part taxon-name-part-type="genus">Mystrium</tp:taxon-name-part></tp:taxon-name></italic>, like <italic><tp:taxon-name><tp:taxon-name-part taxon-name-part-type="genus">Stigmatomma</tp:taxon-name-part></tp:taxon-name></italic>, also presents a single row of cuticular projections bearing dentiform setae on the anterior clypeal margin (Fig. <xref ref-type="fig" rid="F1478265">17</xref><xref ref-type="fig" rid="F1584104">b</xref>; or see <ext-link xmlns:xlink="http://www.w3.org/1999/xlink" ext-link-type="uri" xlink:href="http://www.antweb.org/specimen/ANTWEB1008554" xlink:type="simple">ANTWEB1008554</ext-link> for high-magnification images). On the other hand, <italic><tp:taxon-name><tp:taxon-name-part taxon-name-part-type="genus">Xymmer</tp:taxon-name-part></tp:taxon-name></italic> has neither specialized setae nor cuticular tubercle-­like projections (Fig. <xref ref-type="fig" rid="F1478265">17</xref><xref ref-type="fig" rid="F1584106">d</xref>; or see <ext-link xmlns:xlink="http://www.w3.org/1999/xlink" ext-link-type="uri" xlink:href="http://www.antweb.org/specimen/ANTWEB1008499" xlink:type="simple">ANTWEB1008499</ext-link> for more images); in <italic><tp:taxon-name><tp:taxon-name-part taxon-name-part-type="genus">Adetomyrma</tp:taxon-name-part></tp:taxon-name></italic>, all dentiform clypeal setae arise from flat cuticle (Fig. <xref ref-type="fig" rid="F1478265">17</xref><xref ref-type="fig" rid="F1584103">a</xref>; or see <ext-link xmlns:xlink="http://www.w3.org/1999/xlink" ext-link-type="uri" xlink:href="http://www.antweb.org/specimen/ANTWEB1008494" xlink:type="simple">ANTWEB1008494</ext-link> for SEM images); and <italic><tp:taxon-name><tp:taxon-name-part taxon-name-part-type="genus">Prionopelta</tp:taxon-name-part></tp:taxon-name></italic> seems to have cuticular projections welded onto an anterior clypeal apron (Fig. <xref ref-type="fig" rid="F1478265">17</xref><xref ref-type="fig" rid="F1584105">c</xref>).</p><p>A pair of long setae is present on the anterior margin of the clypeus of all genera in the XMMAS clade in the Malagasy region, however, they are reduced and stouter in <italic><tp:taxon-name><tp:taxon-name-part taxon-name-part-type="genus">Mystrium</tp:taxon-name-part></tp:taxon-name></italic> (<ext-link xmlns:xlink="http://www.w3.org/1999/xlink" ext-link-type="uri" xlink:href="http://www.antweb.org/specimen/CASENT0002095" xlink:type="simple">CASENT0002095</ext-link>).</p><p><bold>3.</bold> The presence or absence of genal teeth is uniform within <italic><tp:taxon-name><tp:taxon-name-part taxon-name-part-type="genus">Stigmatomma</tp:taxon-name-part></tp:taxon-name></italic> species, and this character has relative importance to group species with similar morphology. In the Malagasy bioregion, this trait is present in all <italic><tp:taxon-name><tp:taxon-name-part taxon-name-part-type="genus">Mystrium</tp:taxon-name-part></tp:taxon-name></italic> species (Fig. <xref ref-type="fig" rid="F1478265">17</xref><xref ref-type="fig" rid="F1584104">b</xref>) and absent in <italic><tp:taxon-name><tp:taxon-name-part taxon-name-part-type="genus">Adetomyrma</tp:taxon-name-part></tp:taxon-name></italic> (Fig. <xref ref-type="fig" rid="F1478265">17</xref><xref ref-type="fig" rid="F1584103">a</xref>), <italic><tp:taxon-name><tp:taxon-name-part taxon-name-part-type="genus">Prionopelta</tp:taxon-name-part></tp:taxon-name></italic> (Fig. <xref ref-type="fig" rid="F1478265">17</xref><xref ref-type="fig" rid="F1584105">c</xref>), and <italic><tp:taxon-name><tp:taxon-name-part taxon-name-part-type="genus">Xymmer</tp:taxon-name-part></tp:taxon-name></italic> (Fig. <xref ref-type="fig" rid="F1478265">17</xref><xref ref-type="fig" rid="F1584106">d</xref>).</p><p><bold>4.</bold> Despite the variation among species, the number of antennomeres is constant within the <italic><tp:taxon-name><tp:taxon-name-part taxon-name-part-type="genus">Stigmatomma</tp:taxon-name-part></tp:taxon-name></italic> species we studied. <italic><tp:taxon-name><tp:taxon-name-part taxon-name-part-type="genus">Adetomyrma</tp:taxon-name-part></tp:taxon-name></italic>, <italic><tp:taxon-name><tp:taxon-name-part taxon-name-part-type="genus">Mystrium</tp:taxon-name-part></tp:taxon-name></italic>, and <italic><tp:taxon-name><tp:taxon-name-part taxon-name-part-type="genus">Xymmer</tp:taxon-name-part></tp:taxon-name></italic> species present no variation for this character, with all having twelve­ antennomeres.</p><p><bold>5.</bold> Under the stereomicroscope, the whole antenna is equally covered by setae in <italic><tp:taxon-name><tp:taxon-name-part taxon-name-part-type="genus">Adetomyrma</tp:taxon-name-part></tp:taxon-name></italic>, <italic><tp:taxon-name><tp:taxon-name-part taxon-name-part-type="genus">Prionopelta</tp:taxon-name-part></tp:taxon-name></italic>, <italic><tp:taxon-name><tp:taxon-name-part taxon-name-part-type="genus">Stigmatomma</tp:taxon-name-part></tp:taxon-name></italic>, and <italic><tp:taxon-name><tp:taxon-name-part taxon-name-part-type="genus">Xymmer</tp:taxon-name-part></tp:taxon-name></italic> (Figs <xref ref-type="fig" rid="F1584107">11</xref>, <xref ref-type="fig" rid="F1478265">17</xref><xref ref-type="fig" rid="F1584103">a</xref>, <xref ref-type="fig" rid="F1584105">c</xref>, <xref ref-type="fig" rid="F1584106">d</xref>). In <italic><tp:taxon-name><tp:taxon-name-part taxon-name-part-type="genus">Mystrium</tp:taxon-name-part></tp:taxon-name></italic>, the four apical-most antennomeres are covered with denser pilosity (​Fig. <xref ref-type="fig" rid="F1478265">17</xref><xref ref-type="fig" rid="F1584104">b</xref>). SEM images show that the apical antennomeres in <italic><tp:taxon-name><tp:taxon-name-part taxon-name-part-type="genus">Mystrium</tp:taxon-name-part></tp:taxon-name></italic> are actually covered by a different type of setae (<ext-link xmlns:xlink="http://www.w3.org/1999/xlink" ext-link-type="uri" xlink:href="http://www.antweb.org/specimen/ANTWEB1008554" xlink:type="simple">ANTWEB1008554</ext-link>).</p><p><bold>6.</bold> Without dissection, the maxillary and labial palpomeres are often extremely difficult to count in the species we studied.</p><p>Regarding the number of maxillary and labial palpomeres in other <tp:taxon-name><tp:taxon-name-part taxon-name-part-type="subfamily">Amblyoponinae</tp:taxon-name-part></tp:taxon-name> members in the Malagasy region, the palpal formula is constant within <italic><tp:taxon-name><tp:taxon-name-part taxon-name-part-type="genus">Mystrium</tp:taxon-name-part></tp:taxon-name></italic> (4:3) and <italic><tp:taxon-name><tp:taxon-name-part taxon-name-part-type="genus">Prionopelta</tp:taxon-name-part></tp:taxon-name></italic> (2:2) (<xref ref-type="bibr" rid="B1223372">Yoshimura and Fisher 2014</xref>), but not in <italic><tp:taxon-name><tp:taxon-name-part taxon-name-part-type="genus">Adetomyrma</tp:taxon-name-part></tp:taxon-name></italic> and <italic><tp:taxon-name><tp:taxon-name-part taxon-name-part-type="genus">Xymmer</tp:taxon-name-part></tp:taxon-name></italic>.</p><p>The palpal formula published for the <italic><tp:taxon-name><tp:taxon-name-part taxon-name-part-type="genus">Adetomyrma</tp:taxon-name-part></tp:taxon-name></italic> worker caste is 3:3, but some species are only known by the male caste, which, depending on the species, may present palpomere counts of 2:2 and 2:3 (<xref ref-type="bibr" rid="B1583014">Yoshimura and Fisher 2012a</xref>). The palpal formula for <italic><tp:taxon-name><tp:taxon-name-part taxon-name-part-type="genus">Xymmer</tp:taxon-name-part></tp:taxon-name></italic> males is 4:3/3:3/3:2 (<xref ref-type="bibr" rid="B490156">Yoshimura and Fisher 2012b</xref>). Since published records indicate that the number of palpomeres is generally constant across castes of Amblyponinae species (<xref ref-type="bibr" rid="B490126">Brown 1960</xref>), we expect the females of <italic><tp:taxon-name><tp:taxon-name-part taxon-name-part-type="genus">Xymmer</tp:taxon-name-part></tp:taxon-name></italic> and <italic><tp:taxon-name><tp:taxon-name-part taxon-name-part-type="genus">Adetomyrma</tp:taxon-name-part></tp:taxon-name></italic> to reflect a similarly diverse combination.</p><p>Finally, <xref ref-type="bibr" rid="B490156">Yoshimura and Fisher (2012b)</xref> presented 4:3/4:2/3:3 as palpal formula for <italic><tp:taxon-name><tp:taxon-name-part taxon-name-part-type="genus">Stigmatomma</tp:taxon-name-part></tp:taxon-name></italic> males in the Malagasy region, differing from the numbers we counted for workers. However, mouthpart dissections on several male specimens of the same morphotypes used by Yoshimura &amp; Fisher revealed that, for <italic><tp:taxon-name><tp:taxon-name-part taxon-name-part-type="genus">Stigmatomma</tp:taxon-name-part></tp:taxon-name></italic>, the number of palpomeres is the same in males and females (4:3/4:2; not evaluated for <italic><tp:taxon-name><tp:taxon-name-part taxon-name-part-type="genus">S.</tp:taxon-name-part> <tp:taxon-name-part taxon-name-part-type="species">besucheti</tp:taxon-name-part></tp:taxon-name></italic>, as males are unknown).</p><p><bold>7.</bold> The presence or absence of the metanotal suture, and the degree of its impression, may vary within species, as well as within nest series of <italic><tp:taxon-name><tp:taxon-name-part taxon-name-part-type="genus">Stigmatomma</tp:taxon-name-part></tp:taxon-name></italic> in the Malagasy region. Given this, we did not use those variations to isolate individual species.</p><p><bold>9.</bold> The number of mesotibial spur(s) is difficult to determine under stereomicroscopes when the anterior spur is reduced in size, and also because the posterior spur may be “replaced” by an enlarged, stout spiniform seta. SEM images allowed comparisons between the texture of enlarged spinifom processes and surrounding cuticle, thus enabling us to differentiate spur and seta (Fig. <xref ref-type="fig" rid="F1478330">18</xref>​). </p><p>In the <italic><tp:taxon-name><tp:taxon-name-part taxon-name-part-type="genus">Stigmatomma</tp:taxon-name-part></tp:taxon-name></italic> we studied, the number of mesotibial spurs ranged from zero to two, and were generally constant within species. In one species, <italic><tp:taxon-name><tp:taxon-name-part taxon-name-part-type="genus">S.</tp:taxon-name-part> <tp:taxon-name-part taxon-name-part-type="species">liebe</tp:taxon-name-part></tp:taxon-name></italic> <bold>sp. n.</bold>, the number of mesotibial spurs visible under the stereomicroscope ranges from one to two. The anterior spur may be visible and developed, but it is vestigial in the majority of the specimens we evaluated. This variation was observed in specimens from the same nest series. </p><p>Regarding other members of the XMMAS clade, <italic><tp:taxon-name><tp:taxon-name-part taxon-name-part-type="genus">Stigmatomma</tp:taxon-name-part> <tp:taxon-name-part taxon-name-part-type="species">pallipes</tp:taxon-name-part></tp:taxon-name></italic> (<ext-link xmlns:xlink="http://www.w3.org/1999/xlink" ext-link-type="uri" xlink:href="http://www.antweb.org/specimen/ANTWEB1008501" xlink:type="simple">ANTWEB1008501</ext-link>; Nearctic region), <italic><tp:taxon-name><tp:taxon-name-part taxon-name-part-type="genus">S.</tp:taxon-name-part> <tp:taxon-name-part taxon-name-part-type="species">pluto</tp:taxon-name-part></tp:taxon-name></italic> (<ext-link xmlns:xlink="http://www.w3.org/1999/xlink" ext-link-type="uri" xlink:href="http://www.antweb.org/specimen/ANTWEB1008502" xlink:type="simple">ANTWEB1008502</ext-link>), <italic><tp:taxon-name><tp:taxon-name-part taxon-name-part-type="genus">Adetomyrma</tp:taxon-name-part> <tp:taxon-name-part taxon-name-part-type="species">caputleae</tp:taxon-name-part></tp:taxon-name></italic> <xref ref-type="bibr" rid="B1583014">Yoshimura and Fisher 2012a</xref> (<ext-link xmlns:xlink="http://www.w3.org/1999/xlink" ext-link-type="uri" xlink:href="http://www.antweb.org/specimen/ANTWEB1008494" xlink:type="simple">ANTWEB1008494</ext-link>; Malagasy region), <italic><ext-link xmlns:xlink="http://www.w3.org/1999/xlink" ext-link-type="uri" xlink:href="http://antcat.org/catalog/448194" xlink:type="simple">Fulakora mystriops</ext-link></italic> (<xref ref-type="bibr" rid="B490126">Brown 1960</xref>) (<ext-link xmlns:xlink="http://www.w3.org/1999/xlink" ext-link-type="uri" xlink:href="http://www.antweb.org/specimen/ANTWEB1008500" xlink:type="simple">ANTWEB1008500</ext-link>; Neotropical region), <italic><ext-link xmlns:xlink="http://www.w3.org/1999/xlink" ext-link-type="uri" xlink:href="http://antcat.org/catalog/440989" xlink:type="simple">Myopopone castanea</ext-link></italic> (<xref ref-type="bibr" rid="B3198275">Smith 1860</xref>) (<ext-link xmlns:xlink="http://www.w3.org/1999/xlink" ext-link-type="uri" xlink:href="http://www.antweb.org/specimen/ANTWEB1008551" xlink:type="simple">ANTWEB1008551</ext-link>; Indomalaya and Australasia regions), and <ext-link xmlns:xlink="http://www.w3.org/1999/xlink" ext-link-type="uri" xlink:href="http://antcat.org/catalog/451297" xlink:type="simple"><italic>Xymmer muticus</italic></ext-link> <xref ref-type="bibr" rid="B3198285">Santschi 1914</xref> (<ext-link xmlns:xlink="http://www.w3.org/1999/xlink" ext-link-type="uri" xlink:href="http://www.antweb.org/specimen/ANTWEB1008499" xlink:type="simple">ANTWEB1008499</ext-link>; Afrotropical region) have two mesotibial spurs. <ext-link xmlns:xlink="http://www.w3.org/1999/xlink" ext-link-type="uri" xlink:href="http://antcat.org/catalog/430506" xlink:type="simple"><italic>A. venatrix</italic></ext-link> <xref ref-type="bibr" rid="B2569986">Ward 1994</xref> (Malagasy region) possesses one spur (<xref ref-type="bibr" rid="B2569986">Ward 1994</xref>), as well as <ext-link xmlns:xlink="http://www.w3.org/1999/xlink" ext-link-type="uri" xlink:href="http://antcat.org/catalog/448160" xlink:type="simple"><italic>F. chilensis</italic></ext-link> (<xref ref-type="bibr" rid="B3004465">Mayr 1887</xref>) (<ext-link xmlns:xlink="http://www.w3.org/1999/xlink" ext-link-type="uri" xlink:href="http://www.antweb.org/specimen/ANTWEB1008496" xlink:type="simple">ANTWEB1008496</ext-link>; Neotropical region) and <ext-link xmlns:xlink="http://www.w3.org/1999/xlink" ext-link-type="uri" xlink:href="http://antcat.org/catalog/441896" xlink:type="simple"><italic>Mystrium voeltzkowi</italic></ext-link> <xref ref-type="bibr" rid="B3198295">Forel 1897</xref> (<ext-link xmlns:xlink="http://www.w3.org/1999/xlink" ext-link-type="uri" xlink:href="http://www.antweb.org/specimen/ANTWEB1008554" xlink:type="simple">ANTWEB1008554</ext-link>; Malagasy region). All <italic><tp:taxon-name><tp:taxon-name-part taxon-name-part-type="genus">Xymmer</tp:taxon-name-part></tp:taxon-name></italic> morphospecies from Madagascar evaluated under a stereomicroscope presented one spur/stout seta on the apex of the mesotibia. One species clearly seems to have a spur, while the others apparently present an enlarged stout seta.</p><p>Among the <tp:taxon-name><tp:taxon-name-part taxon-name-part-type="subfamily">Amblyoponinae</tp:taxon-name-part></tp:taxon-name> genera outside the XMMAS clade, ​<ext-link xmlns:xlink="http://www.w3.org/1999/xlink" ext-link-type="uri" xlink:href="http://antcat.org/catalog/430753" xlink:type="simple"><italic>Amblyopone australis</italic></ext-link> <xref ref-type="bibr" rid="B3198305">Erichson 1842</xref> (<ext-link xmlns:xlink="http://www.w3.org/1999/xlink" ext-link-type="uri" xlink:href="http://www.antweb.org/specimen/ANTWEB1008497" xlink:type="simple">ANTWEB1008497</ext-link>; Australasia region), <italic><ext-link xmlns:xlink="http://www.w3.org/1999/xlink" ext-link-type="uri" xlink:href="http://antcat.org/catalog/430764" xlink:type="simple">A. mercovichi</ext-link></italic> <xref ref-type="bibr" rid="B490126">Brown 1960</xref> (<ext-link xmlns:xlink="http://www.w3.org/1999/xlink" ext-link-type="uri" xlink:href="http://www.antweb.org/specimen/ANTWEB1008498" xlink:type="simple">ANTWEB1008498</ext-link>; Australasia region), and <italic><ext-link xmlns:xlink="http://www.w3.org/1999/xlink" ext-link-type="uri" xlink:href="http://antcat.org/catalog/431321" xlink:type="simple">Apomyrma stygia</ext-link></italic> <xref ref-type="bibr" rid="B3198315">Brown et al. 1971</xref> (<ext-link xmlns:xlink="http://www.w3.org/1999/xlink" ext-link-type="uri" xlink:href="http://www.antweb.org/specimen/ANTWEB1008498" xlink:type="simple">ANTWEB1008505</ext-link>) possess two mesotibial spurs. <ext-link xmlns:xlink="http://www.w3.org/1999/xlink" ext-link-type="uri" xlink:href="http://antcat.org/catalog/442646" xlink:type="simple"><italic>Onychomyrmex</italic></ext-link> <italic><ext-link xmlns:xlink="http://www.w3.org/1999/xlink" ext-link-type="uri" xlink:href="http://antcat.org/catalog/442646" xlink:type="simple">doddi</ext-link></italic> <xref ref-type="bibr" rid="B3198325">Wheeler 1916</xref> (<ext-link xmlns:xlink="http://www.w3.org/1999/xlink" ext-link-type="uri" xlink:href="http://www.antweb.org/specimen/ANTWEB1008560" xlink:type="simple">ANTWEB1008560</ext-link>; Australasia region) possesses two vestigial spurs at the apex of the mesotibia. Each spur is a small, stout, conic seta totally or partially concealed by a fovea. <italic><ext-link xmlns:xlink="http://www.w3.org/1999/xlink" ext-link-type="uri" xlink:href="http://antcat.org/catalog/446482" xlink:type="simple">Prionopelta aethiopica</ext-link></italic> <xref ref-type="bibr" rid="B3198349">Arnold 1949</xref> (<ext-link xmlns:xlink="http://www.w3.org/1999/xlink" ext-link-type="uri" xlink:href="http://www.antweb.org/specimen/ANTWEB1008580" xlink:type="simple">ANTWEB1008580</ext-link>; Afrotropical region) and <ext-link xmlns:xlink="http://www.w3.org/1999/xlink" ext-link-type="uri" xlink:href="http://antcat.org/catalog/446485" xlink:type="simple"><italic>P. antillana</italic></ext-link> <xref ref-type="bibr" rid="B3198359">Forel 1909</xref> (<ext-link xmlns:xlink="http://www.w3.org/1999/xlink" ext-link-type="uri" xlink:href="http://www.antweb.org/specimen/ANTWEB1008581" xlink:type="simple">ANTWEB1008581</ext-link>; Neotropical region) have one vestigial spur, while <ext-link xmlns:xlink="http://www.w3.org/1999/xlink" ext-link-type="uri" xlink:href="http://antcat.org/catalog/435157" xlink:type="simple"><italic>P. concenta</italic></ext-link> (<xref ref-type="bibr" rid="B3198369">Brown 1974</xref>) (<ext-link xmlns:xlink="http://www.w3.org/1999/xlink" ext-link-type="uri" xlink:href="http://www.antweb.org/specimen/ANTWEB1008513" xlink:type="simple">ANTWEB1008513</ext-link>; Afrotropical region) presents no spurs on the mesotibia.</p><p><bold>10.</bold> We confirm the presence of a longitudinal sulcus on the antero­dorsal face of the mesobasitarsus in all species of <italic><tp:taxon-name><tp:taxon-name-part taxon-name-part-type="genus">Stigmatomma</tp:taxon-name-part></tp:taxon-name></italic> in the Malagasy region save <italic><tp:taxon-name><tp:taxon-name-part taxon-name-part-type="genus">S.</tp:taxon-name-part> <tp:taxon-name-part taxon-name-part-type="species">tsyhady</tp:taxon-name-part></tp:taxon-name></italic> <bold>sp. n.</bold></p><p>Within the XMMAS clade, this sulcus is present on the mesobasitarsus of <italic><tp:taxon-name><tp:taxon-name-part taxon-name-part-type="genus">Stigmatomma</tp:taxon-name-part> <tp:taxon-name-part taxon-name-part-type="species">pallipes</tp:taxon-name-part></tp:taxon-name></italic> (<ext-link xmlns:xlink="http://www.w3.org/1999/xlink" ext-link-type="uri" xlink:href="https://www.antweb.org/specimen/ANTWEB1008501" xlink:type="simple">ANTWEB1008501</ext-link>), <italic><tp:taxon-name><tp:taxon-name-part taxon-name-part-type="genus">S.</tp:taxon-name-part> <tp:taxon-name-part taxon-name-part-type="species">pluto</tp:taxon-name-part></tp:taxon-name></italic> (<ext-link xmlns:xlink="http://www.w3.org/1999/xlink" ext-link-type="uri" xlink:href="https://www.antweb.org/specimen/ANTWEB1008502" xlink:type="simple">ANTWEB1008502</ext-link>), <italic><tp:taxon-name><tp:taxon-name-part taxon-name-part-type="genus">Adetomyrma</tp:taxon-name-part> <tp:taxon-name-part taxon-name-part-type="species">caputleae</tp:taxon-name-part></tp:taxon-name></italic> (<ext-link xmlns:xlink="http://www.w3.org/1999/xlink" ext-link-type="uri" xlink:href="http://www.antweb.org/specimen/ANTWEB1008494" xlink:type="simple">ANTWEB1008494</ext-link>), <italic><tp:taxon-name><tp:taxon-name-part taxon-name-part-type="genus">Fulakora</tp:taxon-name-part> <tp:taxon-name-part taxon-name-part-type="species">chilensis</tp:taxon-name-part></tp:taxon-name></italic> (<ext-link xmlns:xlink="http://www.w3.org/1999/xlink" ext-link-type="uri" xlink:href="https://www.antweb.org/specimen/ANTWEB1008496" xlink:type="simple">ANTWEB1008496</ext-link>), <italic><tp:taxon-name><tp:taxon-name-part taxon-name-part-type="genus">F.</tp:taxon-name-part> <tp:taxon-name-part taxon-name-part-type="species">mystriops</tp:taxon-name-part></tp:taxon-name></italic> (<ext-link xmlns:xlink="http://www.w3.org/1999/xlink" ext-link-type="uri" xlink:href="https://www.antweb.org/specimen/ANTWEB1008500" xlink:type="simple">ANTWEB1008500</ext-link>), <italic><tp:taxon-name><tp:taxon-name-part taxon-name-part-type="genus">Myopopone</tp:taxon-name-part> <tp:taxon-name-part taxon-name-part-type="species">castanea</tp:taxon-name-part></tp:taxon-name></italic> (<ext-link xmlns:xlink="http://www.w3.org/1999/xlink" ext-link-type="uri" xlink:href="https://www.antweb.org/specimen/ANTWEB1008551" xlink:type="simple">ANTWEB1008551</ext-link>), and <italic><tp:taxon-name><tp:taxon-name-part taxon-name-part-type="genus">Xymmer</tp:taxon-name-part> <tp:taxon-name-part taxon-name-part-type="species">muticus</tp:taxon-name-part></tp:taxon-name></italic> (<ext-link xmlns:xlink="http://www.w3.org/1999/xlink" ext-link-type="uri" xlink:href="http://www.antweb.org/specimen/ANTWEB1008499" xlink:type="simple">ANTWEB1008499</ext-link>). We confirm present of this sulcus in only one <italic><tp:taxon-name><tp:taxon-name-part taxon-name-part-type="genus">Xymmer</tp:taxon-name-part></tp:taxon-name></italic> species in the Malagasy region. However, this character is difficult to visualize under a stereomicroscope when specimens are too small, as it occurs with <italic><tp:taxon-name><tp:taxon-name-part taxon-name-part-type="genus">Xymmer</tp:taxon-name-part></tp:taxon-name></italic> species, and its presence or absence may be better evaluated with an SEM microscope. This sulcus is absent in all <italic><tp:taxon-name><tp:taxon-name-part taxon-name-part-type="genus">Mystrium</tp:taxon-name-part></tp:taxon-name></italic> species we evaluated in the Malagasy region (<ext-link xmlns:xlink="http://www.w3.org/1999/xlink" ext-link-type="uri" xlink:href="http://www.antweb.org/specimen/CASENT0429914" xlink:type="simple">CASENT0429914</ext-link>; <ext-link xmlns:xlink="http://www.w3.org/1999/xlink" ext-link-type="uri" xlink:href="http://www.antweb.org/specimen/CASENT0482698" xlink:type="simple">CASENT0482698</ext-link>; <ext-link xmlns:xlink="http://www.w3.org/1999/xlink" ext-link-type="uri" xlink:href="http://www.antweb.org/specimen/CASENT0003281" xlink:type="simple">CASENT0003281</ext-link>; <ext-link xmlns:xlink="http://www.w3.org/1999/xlink" ext-link-type="uri" xlink:href="http://www.antweb.org/specimen/CASENT0429897" xlink:type="simple">CASENT0429897</ext-link>; <ext-link xmlns:xlink="http://www.w3.org/1999/xlink" ext-link-type="uri" xlink:href="http://www.antweb.org/specimen/CASENT0129838" xlink:type="simple">CASENT0129838</ext-link>; <ext-link xmlns:xlink="http://www.w3.org/1999/xlink" ext-link-type="uri" xlink:href="http://www.antweb.org/specimen/CASENT0418314" xlink:type="simple">CASENT0418314</ext-link>; <ext-link xmlns:xlink="http://www.w3.org/1999/xlink" ext-link-type="uri" xlink:href="http://www.antweb.org/specimen/CASENT0318933" xlink:type="simple">CASENT0318933</ext-link>; <ext-link xmlns:xlink="http://www.w3.org/1999/xlink" ext-link-type="uri" xlink:href="http://www.antweb.org/specimen/CASENT0494274" xlink:type="simple">CASENT0494274</ext-link>; <ext-link xmlns:xlink="http://www.w3.org/1999/xlink" ext-link-type="uri" xlink:href="http://www.antweb.org/specimen/CASENT0248701" xlink:type="simple">CASENT0248701</ext-link>; <ext-link xmlns:xlink="http://www.w3.org/1999/xlink" ext-link-type="uri" xlink:href="http://www.antweb.org/specimen/CASENT0001158" xlink:type="simple">CASENT0001158</ext-link>; <ext-link xmlns:xlink="http://www.w3.org/1999/xlink" ext-link-type="uri" xlink:href="http://www.antweb.org/specimen/ANTWEB1008554" xlink:type="simple">ANTWEB1008554</ext-link>).</p><p>The sulcus on the anterior face of the mesobasitarsus is absent in <italic><tp:taxon-name><tp:taxon-name-part taxon-name-part-type="genus">Amblyopone</tp:taxon-name-part> <tp:taxon-name-part taxon-name-part-type="species">australis</tp:taxon-name-part></tp:taxon-name></italic> (<ext-link xmlns:xlink="http://www.w3.org/1999/xlink" ext-link-type="uri" xlink:href="https://www.antweb.org/specimen/ANTWEB1008497" xlink:type="simple">ANTWEB1008497</ext-link>), <italic><tp:taxon-name><tp:taxon-name-part taxon-name-part-type="genus">A.</tp:taxon-name-part> <tp:taxon-name-part taxon-name-part-type="species">mercovichi</tp:taxon-name-part></tp:taxon-name></italic> (<ext-link xmlns:xlink="http://www.w3.org/1999/xlink" ext-link-type="uri" xlink:href="https://www.antweb.org/specimen/ANTWEB1008498" xlink:type="simple">ANTWEB1008498</ext-link>), <italic><tp:taxon-name><tp:taxon-name-part taxon-name-part-type="genus">Apomyrma</tp:taxon-name-part> <tp:taxon-name-part taxon-name-part-type="species">stygia</tp:taxon-name-part></tp:taxon-name></italic> (<ext-link xmlns:xlink="http://www.w3.org/1999/xlink" ext-link-type="uri" xlink:href="https://www.antweb.org/specimen/ANTWEB1008505" xlink:type="simple">ANTWEB1008505</ext-link>), <italic><tp:taxon-name><tp:taxon-name-part taxon-name-part-type="genus">Onychomyrmex</tp:taxon-name-part> <tp:taxon-name-part taxon-name-part-type="species">doddi</tp:taxon-name-part></tp:taxon-name></italic> (<ext-link xmlns:xlink="http://www.w3.org/1999/xlink" ext-link-type="uri" xlink:href="https://www.antweb.org/specimen/ANTWEB1008560" xlink:type="simple">ANTWEB1008560</ext-link>), <italic><tp:taxon-name><tp:taxon-name-part taxon-name-part-type="genus">Prionopelta</tp:taxon-name-part> <tp:taxon-name-part taxon-name-part-type="species">aethiopica</tp:taxon-name-part></tp:taxon-name></italic> (<ext-link xmlns:xlink="http://www.w3.org/1999/xlink" ext-link-type="uri" xlink:href="https://www.antweb.org/specimen/ANTWEB1008580" xlink:type="simple">ANTWEB1008580</ext-link>), <italic><tp:taxon-name><tp:taxon-name-part taxon-name-part-type="genus">P.</tp:taxon-name-part> <tp:taxon-name-part taxon-name-part-type="species">antillana</tp:taxon-name-part></tp:taxon-name></italic> (<ext-link xmlns:xlink="http://www.w3.org/1999/xlink" ext-link-type="uri" xlink:href="https://www.antweb.org/specimen/ANTWEB1008581" xlink:type="simple">ANTWEB1008581</ext-link>), and <italic><tp:taxon-name><tp:taxon-name-part taxon-name-part-type="genus">P.</tp:taxon-name-part> <tp:taxon-name-part taxon-name-part-type="species">concenta</tp:taxon-name-part></tp:taxon-name></italic> (<ext-link xmlns:xlink="http://www.w3.org/1999/xlink" ext-link-type="uri" xlink:href="https://www.antweb.org/specimen/ANTWEB1008513" xlink:type="simple">ANTWEB1008513</ext-link>).</p><p><bold>11.</bold> All <italic><tp:taxon-name><tp:taxon-name-part taxon-name-part-type="genus">Stigmatomma</tp:taxon-name-part></tp:taxon-name></italic> species present in the Malagasy bioregion present two well-developed metatibial spurs save <italic><tp:taxon-name><tp:taxon-name-part taxon-name-part-type="genus">S.</tp:taxon-name-part> <tp:taxon-name-part taxon-name-part-type="species">liebe</tp:taxon-name-part></tp:taxon-name></italic> <bold>sp. n.</bold> In this species, the number of metatibial spurs visible under the stereomicroscope ranges from one to two. The anterior spur is visibly smaller than the posterior spur, and may be vestigial in some specimens. This variation was observed in specimens from the same nest series. A similar condition is found in <italic><ext-link xmlns:xlink="http://www.w3.org/1999/xlink" ext-link-type="uri" xlink:href="http://antcat.org/catalog/442647" xlink:type="simple">Onychomyrmex hedleyi</ext-link></italic> <xref ref-type="bibr" rid="B3198379">Emery 1895</xref> (Australasia region). In this species, metatibial spurs are vestigial and may be present or absent in specimens from the same colony (<xref ref-type="bibr" rid="B490126">Brown 1960</xref>).</p><p>In the XMMAS clade, <italic><tp:taxon-name><tp:taxon-name-part taxon-name-part-type="genus">Stigmatomma</tp:taxon-name-part> <tp:taxon-name-part taxon-name-part-type="species">pallipes</tp:taxon-name-part></tp:taxon-name></italic> (<ext-link xmlns:xlink="http://www.w3.org/1999/xlink" ext-link-type="uri" xlink:href="https://www.antweb.org/specimen/ANTWEB1008501" xlink:type="simple">ANTWEB1008501</ext-link>), <italic><tp:taxon-name><tp:taxon-name-part taxon-name-part-type="genus">S.</tp:taxon-name-part> <tp:taxon-name-part taxon-name-part-type="species">pluto</tp:taxon-name-part></tp:taxon-name></italic> (<ext-link xmlns:xlink="http://www.w3.org/1999/xlink" ext-link-type="uri" xlink:href="https://www.antweb.org/specimen/ANTWEB1008502" xlink:type="simple">ANTWEB1008502</ext-link>), <italic><tp:taxon-name><tp:taxon-name-part taxon-name-part-type="genus">Adetomyrma</tp:taxon-name-part> <tp:taxon-name-part taxon-name-part-type="species">caputleae</tp:taxon-name-part></tp:taxon-name></italic> (<ext-link xmlns:xlink="http://www.w3.org/1999/xlink" ext-link-type="uri" xlink:href="http://www.antweb.org/specimen/ANTWEB1008494" xlink:type="simple">ANTWEB1008494</ext-link>), <italic><tp:taxon-name><tp:taxon-name-part taxon-name-part-type="genus">A.</tp:taxon-name-part> <tp:taxon-name-part taxon-name-part-type="species">venatrix</tp:taxon-name-part></tp:taxon-name></italic>, <italic><tp:taxon-name><tp:taxon-name-part taxon-name-part-type="genus">Fulakora</tp:taxon-name-part> <tp:taxon-name-part taxon-name-part-type="species">chilensis</tp:taxon-name-part></tp:taxon-name></italic> (<ext-link xmlns:xlink="http://www.w3.org/1999/xlink" ext-link-type="uri" xlink:href="https://www.antweb.org/specimen/ANTWEB1008496" xlink:type="simple">ANTWEB1008496</ext-link>), <italic><tp:taxon-name><tp:taxon-name-part taxon-name-part-type="genus">F.</tp:taxon-name-part> <tp:taxon-name-part taxon-name-part-type="species">mystriops</tp:taxon-name-part></tp:taxon-name></italic> (<ext-link xmlns:xlink="http://www.w3.org/1999/xlink" ext-link-type="uri" xlink:href="http://www.antweb.org/specimen/ANTWEB1008500" xlink:type="simple">ANTWEB1008500</ext-link>), <italic><tp:taxon-name><tp:taxon-name-part taxon-name-part-type="genus">Myopopone</tp:taxon-name-part> <tp:taxon-name-part taxon-name-part-type="species">castanea</tp:taxon-name-part></tp:taxon-name></italic> (<ext-link xmlns:xlink="http://www.w3.org/1999/xlink" ext-link-type="uri" xlink:href="https://www.antweb.org/specimen/ANTWEB1008551" xlink:type="simple">ANTWEB1008551</ext-link>), <italic><tp:taxon-name><tp:taxon-name-part taxon-name-part-type="genus">Mystrium</tp:taxon-name-part> <tp:taxon-name-part taxon-name-part-type="species">voeltzkowi</tp:taxon-name-part></tp:taxon-name></italic> (<ext-link xmlns:xlink="http://www.w3.org/1999/xlink" ext-link-type="uri" xlink:href="http://www.antweb.org/specimen/ANTWEB1008554" xlink:type="simple">ANTWEB1008554</ext-link>), and <italic><tp:taxon-name><tp:taxon-name-part taxon-name-part-type="genus">Xymmer</tp:taxon-name-part> <tp:taxon-name-part taxon-name-part-type="species">muticus</tp:taxon-name-part></tp:taxon-name></italic> (<ext-link xmlns:xlink="http://www.w3.org/1999/xlink" ext-link-type="uri" xlink:href="http://www.antweb.org/specimen/ANTWEB1008499" xlink:type="simple">ANTWEB1008499</ext-link>) possess two spurs on the metatibia.</p><p><italic><tp:taxon-name><tp:taxon-name-part taxon-name-part-type="genus">Amblyopone</tp:taxon-name-part> <tp:taxon-name-part taxon-name-part-type="species">australis</tp:taxon-name-part></tp:taxon-name></italic> (<ext-link xmlns:xlink="http://www.w3.org/1999/xlink" ext-link-type="uri" xlink:href="https://www.antweb.org/specimen/ANTWEB1008497" xlink:type="simple">ANTWEB1008497</ext-link>), <italic><tp:taxon-name><tp:taxon-name-part taxon-name-part-type="genus">A.</tp:taxon-name-part> <tp:taxon-name-part taxon-name-part-type="species">mercovichi</tp:taxon-name-part></tp:taxon-name></italic> (<ext-link xmlns:xlink="http://www.w3.org/1999/xlink" ext-link-type="uri" xlink:href="https://www.antweb.org/specimen/ANTWEB1008498" xlink:type="simple">ANTWEB1008498</ext-link>), and <italic><tp:taxon-name><tp:taxon-name-part taxon-name-part-type="genus">Apomyrma</tp:taxon-name-part> <tp:taxon-name-part taxon-name-part-type="species">stygia</tp:taxon-name-part></tp:taxon-name></italic> (<ext-link xmlns:xlink="http://www.w3.org/1999/xlink" ext-link-type="uri" xlink:href="https://www.antweb.org/specimen/ANTWEB1008505" xlink:type="simple">ANTWEB1008505</ext-link>) possess two metatibial spurs. <italic><tp:taxon-name><tp:taxon-name-part taxon-name-part-type="genus">Onychomyrmex</tp:taxon-name-part> <tp:taxon-name-part taxon-name-part-type="species">doddi</tp:taxon-name-part></tp:taxon-name></italic> (<ext-link xmlns:xlink="http://www.w3.org/1999/xlink" ext-link-type="uri" xlink:href="https://www.antweb.org/specimen/ANTWEB1008560" xlink:type="simple">ANTWEB1008560</ext-link>) possesses two vestigial spurs at the apex of the metatibia. These spurs are small, stout, conic seta totally or partially concealed by a fovea. <italic><tp:taxon-name><tp:taxon-name-part taxon-name-part-type="genus">Prionopelta</tp:taxon-name-part> <tp:taxon-name-part taxon-name-part-type="species">aethiopica</tp:taxon-name-part></tp:taxon-name></italic> (<ext-link xmlns:xlink="http://www.w3.org/1999/xlink" ext-link-type="uri" xlink:href="https://www.antweb.org/specimen/ANTWEB1008580" xlink:type="simple">ANTWEB1008580</ext-link>) and <italic><tp:taxon-name><tp:taxon-name-part taxon-name-part-type="genus">P.</tp:taxon-name-part> <tp:taxon-name-part taxon-name-part-type="species">antillana</tp:taxon-name-part></tp:taxon-name></italic> (<ext-link xmlns:xlink="http://www.w3.org/1999/xlink" ext-link-type="uri" xlink:href="https://www.antweb.org/specimen/ANTWEB1008581" xlink:type="simple">ANTWEB1008581</ext-link>) have one spur, while <italic><tp:taxon-name><tp:taxon-name-part taxon-name-part-type="genus">P.</tp:taxon-name-part> <tp:taxon-name-part taxon-name-part-type="species">concenta</tp:taxon-name-part></tp:taxon-name></italic> (<ext-link xmlns:xlink="http://www.w3.org/1999/xlink" ext-link-type="uri" xlink:href="https://www.antweb.org/specimen/ANTWEB1008513" xlink:type="simple">ANTWEB1008513</ext-link>) presents no spurs.</p><p><bold>12.</bold> Only one <italic><tp:taxon-name><tp:taxon-name-part taxon-name-part-type="genus">Stigmatomma</tp:taxon-name-part></tp:taxon-name></italic> species evaluated in this study (<italic><tp:taxon-name><tp:taxon-name-part taxon-name-part-type="genus">S.</tp:taxon-name-part> <tp:taxon-name-part taxon-name-part-type="species">roahady</tp:taxon-name-part></tp:taxon-name></italic> <bold>sp. n.</bold>) presents a longitudinal sulcus on the anterior face of the metabasitarsus. The metabasitarsus of <italic><tp:taxon-name><tp:taxon-name-part taxon-name-part-type="genus">S.</tp:taxon-name-part> <tp:taxon-name-part taxon-name-part-type="species">besucheti</tp:taxon-name-part></tp:taxon-name></italic>, while not presenting a sulcus on its anterior face, possesses two raised, parallel, not-­well­-developed longitudinal carinae with convergent apexes on its dorsal face.</p><p>This sulcus is present on the metabasitarsus of <italic><tp:taxon-name><tp:taxon-name-part taxon-name-part-type="genus">Myopopone</tp:taxon-name-part> <tp:taxon-name-part taxon-name-part-type="species">castanea</tp:taxon-name-part></tp:taxon-name></italic> (<ext-link xmlns:xlink="http://www.w3.org/1999/xlink" ext-link-type="uri" xlink:href="https://www.antweb.org/specimen/ANTWEB1008551" xlink:type="simple">ANTWEB1008551</ext-link>), and absent in <italic><tp:taxon-name><tp:taxon-name-part taxon-name-part-type="genus">Stigmatomma</tp:taxon-name-part> <tp:taxon-name-part taxon-name-part-type="species">pallipes</tp:taxon-name-part></tp:taxon-name></italic> (<ext-link xmlns:xlink="http://www.w3.org/1999/xlink" ext-link-type="uri" xlink:href="https://www.antweb.org/specimen/ANTWEB1008501" xlink:type="simple">ANTWEB1008501</ext-link>), <italic><tp:taxon-name><tp:taxon-name-part taxon-name-part-type="genus">S.</tp:taxon-name-part> <tp:taxon-name-part taxon-name-part-type="species">pluto</tp:taxon-name-part></tp:taxon-name></italic> (<ext-link xmlns:xlink="http://www.w3.org/1999/xlink" ext-link-type="uri" xlink:href="https://www.antweb.org/specimen/ANTWEB1008502" xlink:type="simple">ANTWEB1008502</ext-link>), <italic><tp:taxon-name><tp:taxon-name-part taxon-name-part-type="genus">Adetomyrma</tp:taxon-name-part> <tp:taxon-name-part taxon-name-part-type="species">caputleae</tp:taxon-name-part></tp:taxon-name></italic> (<ext-link xmlns:xlink="http://www.w3.org/1999/xlink" ext-link-type="uri" xlink:href="http://www.antweb.org/specimen/ANTWEB1008494" xlink:type="simple">ANTWEB1008494</ext-link>), <italic><tp:taxon-name><tp:taxon-name-part taxon-name-part-type="genus">A.</tp:taxon-name-part> <tp:taxon-name-part taxon-name-part-type="species">venatrix</tp:taxon-name-part></tp:taxon-name></italic>, <italic><tp:taxon-name><tp:taxon-name-part taxon-name-part-type="genus">Fulakora</tp:taxon-name-part> <tp:taxon-name-part taxon-name-part-type="species">chilensis</tp:taxon-name-part></tp:taxon-name></italic> (<ext-link xmlns:xlink="http://www.w3.org/1999/xlink" ext-link-type="uri" xlink:href="https://www.antweb.org/specimen/ANTWEB1008496" xlink:type="simple">ANTWEB1008496</ext-link>), <italic><tp:taxon-name><tp:taxon-name-part taxon-name-part-type="genus">F.</tp:taxon-name-part> <tp:taxon-name-part taxon-name-part-type="species">mystriops</tp:taxon-name-part></tp:taxon-name></italic> (<ext-link xmlns:xlink="http://www.w3.org/1999/xlink" ext-link-type="uri" xlink:href="https://www.antweb.org/specimen/ANTWEB1008500" xlink:type="simple">ANTWEB1008500</ext-link>), and <italic><tp:taxon-name><tp:taxon-name-part taxon-name-part-type="genus">Xymmer</tp:taxon-name-part> <tp:taxon-name-part taxon-name-part-type="species">muticus</tp:taxon-name-part></tp:taxon-name></italic> (<ext-link xmlns:xlink="http://www.w3.org/1999/xlink" ext-link-type="uri" xlink:href="http://www.antweb.org/specimen/ANTWEB1008499" xlink:type="simple">ANTWEB1008499</ext-link>). It seems to be absent on the metabasitarsus of <italic><tp:taxon-name><tp:taxon-name-part taxon-name-part-type="genus">Xymmer</tp:taxon-name-part></tp:taxon-name></italic> in the Malagasy region. However, we cautiously affirm that, since this character is difficult to visualize under a stereomicroscope when specimens are too small, like those of <italic><tp:taxon-name><tp:taxon-name-part taxon-name-part-type="genus">Xymmer</tp:taxon-name-part></tp:taxon-name></italic>, it would be better evaluated under higher magnification. This sulcus is absent in all <italic><tp:taxon-name><tp:taxon-name-part taxon-name-part-type="genus">Mystrium</tp:taxon-name-part></tp:taxon-name></italic> species we evaluated in the Malagasy bioregion (<ext-link xmlns:xlink="http://www.w3.org/1999/xlink" ext-link-type="uri" xlink:href="http://www.antweb.org/specimen/CASENT0429914" xlink:type="simple">CASENT0429914</ext-link>; <ext-link xmlns:xlink="http://www.w3.org/1999/xlink" ext-link-type="uri" xlink:href="http://www.antweb.org/specimen/CASENT0482698" xlink:type="simple">CASENT0482698</ext-link>; <ext-link xmlns:xlink="http://www.w3.org/1999/xlink" ext-link-type="uri" xlink:href="http://www.antweb.org/specimen/CASENT0003281" xlink:type="simple">CASENT0003281</ext-link>; <ext-link xmlns:xlink="http://www.w3.org/1999/xlink" ext-link-type="uri" xlink:href="http://www.antweb.org/specimen/CASENT0429897" xlink:type="simple">CASENT0429897</ext-link>; <ext-link xmlns:xlink="http://www.w3.org/1999/xlink" ext-link-type="uri" xlink:href="http://www.antweb.org/specimen/CASENT0129838" xlink:type="simple">CASENT0129838</ext-link>; <ext-link xmlns:xlink="http://www.w3.org/1999/xlink" ext-link-type="uri" xlink:href="http://www.antweb.org/specimen/CASENT0418314" xlink:type="simple">CASENT0418314</ext-link>; <ext-link xmlns:xlink="http://www.w3.org/1999/xlink" ext-link-type="uri" xlink:href="http://www.antweb.org/specimen/CASENT0318933" xlink:type="simple">CASENT0318933</ext-link>; <ext-link xmlns:xlink="http://www.w3.org/1999/xlink" ext-link-type="uri" xlink:href="http://www.antweb.org/specimen/CASENT0494274" xlink:type="simple">CASENT0494274</ext-link>; <ext-link xmlns:xlink="http://www.w3.org/1999/xlink" ext-link-type="uri" xlink:href="http://www.antweb.org/specimen/CASENT0248701" xlink:type="simple">CASENT0248701</ext-link>; <ext-link xmlns:xlink="http://www.w3.org/1999/xlink" ext-link-type="uri" xlink:href="http://www.antweb.org/specimen/CASENT0001158" xlink:type="simple">CASENT0001158</ext-link>; <ext-link xmlns:xlink="http://www.w3.org/1999/xlink" ext-link-type="uri" xlink:href="http://www.antweb.org/specimen/ANTWEB1008554" xlink:type="simple">ANTWEB1008554</ext-link>).</p><p>Among the <tp:taxon-name><tp:taxon-name-part taxon-name-part-type="subfamily">Amblyoponinae</tp:taxon-name-part></tp:taxon-name> genera that are not part of the XMMAS clade, the sulcus on the metabasitarsus is absent on <italic><tp:taxon-name><tp:taxon-name-part taxon-name-part-type="genus">Amblyopone</tp:taxon-name-part> <tp:taxon-name-part taxon-name-part-type="species">australis</tp:taxon-name-part></tp:taxon-name></italic> (<ext-link xmlns:xlink="http://www.w3.org/1999/xlink" ext-link-type="uri" xlink:href="https://www.antweb.org/specimen/ANTWEB1008497" xlink:type="simple">ANTWEB1008497</ext-link>), <italic><tp:taxon-name><tp:taxon-name-part taxon-name-part-type="genus">A.</tp:taxon-name-part> <tp:taxon-name-part taxon-name-part-type="species">mercovichi</tp:taxon-name-part></tp:taxon-name></italic> (<ext-link xmlns:xlink="http://www.w3.org/1999/xlink" ext-link-type="uri" xlink:href="https://www.antweb.org/specimen/ANTWEB1008498" xlink:type="simple">ANTWEB1008498</ext-link>), <italic><tp:taxon-name><tp:taxon-name-part taxon-name-part-type="genus">Apomyrma</tp:taxon-name-part> <tp:taxon-name-part taxon-name-part-type="species">stygia</tp:taxon-name-part></tp:taxon-name></italic> (<ext-link xmlns:xlink="http://www.w3.org/1999/xlink" ext-link-type="uri" xlink:href="https://www.antweb.org/specimen/ANTWEB1008505" xlink:type="simple">ANTWEB1008505</ext-link>), <italic><tp:taxon-name><tp:taxon-name-part taxon-name-part-type="genus">Onychomyrmex</tp:taxon-name-part> <tp:taxon-name-part taxon-name-part-type="species">doddi</tp:taxon-name-part></tp:taxon-name></italic> (<ext-link xmlns:xlink="http://www.w3.org/1999/xlink" ext-link-type="uri" xlink:href="https://www.antweb.org/specimen/ANTWEB1008560" xlink:type="simple">ANTWEB1008560</ext-link>), <italic><tp:taxon-name><tp:taxon-name-part taxon-name-part-type="genus">Prionopelta</tp:taxon-name-part> <tp:taxon-name-part taxon-name-part-type="species">aethiopica</tp:taxon-name-part></tp:taxon-name></italic> (<ext-link xmlns:xlink="http://www.w3.org/1999/xlink" ext-link-type="uri" xlink:href="https://www.antweb.org/specimen/ANTWEB1008580" xlink:type="simple">ANTWEB1008580</ext-link>), <italic><tp:taxon-name><tp:taxon-name-part taxon-name-part-type="genus">P.</tp:taxon-name-part> <tp:taxon-name-part taxon-name-part-type="species">antillana</tp:taxon-name-part></tp:taxon-name></italic> (<ext-link xmlns:xlink="http://www.w3.org/1999/xlink" ext-link-type="uri" xlink:href="https://www.antweb.org/specimen/ANTWEB1008581" xlink:type="simple">ANTWEB1008581</ext-link>), and <italic><tp:taxon-name><tp:taxon-name-part taxon-name-part-type="genus">P.</tp:taxon-name-part> <tp:taxon-name-part taxon-name-part-type="species">concenta</tp:taxon-name-part></tp:taxon-name></italic> (<ext-link xmlns:xlink="http://www.w3.org/1999/xlink" ext-link-type="uri" xlink:href="https://www.antweb.org/specimen/ANTWEB1008513" xlink:type="simple">ANTWEB1008513</ext-link>).</p><p><bold>13.</bold> Arolium present on pro-, meso-, and metapretarsi in all species we studied. The same seems to apply to the other <tp:taxon-name><tp:taxon-name-part taxon-name-part-type="subfamily">Amblyoponinae</tp:taxon-name-part></tp:taxon-name> genera in the Malagasy region.</p><p><bold>14.</bold> The petiole is sessile to sub­sessile in <italic><tp:taxon-name><tp:taxon-name-part taxon-name-part-type="genus">Adetomyrma</tp:taxon-name-part></tp:taxon-name></italic> and <italic><tp:taxon-name><tp:taxon-name-part taxon-name-part-type="genus">Mystrium</tp:taxon-name-part></tp:taxon-name></italic>; and subsessile to penduculate in <italic><tp:taxon-name><tp:taxon-name-part taxon-name-part-type="genus">Xymmer</tp:taxon-name-part></tp:taxon-name></italic> (Fig. <xref ref-type="fig" rid="F1584091">19</xref>). Also, within the XMMAS clade in the Malagasy region, <italic><tp:taxon-name><tp:taxon-name-part taxon-name-part-type="genus">Xymmer</tp:taxon-name-part></tp:taxon-name></italic> is the only genus in which the subpetiolar process is absent.</p><p><bold>15.</bold> The constriction between pretergite and postergite of the abdominal segment III is scrobiculate in all <italic><tp:taxon-name><tp:taxon-name-part taxon-name-part-type="genus">Stigmatomma</tp:taxon-name-part></tp:taxon-name></italic> species but one. In <italic><tp:taxon-name><tp:taxon-name-part taxon-name-part-type="genus">Adetomyrma</tp:taxon-name-part></tp:taxon-name></italic> such a constriction is not visible; in <italic><tp:taxon-name><tp:taxon-name-part taxon-name-part-type="genus">Xymmer</tp:taxon-name-part></tp:taxon-name></italic> species the constriction is alveolate; and in <italic><tp:taxon-name><tp:taxon-name-part taxon-name-part-type="genus">Mystrium</tp:taxon-name-part></tp:taxon-name></italic> it is scrobiculate.</p><p><bold>16.</bold> A prora is visible under a stereomicroscope in all <italic><tp:taxon-name><tp:taxon-name-part taxon-name-part-type="genus">Stigmatomma</tp:taxon-name-part></tp:taxon-name></italic> and <italic><tp:taxon-name><tp:taxon-name-part taxon-name-part-type="genus">Mystrium</tp:taxon-name-part></tp:taxon-name></italic> species in the Malagasy region; it seems to be absent in <italic><tp:taxon-name><tp:taxon-name-part taxon-name-part-type="genus">Adetomyrma</tp:taxon-name-part></tp:taxon-name></italic> and <italic><tp:taxon-name><tp:taxon-name-part taxon-name-part-type="genus">Xymmer</tp:taxon-name-part></tp:taxon-name></italic>.</p><p><bold>17.</bold> <italic><tp:taxon-name><tp:taxon-name-part taxon-name-part-type="genus">Adetomyrma</tp:taxon-name-part></tp:taxon-name></italic> does not possess a constriction between the presclerite and postsclerite of abdominal segment IV. The constriction is scrobiculate in <italic><tp:taxon-name><tp:taxon-name-part taxon-name-part-type="genus">Mystrium</tp:taxon-name-part></tp:taxon-name></italic> and <italic><tp:taxon-name><tp:taxon-name-part taxon-name-part-type="genus">Stigmatomma</tp:taxon-name-part></tp:taxon-name></italic>, and alveolate in <italic><tp:taxon-name><tp:taxon-name-part taxon-name-part-type="genus">Xymmer</tp:taxon-name-part></tp:taxon-name></italic>.</p><p><bold>18.</bold> Stout spiniform setae may be located on the apex of the hypopygium, surrounding the sting (Fig. <xref ref-type="fig" rid="F1481881">14</xref>). The number of setae varies from six to nine, when present in <italic><tp:taxon-name><tp:taxon-name-part taxon-name-part-type="genus">Stigmatomma</tp:taxon-name-part></tp:taxon-name></italic> species in the Malagasy region. This contradicts the opinion of <xref ref-type="bibr" rid="B1223372">Yoshimura and Fisher (2014)</xref>, which states that the number of stout setae ranges from three to nine.</p><p>In the Malagasy region, all <italic><tp:taxon-name><tp:taxon-name-part taxon-name-part-type="genus">Mystrium</tp:taxon-name-part></tp:taxon-name></italic> species present two or four stout setae on the hypopygium (<xref ref-type="bibr" rid="B1223372">Yoshimura and Fisher 2014</xref>), while <italic><tp:taxon-name><tp:taxon-name-part taxon-name-part-type="genus">Xymmer</tp:taxon-name-part></tp:taxon-name></italic> and <italic><tp:taxon-name><tp:taxon-name-part taxon-name-part-type="genus">Adetomyrma</tp:taxon-name-part></tp:taxon-name></italic> have no such setae. <xref ref-type="bibr" rid="B1223372">Yoshimura and Fisher (2014)</xref> affirmed that two or four stout setae on the apex of the hypopygium are uniquely observed in <tp:taxon-name><tp:taxon-name-part taxon-name-part-type="genus">Mystrium</tp:taxon-name-part></tp:taxon-name>; however, <tp:taxon-name><tp:taxon-name-part taxon-name-part-type="genus">Fulakora</tp:taxon-name-part> <tp:taxon-name-part taxon-name-part-type="species">mystriops</tp:taxon-name-part></tp:taxon-name> (<ext-link xmlns:xlink="http://www.w3.org/1999/xlink" ext-link-type="uri" xlink:href="http://www.antweb.org/specimen/ANTWEB1008500" xlink:type="simple">ANTWEB1008500</ext-link>) also presents four stout setae on the hypopygium.</p><p>Stout spiniform setae are also present on the hypopygium of <italic><tp:taxon-name><tp:taxon-name-part taxon-name-part-type="genus">Stigmatomma</tp:taxon-name-part> <tp:taxon-name-part taxon-name-part-type="species">pluto</tp:taxon-name-part></tp:taxon-name></italic> (twelve setae, <ext-link xmlns:xlink="http://www.w3.org/1999/xlink" ext-link-type="uri" xlink:href="http://www.antweb.org/specimen/ANTWEB1008502" xlink:type="simple">ANTWEB1008502</ext-link>), <italic><tp:taxon-name><tp:taxon-name-part taxon-name-part-type="genus">Fulakora</tp:taxon-name-part> <tp:taxon-name-part taxon-name-part-type="species">chilensis</tp:taxon-name-part></tp:taxon-name></italic> (eight setae, <ext-link xmlns:xlink="http://www.w3.org/1999/xlink" ext-link-type="uri" xlink:href="http://www.antweb.org/specimen/ANTWEB1008496" xlink:type="simple">ANTWEB1008496</ext-link>), and in <ext-link xmlns:xlink="http://www.w3.org/1999/xlink" ext-link-type="uri" xlink:href="http://antcat.org/catalog/448161" xlink:type="simple"><italic>F. cleae</italic></ext-link> (<xref ref-type="bibr" rid="B3162285">Lacau and Delabie 2002</xref>) and <ext-link xmlns:xlink="http://www.w3.org/1999/xlink" ext-link-type="uri" xlink:href="http://antcat.org/catalog/448146" xlink:type="simple"><italic>F. agostii</italic></ext-link> (<xref ref-type="bibr" rid="B3162285">Lacau and Delabie 2002</xref>), which have ten setae each (both from the Neotropical region). These setae are absent in <italic><tp:taxon-name><tp:taxon-name-part taxon-name-part-type="genus">S.</tp:taxon-name-part> <tp:taxon-name-part taxon-name-part-type="species">pallipes</tp:taxon-name-part></tp:taxon-name></italic> (<ext-link xmlns:xlink="http://www.w3.org/1999/xlink" ext-link-type="uri" xlink:href="http://www.antweb.org/specimen/ANTWEB1008501" xlink:type="simple">ANTWEB1008501</ext-link>), the Neotropical <ext-link xmlns:xlink="http://www.w3.org/1999/xlink" ext-link-type="uri" xlink:href="http://antcat.org/catalog/448183" xlink:type="simple"><italic>F. heraldoi</italic></ext-link> (<xref ref-type="bibr" rid="B3162285">Lacau and Delabie 2002</xref>), <italic><tp:taxon-name><tp:taxon-name-part taxon-name-part-type="genus">Myopopone</tp:taxon-name-part> <tp:taxon-name-part taxon-name-part-type="species">castanea</tp:taxon-name-part></tp:taxon-name></italic> (<ext-link xmlns:xlink="http://www.w3.org/1999/xlink" ext-link-type="uri" xlink:href="http://www.antweb.org/specimen/ANTWEB1008551" xlink:type="simple">ANTWEB1008551</ext-link>), <italic><tp:taxon-name><tp:taxon-name-part taxon-name-part-type="genus">Xymmer</tp:taxon-name-part> <tp:taxon-name-part taxon-name-part-type="species">muticus</tp:taxon-name-part></tp:taxon-name></italic> (<ext-link xmlns:xlink="http://www.w3.org/1999/xlink" ext-link-type="uri" xlink:href="http://www.antweb.org/specimen/ANTWEB1008499" xlink:type="simple">ANTWEB1008499</ext-link>), <italic><tp:taxon-name><tp:taxon-name-part taxon-name-part-type="genus">Amblyopone</tp:taxon-name-part> <tp:taxon-name-part taxon-name-part-type="species">australis</tp:taxon-name-part></tp:taxon-name></italic> (<ext-link xmlns:xlink="http://www.w3.org/1999/xlink" ext-link-type="uri" xlink:href="http://www.antweb.org/specimen/ANTWEB1008497" xlink:type="simple">ANTWEB1008497</ext-link>), <italic><tp:taxon-name><tp:taxon-name-part taxon-name-part-type="genus">A.</tp:taxon-name-part> <tp:taxon-name-part taxon-name-part-type="species">mercovichi</tp:taxon-name-part></tp:taxon-name></italic> (<ext-link xmlns:xlink="http://www.w3.org/1999/xlink" ext-link-type="uri" xlink:href="http://www.antweb.org/specimen/ANTWEB1008498" xlink:type="simple">ANTWEB1008498</ext-link>), <italic><tp:taxon-name><tp:taxon-name-part taxon-name-part-type="genus">Apomyrma</tp:taxon-name-part> <tp:taxon-name-part taxon-name-part-type="species">stygia</tp:taxon-name-part></tp:taxon-name></italic> (<ext-link xmlns:xlink="http://www.w3.org/1999/xlink" ext-link-type="uri" xlink:href="http://www.antweb.org/specimen/ANTWEB1008505" xlink:type="simple">ANTWEB1008505</ext-link>), <italic><tp:taxon-name><tp:taxon-name-part taxon-name-part-type="genus">Onychomyrmex</tp:taxon-name-part> <tp:taxon-name-part taxon-name-part-type="species">doddi</tp:taxon-name-part></tp:taxon-name></italic> (<ext-link xmlns:xlink="http://www.w3.org/1999/xlink" ext-link-type="uri" xlink:href="http://www.antweb.org/specimen/ANTWEB1008560" xlink:type="simple">ANTWEB1008560</ext-link>), <italic><tp:taxon-name><tp:taxon-name-part taxon-name-part-type="genus">Prionopelta</tp:taxon-name-part> <tp:taxon-name-part taxon-name-part-type="species">aethiopica</tp:taxon-name-part></tp:taxon-name></italic> (<ext-link xmlns:xlink="http://www.w3.org/1999/xlink" ext-link-type="uri" xlink:href="http://www.antweb.org/specimen/ANTWEB1008580" xlink:type="simple">ANTWEB1008580</ext-link>), and <italic><tp:taxon-name><tp:taxon-name-part taxon-name-part-type="genus">P.</tp:taxon-name-part> <tp:taxon-name-part taxon-name-part-type="species">concenta</tp:taxon-name-part></tp:taxon-name></italic> (<ext-link xmlns:xlink="http://www.w3.org/1999/xlink" ext-link-type="uri" xlink:href="http://www.antweb.org/specimen/ANTWEB1008513" xlink:type="simple">ANTWEB1008513</ext-link>).</p></sec><sec sec-type="Malagasy species-group Stigmatomma"><title>Malagasy species-group <italic><tp:taxon-name><tp:taxon-name-part taxon-name-part-type="genus">Stigmatomma</tp:taxon-name-part></tp:taxon-name></italic></title><p>We introduce a morphological organization system for the species diversity of <italic><tp:taxon-name><tp:taxon-name-part taxon-name-part-type="genus">Stigmatomma</tp:taxon-name-part></tp:taxon-name></italic> in the Malagasy bioregion which is based upon the definition of informal species-groups, which may contain species-complexes when necessary. Groups and complexes are named after the most abundant species, and the groups we presently define only reflect what is seen in the Malagasy fauna.</p></sec><sec sec-type="Synoptic list of Malagasy species"><title>Synoptic list of Malagasy species</title><p><italic><tp:taxon-name><tp:taxon-name-part taxon-name-part-type="species">besucheti</tp:taxon-name-part></tp:taxon-name></italic> <bold>group</bold></p><p><bold><italic><tp:taxon-name><tp:taxon-name-part taxon-name-part-type="species">besucheti</tp:taxon-name-part></tp:taxon-name></italic></bold> (Baroni Urbani 1978) (Seychelles; Singapore?)</p><p><italic><tp:taxon-name><tp:taxon-name-part taxon-name-part-type="species">tsyhady</tp:taxon-name-part></tp:taxon-name></italic> <bold>group</bold></p><p><italic><tp:taxon-name><tp:taxon-name-part taxon-name-part-type="species">sakalava</tp:taxon-name-part></tp:taxon-name></italic> <bold>complex</bold></p><p><bold><italic><tp:taxon-name><tp:taxon-name-part taxon-name-part-type="species">bolabola</tp:taxon-name-part></tp:taxon-name></italic></bold> Esteves &amp; Fisher <bold>sp. n.</bold> (Madagascar)</p><p><bold><italic><tp:taxon-name><tp:taxon-name-part taxon-name-part-type="species">janovitsika</tp:taxon-name-part></tp:taxon-name></italic></bold> Esteves &amp; Fisher <bold>sp. n.</bold> (Seychelles)</p><p><bold><italic><tp:taxon-name><tp:taxon-name-part taxon-name-part-type="species">sakalava</tp:taxon-name-part></tp:taxon-name></italic></bold> Esteves &amp; Fisher <bold>sp. n.</bold> (Madagascar)</p><p><italic><tp:taxon-name><tp:taxon-name-part taxon-name-part-type="species">tsyhady</tp:taxon-name-part></tp:taxon-name></italic> <bold>complex</bold></p><p><bold><italic><tp:taxon-name><tp:taxon-name-part taxon-name-part-type="species">irayhady</tp:taxon-name-part></tp:taxon-name></italic></bold> Esteves &amp; Fisher <bold>sp. n.</bold> (Madagascar)</p><p><bold><italic><tp:taxon-name><tp:taxon-name-part taxon-name-part-type="species">liebe</tp:taxon-name-part></tp:taxon-name></italic></bold> Esteves &amp; Fisher <bold>sp. n.</bold> (Madagascar)</p><p><bold><italic><tp:taxon-name><tp:taxon-name-part taxon-name-part-type="species">roahady</tp:taxon-name-part></tp:taxon-name></italic></bold> Esteves &amp; Fisher <bold>sp. n.</bold> (Madagascar)</p><p><bold><italic><tp:taxon-name><tp:taxon-name-part taxon-name-part-type="species">tsyhady</tp:taxon-name-part></tp:taxon-name></italic></bold> Esteves &amp; Fisher <bold>sp. n.</bold> (Madagascar)</p></sec><sec sec-type="besucheti species-group"><title><italic><tp:taxon-name><tp:taxon-name-part taxon-name-part-type="species">besucheti</tp:taxon-name-part></tp:taxon-name></italic> species-group</title><p><italic><tp:taxon-name><tp:taxon-name-part taxon-name-part-type="genus">Stigmatomma</tp:taxon-name-part> <tp:taxon-name-part taxon-name-part-type="species">besucheti</tp:taxon-name-part></tp:taxon-name></italic> (<xref ref-type="bibr" rid="B349118">Baroni Urbani 1978</xref>)</p><p>The morphology of <italic><tp:taxon-name><tp:taxon-name-part taxon-name-part-type="genus">S.</tp:taxon-name-part> <tp:taxon-name-part taxon-name-part-type="species">besucheti</tp:taxon-name-part></tp:taxon-name></italic> isolates the species from other <italic><tp:taxon-name><tp:taxon-name-part taxon-name-part-type="genus">Stigmatomma</tp:taxon-name-part></tp:taxon-name></italic> in the Malagasy bioregion, and we place it in its own group based on the following worker characters (asterisks flag unique characters within the genus in the Malagasy bioregion):</p><p>1. * Ten antennomeres;</p><p>2. * Two maxillary palpomeres (palpal formula: 2:2);</p><p>3. * Calcar of strigil completely pectinate;</p><p>4. * Anterior face of the calcar of strigil with squamiform microtrichia basally;</p><p>5. * Posterior face of the calcar of strigil glabrous;</p><p>6. * Weakly raised longitudinal parallel carinae present on the dorsal face of metabasitarsus, with convergent apexes;</p><p>7. * Petiolar proprioceptor zone reduced to a small concavity.</p></sec><sec sec-type="tsyhady species-group"><title><italic><tp:taxon-name><tp:taxon-name-part taxon-name-part-type="species">tsyhady</tp:taxon-name-part></tp:taxon-name></italic> species-group</title><p>Workers with the following combination of characters (asterisks flag unique characters within the genus in the Malagasy bioregion):</p><p>1. * Twelve antennomeres;</p><p>2. * Four maxillary palpomeres (palpal formula: 4:3 or 4:2);</p><p>3. * Calcar of strigil not completely pectinate; baso­ventral lamella generally visible (in one species the lamella is reduced to a basal bud);</p><p>4. Anterior face of the calcar of strigil with strap­like or tubiform microtrichia basally;</p><p>5. * Posterior face of the calcar of strigil with lanceolate microtrichia;</p><p>6. Absence of any longitudinal carina on the dorsal face of metabasitarsus;</p><p>7. * Petiolar proprioceptor zone a large, round concavity.</p><p>This group can be split into subgroups based on morphological similarities, here called species complexes.</p></sec><sec sec-type="sakalava species-complex"><title><italic><tp:taxon-name><tp:taxon-name-part taxon-name-part-type="species">sakalava</tp:taxon-name-part></tp:taxon-name></italic> species-complex</title><p><italic><tp:taxon-name><tp:taxon-name-part taxon-name-part-type="genus">Stigmatomma</tp:taxon-name-part> <tp:taxon-name-part taxon-name-part-type="species">bolabola</tp:taxon-name-part></tp:taxon-name></italic> Esteves &amp; Fisher, <bold>sp. n.</bold></p><p><italic><tp:taxon-name><tp:taxon-name-part taxon-name-part-type="genus">Stigmatomma</tp:taxon-name-part> <tp:taxon-name-part taxon-name-part-type="species">janovitsika</tp:taxon-name-part></tp:taxon-name></italic> Esteves &amp; Fisher, <bold>sp. n.</bold></p><p><italic><tp:taxon-name><tp:taxon-name-part taxon-name-part-type="genus">Stigmatomma</tp:taxon-name-part> <tp:taxon-name-part taxon-name-part-type="species">sakalava</tp:taxon-name-part></tp:taxon-name></italic> Esteves &amp; Fisher, <bold>sp. n.</bold></p><p>Workers with the following combination of characters (character numbers are sequential to the species groups for sake of clarity in the character discussion):</p><p>8. Genal teeth present or absent;</p><p>9. Two labial palpomeres (palpal formula: 4:2);</p><p>10. Antler­-like microtrichia present on posterior face of posterior metatibial spur;</p><p>11. Absence of fenestra on the subpetiolar process;</p><p>12. Stout spiniform setae present on the apex of hypopygium.</p></sec><sec sec-type="tsyhady species-complex"><title><italic><tp:taxon-name><tp:taxon-name-part taxon-name-part-type="species">tsyhady</tp:taxon-name-part></tp:taxon-name></italic> species-complex</title><p><italic><tp:taxon-name><tp:taxon-name-part taxon-name-part-type="genus">Stigmatomma</tp:taxon-name-part> <tp:taxon-name-part taxon-name-part-type="species">irayhady</tp:taxon-name-part></tp:taxon-name></italic> Esteves &amp; Fisher, <bold>sp. n.</bold></p><p><italic><tp:taxon-name><tp:taxon-name-part taxon-name-part-type="genus">Stigmatomma</tp:taxon-name-part> <tp:taxon-name-part taxon-name-part-type="species">liebe</tp:taxon-name-part></tp:taxon-name></italic> Esteves &amp; Fisher, <bold>sp. n.</bold></p><p><italic><tp:taxon-name><tp:taxon-name-part taxon-name-part-type="genus">Stigmatomma</tp:taxon-name-part> <tp:taxon-name-part taxon-name-part-type="species">roahady</tp:taxon-name-part></tp:taxon-name></italic> Esteves &amp; Fisher, <bold>sp. n.</bold></p><p><italic><tp:taxon-name><tp:taxon-name-part taxon-name-part-type="genus">Stigmatomma</tp:taxon-name-part> <tp:taxon-name-part taxon-name-part-type="species">tsyhady</tp:taxon-name-part></tp:taxon-name></italic> Esteves &amp; Fisher, <bold>sp. n.</bold> </p><p>Workers with the following combination of characters (character numbers are sequential to the species groups for sake of clarity in the character discussion; asterisks flag unique characters within the genus in the Malagasy bioregion):</p><p>8. Genal teeth present;</p><p>9. * Three labial palpomeres (palpal formula: 4:3);</p><p>10. Posterior face of posterior metatibial spur mostly glabrous;</p><p>11. * Fenestra present on the subpetiolar process;</p><p>12. * Absence of stout spiniform setae on hypopygium.</p></sec><sec sec-type="Comments on species-groups and species-complexes characters"><title>Comments on species-groups and species-complexes characters</title><p><bold>3.</bold> A reduced lamella on the baso­ventral margin of the calcar of strigil is often difficult to visualize under a stereomicroscope, and the calcar may appear completely pectinate while in reality it has a basal bud on the base of its ventral margin. Nonetheless, the proportion of lamellar tissue on the ventral margin of the calcar is constant within species, and was helpful to delimit certain species.</p><p><bold>4-5.</bold> Presence and shape of microtrichia on anterior and posterior face of the calcar of strigil are not visible under a stereomicroscope. However, those characters are informative to diagnose groups of species.</p><p><bold>6.</bold> The longitudinal parallel carinae on the dorsal face of the <italic><tp:taxon-name><tp:taxon-name-part taxon-name-part-type="genus">Stigmatomma</tp:taxon-name-part> <tp:taxon-name-part taxon-name-part-type="species">besucheti</tp:taxon-name-part></tp:taxon-name></italic> metabasitarsus somewhat converge at their apexes; thus, the region between them appears groove-like in dorsal view. No other species of <italic><tp:taxon-name><tp:taxon-name-part taxon-name-part-type="genus">Stigmatomma</tp:taxon-name-part></tp:taxon-name></italic> in the Malagasy region presents such a character. However, one species, <italic><tp:taxon-name><tp:taxon-name-part taxon-name-part-type="genus">S.</tp:taxon-name-part> <tp:taxon-name-part taxon-name-part-type="species">roahady</tp:taxon-name-part></tp:taxon-name></italic>, possesses a longitudinal sulcus on the anterior face of its metabasitarsus, and since its shape and location are different from the carinae on <italic><tp:taxon-name><tp:taxon-name-part taxon-name-part-type="genus">S.</tp:taxon-name-part> <tp:taxon-name-part taxon-name-part-type="species">besucheti</tp:taxon-name-part></tp:taxon-name></italic>, we did not consider them homologous.</p><p><bold>10.</bold> The presence and shape of microtrichia on the posterior face of the metatibial spur are not visible under a steromicroscope; however, it is informative to diagnose groups of species.</p></sec></tp:treatment-sec><tp:treatment-sec><!--Section generated to contain objects referenced in tp:taxon-treatment.--><fig id="F1584107" position="float" orientation="portrait"><label>Figure 11.</label><caption><p>Holotype worker of <italic><tp:taxon-name><tp:taxon-name-part taxon-name-part-type="genus">Stigmatomma</tp:taxon-name-part> <tp:taxon-name-part taxon-name-part-type="species">liebe</tp:taxon-name-part></tp:taxon-name></italic> <bold>sp. n.</bold> (<ext-link xmlns:xlink="http://www.w3.org/1999/xlink" ext-link-type="uri" xlink:href="http://www.antweb.org/specimen/CASENT0318428" xlink:type="simple">CASENT0318428</ext-link>); dorsal face of the head. Image by F. A. Esteves; available at <ext-link xmlns:xlink="http://www.w3.org/1999/xlink" ext-link-type="uri" xlink:href="http://antweb.org/" xlink:type="simple">AntWeb.org</ext-link></p></caption><graphic xmlns:xlink="http://www.w3.org/1999/xlink" xlink:href="biodiversity_data_journal-4-e8032-g011.png" position="float" id="oo_67988.png" orientation="portrait" xlink:type="simple"/></fig><fig-group id="F1478280" position="float" orientation="portrait"><caption><p>Mandibular teeth arrangement in two different species of <italic><tp:taxon-name><tp:taxon-name-part taxon-name-part-type="genus">Stigmatomma</tp:taxon-name-part></tp:taxon-name></italic> in the Malagasy bioregion.</p></caption><fig id="F1478285" position="float" orientation="portrait"><label>Figure 12a.</label><caption><p>Mandibles of <italic><tp:taxon-name><tp:taxon-name-part taxon-name-part-type="genus">Stigmatomma</tp:taxon-name-part> <tp:taxon-name-part taxon-name-part-type="species">roahady</tp:taxon-name-part></tp:taxon-name></italic> <bold>sp. n.</bold> worker; dorsal view (<ext-link xmlns:xlink="http://www.w3.org/1999/xlink" ext-link-type="uri" xlink:href="http://www.antweb.org/specimen/CASENT0004339" xlink:type="simple">CASENT0004339</ext-link>). Teeth distribution layout indicated in the figure. Note the enlarged most basal tooth. Image by F. A. Esteves; available at <ext-link xmlns:xlink="http://www.w3.org/1999/xlink" ext-link-type="uri" xlink:href="http://antweb.org/" xlink:type="simple">AntWeb.org</ext-link></p></caption><graphic xmlns:xlink="http://www.w3.org/1999/xlink" xlink:href="biodiversity_data_journal-4-e8032-g012_a.png" xlink:type="simple" position="float" orientation="portrait" id="oo_72279.png"/></fig><fig id="F1478286" position="float" orientation="portrait"><label>Figure 12b.</label><caption><p>Mandibles of <italic><tp:taxon-name><tp:taxon-name-part taxon-name-part-type="genus">Stigmatomma</tp:taxon-name-part> <tp:taxon-name-part taxon-name-part-type="species">besucheti</tp:taxon-name-part></tp:taxon-name></italic> Baroni-Urbani worker; dorsal view (<ext-link xmlns:xlink="http://www.w3.org/1999/xlink" ext-link-type="uri" xlink:href="http://www.antweb.org/specimen/CASENT0906833" xlink:type="simple">CASENT0906833</ext-link>). The arrow highlights the most basal tooth, which is similar in size with the more apical teeth. Image by F. A. Esteves; available at <ext-link xmlns:xlink="http://www.w3.org/1999/xlink" ext-link-type="uri" xlink:href="http://antweb.org/" xlink:type="simple">AntWeb.org</ext-link></p></caption><graphic xmlns:xlink="http://www.w3.org/1999/xlink" xlink:href="biodiversity_data_journal-4-e8032-g012_b.png" xlink:type="simple" position="float" orientation="portrait" id="oo_72283.png"/></fig></fig-group><fig-group id="F1582981" position="float" orientation="portrait"><caption><p>llustrated glossary of terminology; plate II: mesosoma of <italic><tp:taxon-name><tp:taxon-name-part taxon-name-part-type="genus">Stigmatomma</tp:taxon-name-part></tp:taxon-name></italic> worker, lateral view.</p></caption><fig id="F1582996" position="float" orientation="portrait"><label>Figure 2a.</label><caption><p><italic><tp:taxon-name><tp:taxon-name-part taxon-name-part-type="genus">Stigmatomma</tp:taxon-name-part> <tp:taxon-name-part taxon-name-part-type="species">liebe</tp:taxon-name-part></tp:taxon-name></italic> <bold>sp. n.</bold>, worker (<ext-link xmlns:xlink="http://www.w3.org/1999/xlink" ext-link-type="uri" xlink:href="http://www.antweb.org/specimen/CASENT0009102" xlink:type="simple">CASENT0009102</ext-link>). The mesepisternum is divided in anepisternum and katepisternum by the median mesepisternal sulcus. Image by F. A. Esteves.</p></caption><graphic xmlns:xlink="http://www.w3.org/1999/xlink" xlink:href="biodiversity_data_journal-4-e8032-g002_a.png" xlink:type="simple" position="float" orientation="portrait" id="oo_72278.png"/></fig><fig id="F1582997" position="float" orientation="portrait"><label>Figure 2b.</label><caption><p><italic><tp:taxon-name><tp:taxon-name-part taxon-name-part-type="genus">Stigmatomma</tp:taxon-name-part> <tp:taxon-name-part taxon-name-part-type="species">janovitsika</tp:taxon-name-part></tp:taxon-name></italic> <bold>sp. n.</bold>, worker (<ext-link xmlns:xlink="http://www.w3.org/1999/xlink" ext-link-type="uri" xlink:href="http://www.antweb.org/specimen/CASENT0145426" xlink:type="simple">CASENT0145426</ext-link>). The mesepisternum is not divided into anepisternum and katepisternum by the median mesepisternal sulcus. Image by F. A. Esteves.</p></caption><graphic xmlns:xlink="http://www.w3.org/1999/xlink" xlink:href="biodiversity_data_journal-4-e8032-g002_b.jpg" xlink:type="simple" position="float" orientation="portrait" id="oo_72280.jpg"/></fig></fig-group><fig-group id="F1223854" position="float" orientation="portrait"><caption><p>Illustrated glossary of terminology; plate III: legs morphology.</p></caption><fig id="F1223859" position="float" orientation="portrait"><label>Figure 3a.</label><caption><p>Foreleg of <italic><tp:taxon-name><tp:taxon-name-part taxon-name-part-type="genus">Stigmatomma</tp:taxon-name-part> <tp:taxon-name-part taxon-name-part-type="species">bolabola</tp:taxon-name-part></tp:taxon-name></italic> <bold>sp. n.</bold> (<ext-link xmlns:xlink="http://www.w3.org/1999/xlink" ext-link-type="uri" xlink:href="http://www.antweb.org/specimen/CASENT0034744" xlink:type="simple">CASENT0034744</ext-link>); posterior face. Calcar highlighted in red. Image and illustration by F. A. Esteves.</p></caption><graphic xmlns:xlink="http://www.w3.org/1999/xlink" xlink:href="biodiversity_data_journal-4-e8032-g003_a.png" xlink:type="simple" position="float" orientation="portrait" id="oo_37717.png"/></fig><fig id="F1223860" position="float" orientation="portrait"><label>Figure 3b.</label><caption><p>Midleg of <italic><tp:taxon-name><tp:taxon-name-part taxon-name-part-type="genus">Stigmatomma</tp:taxon-name-part> <tp:taxon-name-part taxon-name-part-type="species">sakalava</tp:taxon-name-part></tp:taxon-name></italic> <bold>sp. n.</bold> (<ext-link xmlns:xlink="http://www.w3.org/1999/xlink" ext-link-type="uri" xlink:href="http://www.antweb.org/specimen/CASENT0438262" xlink:type="simple">CASENT0438262</ext-link>); anterior face. Image by F. A. Esteves.</p></caption><graphic xmlns:xlink="http://www.w3.org/1999/xlink" xlink:href="biodiversity_data_journal-4-e8032-g003_b.png" xlink:type="simple" position="float" orientation="portrait" id="oo_37718.png"/></fig><fig id="F1223861" position="float" orientation="portrait"><label>Figure 3c.</label><caption><p>Hindleg of <italic><tp:taxon-name><tp:taxon-name-part taxon-name-part-type="genus">Stigmatomma</tp:taxon-name-part> <tp:taxon-name-part taxon-name-part-type="species">roahady</tp:taxon-name-part></tp:taxon-name></italic> ​<bold>sp. n.</bold> (<ext-link xmlns:xlink="http://www.w3.org/1999/xlink" ext-link-type="uri" xlink:href="http://www.antweb.org/specimen/CASENT0056916" xlink:type="simple">CASENT0056916</ext-link>); anterior face. Image by F. A. Esteves.</p></caption><graphic xmlns:xlink="http://www.w3.org/1999/xlink" xlink:href="biodiversity_data_journal-4-e8032-g003_c.png" xlink:type="simple" position="float" orientation="portrait" id="oo_37719.png"/></fig><fig id="F1223862" position="float" orientation="portrait"><label>Figure 3d.</label><caption><p>Midleg of <italic><tp:taxon-name><tp:taxon-name-part taxon-name-part-type="genus">Stigmatomma</tp:taxon-name-part> <tp:taxon-name-part taxon-name-part-type="species">roahady</tp:taxon-name-part></tp:taxon-name></italic> <bold>sp. n.</bold> (<ext-link xmlns:xlink="http://www.w3.org/1999/xlink" ext-link-type="uri" xlink:href="http://www.antweb.org/specimen/CASENT0002078" xlink:type="simple">CASENT0002078</ext-link>); dorsal view: fifth tarsomere and pretarsal claw. Arolium highlighted in green. Image and illustration by F. A. Esteves.</p></caption><graphic xmlns:xlink="http://www.w3.org/1999/xlink" xlink:href="biodiversity_data_journal-4-e8032-g003_d.png" xlink:type="simple" position="float" orientation="portrait" id="oo_37720.png"/></fig></fig-group><fig id="F1223860" position="float" orientation="portrait"><label>Figure 3b.</label><caption><p>Midleg of <italic><tp:taxon-name><tp:taxon-name-part taxon-name-part-type="genus">Stigmatomma</tp:taxon-name-part> <tp:taxon-name-part taxon-name-part-type="species">sakalava</tp:taxon-name-part></tp:taxon-name></italic> <bold>sp. n.</bold> (<ext-link xmlns:xlink="http://www.w3.org/1999/xlink" ext-link-type="uri" xlink:href="http://www.antweb.org/specimen/CASENT0438262" xlink:type="simple">CASENT0438262</ext-link>); anterior face. Image by F. A. Esteves.</p></caption><graphic xmlns:xlink="http://www.w3.org/1999/xlink" xlink:href="biodiversity_data_journal-4-e8032-g003_b.png" xlink:type="simple" position="float" orientation="portrait" id="oo_37718.png"/></fig><fig id="F1223862" position="float" orientation="portrait"><label>Figure 3d.</label><caption><p>Midleg of <italic><tp:taxon-name><tp:taxon-name-part taxon-name-part-type="genus">Stigmatomma</tp:taxon-name-part> <tp:taxon-name-part taxon-name-part-type="species">roahady</tp:taxon-name-part></tp:taxon-name></italic> <bold>sp. n.</bold> (<ext-link xmlns:xlink="http://www.w3.org/1999/xlink" ext-link-type="uri" xlink:href="http://www.antweb.org/specimen/CASENT0002078" xlink:type="simple">CASENT0002078</ext-link>); dorsal view: fifth tarsomere and pretarsal claw. Arolium highlighted in green. Image and illustration by F. A. Esteves.</p></caption><graphic xmlns:xlink="http://www.w3.org/1999/xlink" xlink:href="biodiversity_data_journal-4-e8032-g003_d.png" xlink:type="simple" position="float" orientation="portrait" id="oo_37720.png"/></fig><fig id="F1584114" position="float" orientation="portrait"><label>Figure 13.</label><caption><p><italic><tp:taxon-name><tp:taxon-name-part taxon-name-part-type="genus">Stigmatomma</tp:taxon-name-part> <tp:taxon-name-part taxon-name-part-type="species">tsyhady</tp:taxon-name-part></tp:taxon-name></italic> <bold>sp. n.</bold> worker; lateral view (<ext-link xmlns:xlink="http://www.w3.org/1999/xlink" ext-link-type="uri" xlink:href="http://www.antweb.org/specimen/CASENT0121332" xlink:type="simple">CASENT0121332</ext-link>). Image by F. A. Esteves; available at <ext-link xmlns:xlink="http://www.w3.org/1999/xlink" ext-link-type="uri" xlink:href="http://antweb.org/" xlink:type="simple">AntWeb.org</ext-link></p></caption><graphic xmlns:xlink="http://www.w3.org/1999/xlink" xlink:href="biodiversity_data_journal-4-e8032-g013.png" position="float" id="oo_43339.png" orientation="portrait" xlink:type="simple"/></fig><fig id="F1481881" position="float" orientation="portrait"><label>Figure 14.</label><caption><p>Abdominal segment VII of <italic><tp:taxon-name><tp:taxon-name-part taxon-name-part-type="genus">Stigmatomma</tp:taxon-name-part> <tp:taxon-name-part taxon-name-part-type="species">sakalava</tp:taxon-name-part></tp:taxon-name></italic> worker <bold>sp. n.</bold> (<ext-link xmlns:xlink="http://www.w3.org/1999/xlink" ext-link-type="uri" xlink:href="http://www.antweb.org/specimen/CASENT0022146" xlink:type="simple">CASENT0022146</ext-link>), lateral view, featuring stout spiniform setae on the apex of its hypopygium. Image by F. A. Esteves; available at <ext-link xmlns:xlink="http://www.w3.org/1999/xlink" ext-link-type="uri" xlink:href="http://antweb.org/" xlink:type="simple">AntWeb.org</ext-link></p></caption><graphic xmlns:xlink="http://www.w3.org/1999/xlink" xlink:href="biodiversity_data_journal-4-e8032-g014.png" position="float" id="oo_72288.png" orientation="portrait" xlink:type="simple"/></fig><fig id="F1478285" position="float" orientation="portrait"><label>Figure 12a.</label><caption><p>Mandibles of <italic><tp:taxon-name><tp:taxon-name-part taxon-name-part-type="genus">Stigmatomma</tp:taxon-name-part> <tp:taxon-name-part taxon-name-part-type="species">roahady</tp:taxon-name-part></tp:taxon-name></italic> <bold>sp. n.</bold> worker; dorsal view (<ext-link xmlns:xlink="http://www.w3.org/1999/xlink" ext-link-type="uri" xlink:href="http://www.antweb.org/specimen/CASENT0004339" xlink:type="simple">CASENT0004339</ext-link>). Teeth distribution layout indicated in the figure. Note the enlarged most basal tooth. Image by F. A. Esteves; available at <ext-link xmlns:xlink="http://www.w3.org/1999/xlink" ext-link-type="uri" xlink:href="http://antweb.org/" xlink:type="simple">AntWeb.org</ext-link></p></caption><graphic xmlns:xlink="http://www.w3.org/1999/xlink" xlink:href="biodiversity_data_journal-4-e8032-g012_a.png" xlink:type="simple" position="float" orientation="portrait" id="oo_72279.png"/></fig><fig id="F1478296" position="float" orientation="portrait"><label>Figure 15.</label><caption><p>Mandibles of <italic><tp:taxon-name><tp:taxon-name-part taxon-name-part-type="genus">Stigmatomma</tp:taxon-name-part> <tp:taxon-name-part taxon-name-part-type="species">sakalava</tp:taxon-name-part></tp:taxon-name></italic> <bold>sp. n.</bold> worker; dorsal view (<ext-link xmlns:xlink="http://www.w3.org/1999/xlink" ext-link-type="uri" xlink:href="http://www.antweb.org/specimen/CASENT0022146" xlink:type="simple">CASENT0022146</ext-link>). Arrows point to dorsal tooth couples, which increase in size towards the mandible's apex. Image by F. A. Esteves; available at <ext-link xmlns:xlink="http://www.w3.org/1999/xlink" ext-link-type="uri" xlink:href="http://antweb.org/" xlink:type="simple">AntWeb.org</ext-link></p></caption><graphic xmlns:xlink="http://www.w3.org/1999/xlink" xlink:href="biodiversity_data_journal-4-e8032-g015.jpg" position="float" id="oo_72286.jpg" orientation="portrait" xlink:type="simple"/></fig><fig-group id="F1478298" position="float" orientation="portrait"><caption><p>Mandibular dentition arrangement of <italic><tp:taxon-name><tp:taxon-name-part taxon-name-part-type="genus">Stigmatomma</tp:taxon-name-part> <tp:taxon-name-part taxon-name-part-type="species">pluto</tp:taxon-name-part></tp:taxon-name></italic> worker (<ext-link xmlns:xlink="http://www.w3.org/1999/xlink" ext-link-type="uri" xlink:href="http://www.antweb.org/specimen/ANTWEB1008502" xlink:type="simple">ANTWEB1008502</ext-link>).</p></caption><fig id="F1478303" position="float" orientation="portrait"><label>Figure 16a.</label><caption><p>Dorsal view of the mandibles illustrates the absence of pairs of teeth. Image by Roberto Keller; available at <ext-link xmlns:xlink="http://www.w3.org/1999/xlink" ext-link-type="uri" xlink:href="http://antweb.org/" xlink:type="simple">AntWeb.org</ext-link></p></caption><graphic xmlns:xlink="http://www.w3.org/1999/xlink" xlink:href="biodiversity_data_journal-4-e8032-g016_a.png" xlink:type="simple" position="float" orientation="portrait" id="oo_41530.png"/></fig><fig id="F1478304" position="float" orientation="portrait"><label>Figure 16b.</label><caption><p>Lateral view of the head, which confirms that mandibles have no basal teeth paired with mandibular teeth. Image by Roberto Keller; available at <ext-link xmlns:xlink="http://www.w3.org/1999/xlink" ext-link-type="uri" xlink:href="http://antweb.org/" xlink:type="simple">AntWeb.org</ext-link></p></caption><graphic xmlns:xlink="http://www.w3.org/1999/xlink" xlink:href="biodiversity_data_journal-4-e8032-g016_b.png" xlink:type="simple" position="float" orientation="portrait" id="oo_41531.png"/></fig></fig-group><fig-group id="F1478265" position="float" orientation="portrait"><caption><p>Similarities and differences of the head among <italic><tp:taxon-name><tp:taxon-name-part taxon-name-part-type="genus">Adetomyrma</tp:taxon-name-part></tp:taxon-name></italic>, <italic><tp:taxon-name><tp:taxon-name-part taxon-name-part-type="genus">Mystrium</tp:taxon-name-part></tp:taxon-name></italic>, <italic><tp:taxon-name><tp:taxon-name-part taxon-name-part-type="genus">Prionopelta</tp:taxon-name-part></tp:taxon-name></italic>, and <italic><tp:taxon-name><tp:taxon-name-part taxon-name-part-type="genus">Xymmer</tp:taxon-name-part></tp:taxon-name></italic> in the Malagasy bioregion.</p></caption><fig id="F1584103" position="float" orientation="portrait"><label>Figure 17a.</label><caption><p>Fullface view of <italic><tp:taxon-name><tp:taxon-name-part taxon-name-part-type="genus">Adetomyrma</tp:taxon-name-part> <tp:taxon-name-part taxon-name-part-type="species">bressleri</tp:taxon-name-part></tp:taxon-name></italic> worker (<ext-link xmlns:xlink="http://www.w3.org/1999/xlink" ext-link-type="uri" xlink:href="http://www.antweb.org/specimen/CASENT0205995" xlink:type="simple">CASENT0205995</ext-link>). Image by Ryan Perry; available at <ext-link xmlns:xlink="http://www.w3.org/1999/xlink" ext-link-type="uri" xlink:href="http://antweb.org/" xlink:type="simple">AntWeb.org</ext-link></p></caption><graphic xmlns:xlink="http://www.w3.org/1999/xlink" xlink:href="biodiversity_data_journal-4-e8032-g017_a.png" xlink:type="simple" position="float" orientation="portrait" id="oo_43330.png"/></fig><fig id="F1584104" position="float" orientation="portrait"><label>Figure 17b.</label><caption><p>Fullface view of <italic><tp:taxon-name><tp:taxon-name-part taxon-name-part-type="genus">Mystrium</tp:taxon-name-part> <tp:taxon-name-part taxon-name-part-type="species">eques</tp:taxon-name-part></tp:taxon-name></italic> worker (<ext-link xmlns:xlink="http://www.w3.org/1999/xlink" ext-link-type="uri" xlink:href="http://www.antweb.org/specimen/CASENT0317390" xlink:type="simple">CASENT0317390</ext-link>). Image by Estella Ortega; available at <ext-link xmlns:xlink="http://www.w3.org/1999/xlink" ext-link-type="uri" xlink:href="http://antweb.org/" xlink:type="simple">AntWeb.org</ext-link></p></caption><graphic xmlns:xlink="http://www.w3.org/1999/xlink" xlink:href="biodiversity_data_journal-4-e8032-g017_b.png" xlink:type="simple" position="float" orientation="portrait" id="oo_43331.png"/></fig><fig id="F1584105" position="float" orientation="portrait"><label>Figure 17c.</label><caption><p>Fullface view of <italic><tp:taxon-name><tp:taxon-name-part taxon-name-part-type="genus">Prionopelta</tp:taxon-name-part> <tp:taxon-name-part taxon-name-part-type="species">descarpentriesi</tp:taxon-name-part></tp:taxon-name></italic> worker (<ext-link xmlns:xlink="http://www.w3.org/1999/xlink" ext-link-type="uri" xlink:href="http://www.antweb.org/specimen/CASENT0034837" xlink:type="simple">CASENT0034837</ext-link>). Image by Rick Overson; available at <ext-link xmlns:xlink="http://www.w3.org/1999/xlink" ext-link-type="uri" xlink:href="http://antweb.org/" xlink:type="simple">AntWeb.org</ext-link></p></caption><graphic xmlns:xlink="http://www.w3.org/1999/xlink" xlink:href="biodiversity_data_journal-4-e8032-g017_c.png" xlink:type="simple" position="float" orientation="portrait" id="oo_43332.png"/></fig><fig id="F1584106" position="float" orientation="portrait"><label>Figure 17d.</label><caption><p>Fullface view of <italic><tp:taxon-name><tp:taxon-name-part taxon-name-part-type="genus">Xymmer</tp:taxon-name-part></tp:taxon-name></italic> mg04 worker (<ext-link xmlns:xlink="http://www.w3.org/1999/xlink" ext-link-type="uri" xlink:href="http://www.antweb.org/specimen/CASENT0151732" xlink:type="simple">CASENT0151732</ext-link>). Image by Erin Prado; available at <ext-link xmlns:xlink="http://www.w3.org/1999/xlink" ext-link-type="uri" xlink:href="http://antweb.org/" xlink:type="simple">AntWeb.org</ext-link></p></caption><graphic xmlns:xlink="http://www.w3.org/1999/xlink" xlink:href="biodiversity_data_journal-4-e8032-g017_d.png" xlink:type="simple" position="float" orientation="portrait" id="oo_43333.png"/></fig></fig-group><fig id="F1584105" position="float" orientation="portrait"><label>Figure 17c.</label><caption><p>Fullface view of <italic><tp:taxon-name><tp:taxon-name-part taxon-name-part-type="genus">Prionopelta</tp:taxon-name-part> <tp:taxon-name-part taxon-name-part-type="species">descarpentriesi</tp:taxon-name-part></tp:taxon-name></italic> worker (<ext-link xmlns:xlink="http://www.w3.org/1999/xlink" ext-link-type="uri" xlink:href="http://www.antweb.org/specimen/CASENT0034837" xlink:type="simple">CASENT0034837</ext-link>). Image by Rick Overson; available at <ext-link xmlns:xlink="http://www.w3.org/1999/xlink" ext-link-type="uri" xlink:href="http://antweb.org/" xlink:type="simple">AntWeb.org</ext-link></p></caption><graphic xmlns:xlink="http://www.w3.org/1999/xlink" xlink:href="biodiversity_data_journal-4-e8032-g017_c.png" xlink:type="simple" position="float" orientation="portrait" id="oo_43332.png"/></fig><fig id="F1584104" position="float" orientation="portrait"><label>Figure 17b.</label><caption><p>Fullface view of <italic><tp:taxon-name><tp:taxon-name-part taxon-name-part-type="genus">Mystrium</tp:taxon-name-part> <tp:taxon-name-part taxon-name-part-type="species">eques</tp:taxon-name-part></tp:taxon-name></italic> worker (<ext-link xmlns:xlink="http://www.w3.org/1999/xlink" ext-link-type="uri" xlink:href="http://www.antweb.org/specimen/CASENT0317390" xlink:type="simple">CASENT0317390</ext-link>). Image by Estella Ortega; available at <ext-link xmlns:xlink="http://www.w3.org/1999/xlink" ext-link-type="uri" xlink:href="http://antweb.org/" xlink:type="simple">AntWeb.org</ext-link></p></caption><graphic xmlns:xlink="http://www.w3.org/1999/xlink" xlink:href="biodiversity_data_journal-4-e8032-g017_b.png" xlink:type="simple" position="float" orientation="portrait" id="oo_43331.png"/></fig><fig id="F1584103" position="float" orientation="portrait"><label>Figure 17a.</label><caption><p>Fullface view of <italic><tp:taxon-name><tp:taxon-name-part taxon-name-part-type="genus">Adetomyrma</tp:taxon-name-part> <tp:taxon-name-part taxon-name-part-type="species">bressleri</tp:taxon-name-part></tp:taxon-name></italic> worker (<ext-link xmlns:xlink="http://www.w3.org/1999/xlink" ext-link-type="uri" xlink:href="http://www.antweb.org/specimen/CASENT0205995" xlink:type="simple">CASENT0205995</ext-link>). Image by Ryan Perry; available at <ext-link xmlns:xlink="http://www.w3.org/1999/xlink" ext-link-type="uri" xlink:href="http://antweb.org/" xlink:type="simple">AntWeb.org</ext-link></p></caption><graphic xmlns:xlink="http://www.w3.org/1999/xlink" xlink:href="biodiversity_data_journal-4-e8032-g017_a.png" xlink:type="simple" position="float" orientation="portrait" id="oo_43330.png"/></fig><fig id="F1584106" position="float" orientation="portrait"><label>Figure 17d.</label><caption><p>Fullface view of <italic><tp:taxon-name><tp:taxon-name-part taxon-name-part-type="genus">Xymmer</tp:taxon-name-part></tp:taxon-name></italic> mg04 worker (<ext-link xmlns:xlink="http://www.w3.org/1999/xlink" ext-link-type="uri" xlink:href="http://www.antweb.org/specimen/CASENT0151732" xlink:type="simple">CASENT0151732</ext-link>). Image by Erin Prado; available at <ext-link xmlns:xlink="http://www.w3.org/1999/xlink" ext-link-type="uri" xlink:href="http://antweb.org/" xlink:type="simple">AntWeb.org</ext-link></p></caption><graphic xmlns:xlink="http://www.w3.org/1999/xlink" xlink:href="biodiversity_data_journal-4-e8032-g017_d.png" xlink:type="simple" position="float" orientation="portrait" id="oo_43333.png"/></fig><fig id="F1478286" position="float" orientation="portrait"><label>Figure 12b.</label><caption><p>Mandibles of <italic><tp:taxon-name><tp:taxon-name-part taxon-name-part-type="genus">Stigmatomma</tp:taxon-name-part> <tp:taxon-name-part taxon-name-part-type="species">besucheti</tp:taxon-name-part></tp:taxon-name></italic> Baroni-Urbani worker; dorsal view (<ext-link xmlns:xlink="http://www.w3.org/1999/xlink" ext-link-type="uri" xlink:href="http://www.antweb.org/specimen/CASENT0906833" xlink:type="simple">CASENT0906833</ext-link>). The arrow highlights the most basal tooth, which is similar in size with the more apical teeth. Image by F. A. Esteves; available at <ext-link xmlns:xlink="http://www.w3.org/1999/xlink" ext-link-type="uri" xlink:href="http://antweb.org/" xlink:type="simple">AntWeb.org</ext-link></p></caption><graphic xmlns:xlink="http://www.w3.org/1999/xlink" xlink:href="biodiversity_data_journal-4-e8032-g012_b.png" xlink:type="simple" position="float" orientation="portrait" id="oo_72283.png"/></fig><fig-group id="F1478330" position="float" orientation="portrait"><caption><p>Difference between a spur and an enlarged seta on the inner face of the mesotibial apex of <italic><tp:taxon-name><tp:taxon-name-part taxon-name-part-type="genus">Stigmatomma</tp:taxon-name-part></tp:taxon-name></italic> workers.</p></caption><fig id="F1478335" position="float" orientation="portrait"><label>Figure 18a.</label><caption><p>Mesotibia of <italic><tp:taxon-name><tp:taxon-name-part taxon-name-part-type="genus">Stigmatomma</tp:taxon-name-part> <tp:taxon-name-part taxon-name-part-type="species">bolabola</tp:taxon-name-part></tp:taxon-name></italic> <bold>sp. n.</bold> worker (<ext-link xmlns:xlink="http://www.w3.org/1999/xlink" ext-link-type="uri" xlink:href="http://www.antweb.org/specimen/CASENT0034744" xlink:type="simple">CASENT0034744</ext-link>). Inner face of the apical portion featuring a single spur. Image by F. A. Esteves; available at <ext-link xmlns:xlink="http://www.w3.org/1999/xlink" ext-link-type="uri" xlink:href="http://antweb.org/" xlink:type="simple">AntWeb.org</ext-link></p></caption><graphic xmlns:xlink="http://www.w3.org/1999/xlink" xlink:href="biodiversity_data_journal-4-e8032-g018_a.png" xlink:type="simple" position="float" orientation="portrait" id="oo_72289.png"/></fig><fig id="F1478336" position="float" orientation="portrait"><label>Figure 18b.</label><caption><p>Mesotibia of <italic><tp:taxon-name><tp:taxon-name-part taxon-name-part-type="genus">Stigmatomma</tp:taxon-name-part> <tp:taxon-name-part taxon-name-part-type="species">janovitsika</tp:taxon-name-part></tp:taxon-name></italic> <bold>sp. n.</bold> worker (<ext-link xmlns:xlink="http://www.w3.org/1999/xlink" ext-link-type="uri" xlink:href="http://www.antweb.org/specimen/CASENT0145426" xlink:type="simple">CASENT0145426</ext-link>). Posterior face of the apical portion featuring an enlarged seta. Image by F. A. Esteves; available at <ext-link xmlns:xlink="http://www.w3.org/1999/xlink" ext-link-type="uri" xlink:href="http://antweb.org/" xlink:type="simple">AntWeb.org</ext-link></p></caption><graphic xmlns:xlink="http://www.w3.org/1999/xlink" xlink:href="biodiversity_data_journal-4-e8032-g018_b.jpg" xlink:type="simple" position="float" orientation="portrait" id="oo_72292.jpg"/></fig></fig-group><fig-group id="F1584091" position="float" orientation="portrait"><caption><p>Presence or absence of petiolar penduncle in <italic><tp:taxon-name><tp:taxon-name-part taxon-name-part-type="genus">Adetomyrma</tp:taxon-name-part></tp:taxon-name></italic>, <italic><tp:taxon-name><tp:taxon-name-part taxon-name-part-type="genus">Mystrium</tp:taxon-name-part></tp:taxon-name></italic>, and <italic><tp:taxon-name><tp:taxon-name-part taxon-name-part-type="genus">Xymmer</tp:taxon-name-part></tp:taxon-name></italic>.</p></caption><fig id="F1584110" position="float" orientation="portrait"><label>Figure 19a.</label><caption><p><italic><tp:taxon-name><tp:taxon-name-part taxon-name-part-type="genus">Adetomyrma</tp:taxon-name-part> <tp:taxon-name-part taxon-name-part-type="species">barrybressleri</tp:taxon-name-part></tp:taxon-name></italic> worker, lateral view (<ext-link xmlns:xlink="http://www.w3.org/1999/xlink" ext-link-type="uri" xlink:href="http://www.antweb.org/specimen/CASENT0205995" xlink:type="simple">CASENT0205995</ext-link>). Image by Ryan Perry; available at <ext-link xmlns:xlink="http://www.w3.org/1999/xlink" ext-link-type="uri" xlink:href="http://antweb.org/" xlink:type="simple">AntWeb.org</ext-link></p></caption><graphic xmlns:xlink="http://www.w3.org/1999/xlink" xlink:href="biodiversity_data_journal-4-e8032-g019_a.png" xlink:type="simple" position="float" orientation="portrait" id="oo_43335.png"/></fig><fig id="F1584111" position="float" orientation="portrait"><label>Figure 19b.</label><caption><p><italic><tp:taxon-name><tp:taxon-name-part taxon-name-part-type="genus">Mystrium</tp:taxon-name-part> <tp:taxon-name-part taxon-name-part-type="species">mysticum</tp:taxon-name-part></tp:taxon-name></italic> worker, lateral view (<ext-link xmlns:xlink="http://www.w3.org/1999/xlink" ext-link-type="uri" xlink:href="http://www.antweb.org/specimen/CASENT0429959" xlink:type="simple">CASENT0429959</ext-link>). Image by Cerise Chen; available at <ext-link xmlns:xlink="http://www.w3.org/1999/xlink" ext-link-type="uri" xlink:href="http://antweb.org/" xlink:type="simple">AntWeb.org</ext-link></p></caption><graphic xmlns:xlink="http://www.w3.org/1999/xlink" xlink:href="biodiversity_data_journal-4-e8032-g019_b.png" xlink:type="simple" position="float" orientation="portrait" id="oo_43336.png"/></fig><fig id="F1584112" position="float" orientation="portrait"><label>Figure 19c.</label><caption><p><italic><tp:taxon-name><tp:taxon-name-part taxon-name-part-type="genus">Xymmer</tp:taxon-name-part></tp:taxon-name></italic> mg01 worker, lateral view (<ext-link xmlns:xlink="http://www.w3.org/1999/xlink" ext-link-type="uri" xlink:href="http://www.antweb.org/specimen/CASENT0004310" xlink:type="simple">CASENT0004310</ext-link>). Image by April Nobile; available at <ext-link xmlns:xlink="http://www.w3.org/1999/xlink" ext-link-type="uri" xlink:href="http://antweb.org/" xlink:type="simple">AntWeb.org</ext-link></p></caption><graphic xmlns:xlink="http://www.w3.org/1999/xlink" xlink:href="biodiversity_data_journal-4-e8032-g019_c.png" xlink:type="simple" position="float" orientation="portrait" id="oo_43337.png"/></fig><fig id="F1584113" position="float" orientation="portrait"><label>Figure 19d.</label><caption><p><italic><tp:taxon-name><tp:taxon-name-part taxon-name-part-type="genus">Xymmer</tp:taxon-name-part> <tp:taxon-name-part taxon-name-part-type="species">muticus</tp:taxon-name-part></tp:taxon-name></italic> dealated queen, lateral view (Afrotropical bioregion; <ext-link xmlns:xlink="http://www.w3.org/1999/xlink" ext-link-type="uri" xlink:href="http://www.antweb.org/specimen/CASENT0102213" xlink:type="simple">CASENT0102213</ext-link>). Image by April Nobile; available at <ext-link xmlns:xlink="http://www.w3.org/1999/xlink" ext-link-type="uri" xlink:href="http://antweb.org/" xlink:type="simple">AntWeb.org</ext-link></p></caption><graphic xmlns:xlink="http://www.w3.org/1999/xlink" xlink:href="biodiversity_data_journal-4-e8032-g019_d.png" xlink:type="simple" position="float" orientation="portrait" id="oo_43338.png"/></fig></fig-group></tp:treatment-sec><ref-list><ref id="B3004455"><element-citation xmlns:xlink="http://www.w3.org/1999/xlink" publication-type="article" xlink:type="simple"><person-group person-group-type="author"><name name-style="western"><surname>Emery</surname><given-names>C.</given-names></name><name name-style="western"><surname>Forel</surname><given-names>A.</given-names></name></person-group><year>1879</year><article-title>Catalogue des Formicides d'Europe</article-title><source>Mitteilungen der Schweizerischen Entomologischen Gesellschaft</source><volume>5</volume><fpage>441</fpage><lpage>481</lpage><pub-id pub-id-type="doi">10.5281/zenodo.25565</pub-id></element-citation></ref><ref id="B3004465"><element-citation xmlns:xlink="http://www.w3.org/1999/xlink" publication-type="article" xlink:type="simple"><person-group person-group-type="author"><name name-style="western"><surname>Mayr</surname><given-names>G.</given-names></name></person-group><year>1887</year><article-title>Südamerikanische Formiciden</article-title><source>Verhandlungen der Kaiserlich-Königlichen Zoologisch-Botanischen Gesellschaft in Wien</source><volume>37</volume><fpage>511</fpage><lpage>632</lpage><pub-id pub-id-type="doi">10.5281/zenodo.25866</pub-id></element-citation></ref><ref id="B3004496"><element-citation xmlns:xlink="http://www.w3.org/1999/xlink" publication-type="book" xlink:type="simple"><person-group person-group-type="author"><name name-style="western"><surname>Dalla Torre</surname><given-names>K. W.</given-names></name></person-group><year>1893</year><source>Catalogus Hymenopterorum hucusque descriptorum systematicus et synonymicus. <tp:taxon-name><tp:taxon-name-part taxon-name-part-type="family">Formicidae</tp:taxon-name-part></tp:taxon-name> (Heterogyna)</source><volume>Vol. 7</volume><publisher-name>W. Engelmann</publisher-name><publisher-loc>Leipzig</publisher-loc><size units="page">289</size><pub-id pub-id-type="doi">10.5962/bhl.title.8794</pub-id></element-citation></ref><ref id="B3004505"><element-citation xmlns:xlink="http://www.w3.org/1999/xlink" publication-type="article" xlink:type="simple"><person-group person-group-type="author"><name name-style="western"><surname>Forel</surname><given-names>A.</given-names></name></person-group><year>1900</year><article-title>Les Formicides de l'Empire des Indes et de Ceylan. Part VI</article-title><source>Journal of the Bombay Natural History Society</source><volume>13</volume><fpage>52</fpage><lpage>65</lpage><pub-id pub-id-type="doi">10.5281/ZENODO.14250</pub-id></element-citation></ref><ref id="B490167"><element-citation xmlns:xlink="http://www.w3.org/1999/xlink" publication-type="article" xlink:type="simple"><person-group person-group-type="author"><name name-style="western"><surname>Clark</surname><given-names>J.</given-names></name></person-group><year>1934</year><article-title>New Australian ants</article-title><source>Memoirs of the National Museum of Victoria</source><volume>8</volume><fpage>21</fpage><lpage>47</lpage><pub-id pub-id-type="doi">10.5281/zenodo.26630</pub-id></element-citation></ref><ref id="B3004515"><element-citation xmlns:xlink="http://www.w3.org/1999/xlink" publication-type="article" xlink:type="simple"><person-group person-group-type="author"><name name-style="western"><surname>Brown</surname><given-names>W. L.</given-names></name></person-group><year>1949</year><article-title>A new American <italic><tp:taxon-name><tp:taxon-name-part taxon-name-part-type="genus">Amblyopone</tp:taxon-name-part></tp:taxon-name></italic>, with notes on the genus (<tp:taxon-name><tp:taxon-name-part taxon-name-part-type="order">Hymenoptera</tp:taxon-name-part></tp:taxon-name>: <tp:taxon-name><tp:taxon-name-part taxon-name-part-type="family">Formicidae</tp:taxon-name-part></tp:taxon-name>)</article-title><source>Psyche</source><volume>56</volume><fpage>81</fpage><lpage>88</lpage><pub-id pub-id-type="doi">10.1155/1949/67378</pub-id></element-citation></ref><ref id="B349142"><element-citation xmlns:xlink="http://www.w3.org/1999/xlink" publication-type="book" xlink:type="simple"><person-group person-group-type="author"><name name-style="western"><surname>Bingham</surname><given-names>C. T.</given-names></name></person-group><year>1903</year><source>The fauna of British India, including Ceylon and Burma. <tp:taxon-name><tp:taxon-name-part taxon-name-part-type="order">Hymenoptera</tp:taxon-name-part></tp:taxon-name>. Ants and Cuckoo-wasps.</source><volume>II</volume><publisher-name>Taylor and Francis</publisher-name><publisher-loc>London</publisher-loc><size units="page">506</size><pub-id pub-id-type="doi">10.5281/zenodo.54862</pub-id></element-citation></ref><ref id="B3004539"><element-citation xmlns:xlink="http://www.w3.org/1999/xlink" publication-type="article" xlink:type="simple"><person-group person-group-type="author"><name name-style="western"><surname>Emery</surname><given-names>C.</given-names></name></person-group><year>1911</year><article-title><tp:taxon-name><tp:taxon-name-part taxon-name-part-type="order">Hymenoptera</tp:taxon-name-part></tp:taxon-name>. Fam. <tp:taxon-name><tp:taxon-name-part taxon-name-part-type="family">Formicidae</tp:taxon-name-part></tp:taxon-name>. Subfam. <tp:taxon-name><tp:taxon-name-part taxon-name-part-type="subfamily">Ponerinae</tp:taxon-name-part></tp:taxon-name></article-title><source>Genera Insectorum</source><volume>118</volume><fpage>1</fpage><lpage>125</lpage><pub-id pub-id-type="doi">10.5281/zenodo.54863</pub-id></element-citation></ref><ref id="B3004549"><element-citation xmlns:xlink="http://www.w3.org/1999/xlink" publication-type="article" xlink:type="simple"><person-group person-group-type="author"><name name-style="western"><surname>Creighton</surname><given-names>W. S.</given-names></name></person-group><year>1950</year><article-title>The ants of North America</article-title><source>Bulletin of the Museum of Comparative Zoology</source><volume>104</volume><fpage>1</fpage><lpage>585</lpage><pub-id pub-id-type="doi">10.5281/zenodo.26734</pub-id></element-citation></ref><ref id="B490126"><element-citation xmlns:xlink="http://www.w3.org/1999/xlink" publication-type="article" xlink:type="simple"><person-group person-group-type="author"><name name-style="western"><surname>Brown</surname><given-names>W. L.Jr.</given-names></name></person-group><year>1960</year><article-title>Contributions toward a reclassification of the <tp:taxon-name><tp:taxon-name-part taxon-name-part-type="family">Formicidae</tp:taxon-name-part></tp:taxon-name>. 3. Tribe <tp:taxon-name><tp:taxon-name-part taxon-name-part-type="tribe">Amblyoponini</tp:taxon-name-part></tp:taxon-name></article-title><source>Bulletin of the Museum of Comparative Zoology at Harvard College</source><volume>122</volume><fpage>145</fpage><lpage>230</lpage><pub-id pub-id-type="doi">10.5281/zenodo.26968</pub-id></element-citation></ref><ref id="B490156"><element-citation xmlns:xlink="http://www.w3.org/1999/xlink" publication-type="article" xlink:type="simple"><person-group person-group-type="author"><name name-style="western"><surname>Yoshimura</surname><given-names>Masashi</given-names></name><name name-style="western"><surname>Fisher</surname><given-names>B. L.</given-names></name></person-group><year>2012</year><article-title>A Revision of Male Ants of the Malagasy <tp:taxon-name><tp:taxon-name-part taxon-name-part-type="subfamily">Amblyoponinae</tp:taxon-name-part></tp:taxon-name> (<tp:taxon-name><tp:taxon-name-part taxon-name-part-type="order">Hymenoptera</tp:taxon-name-part></tp:taxon-name>: <tp:taxon-name><tp:taxon-name-part taxon-name-part-type="family">Formicidae</tp:taxon-name-part></tp:taxon-name>) with Resurrections of the Genera <italic><tp:taxon-name><tp:taxon-name-part taxon-name-part-type="genus">Stigmatomma</tp:taxon-name-part></tp:taxon-name></italic> and <italic><tp:taxon-name><tp:taxon-name-part taxon-name-part-type="genus">Xymmer</tp:taxon-name-part></tp:taxon-name></italic></article-title><source>PLoS ONE</source><volume>7</volume><issue>3</issue><fpage>e33325</fpage><uri xlink:type="simple">http://dx.plos.org/10.1371/journal.pone.0033325</uri><pub-id pub-id-type="doi">10.1371/journal.pone.0033325</pub-id></element-citation></ref><ref id="B3004559"><element-citation xmlns:xlink="http://www.w3.org/1999/xlink" publication-type="article" xlink:type="simple"><person-group person-group-type="author"><name name-style="western"><surname>Provancher</surname><given-names>L.</given-names></name></person-group><year>1881</year><article-title>Faune canadienne. Les insectes - Hyménoptères</article-title><source>Naturaliste Canadien</source><volume>12</volume><fpage>193</fpage><lpage>207</lpage><pub-id pub-id-type="doi">10.5281/zenodo.25708</pub-id></element-citation></ref><ref id="B1223372"><element-citation xmlns:xlink="http://www.w3.org/1999/xlink" publication-type="article" xlink:type="simple"><person-group person-group-type="author"><name name-style="western"><surname>Yoshimura</surname><given-names>M.</given-names></name><name name-style="western"><surname>Fisher</surname><given-names>B. L.</given-names></name></person-group><year>2014</year><article-title>A revision of the ant genus <italic><tp:taxon-name><tp:taxon-name-part taxon-name-part-type="genus">Mystrium</tp:taxon-name-part></tp:taxon-name></italic> in the Malagasy region with description of six new species and remarks on <italic><tp:taxon-name><tp:taxon-name-part taxon-name-part-type="genus">Amblyopone</tp:taxon-name-part></tp:taxon-name></italic> and <italic><tp:taxon-name><tp:taxon-name-part taxon-name-part-type="genus">Stigmatomma</tp:taxon-name-part></tp:taxon-name></italic> (<tp:taxon-name><tp:taxon-name-part taxon-name-part-type="order">Hymenoptera</tp:taxon-name-part></tp:taxon-name>, <tp:taxon-name><tp:taxon-name-part taxon-name-part-type="family">Formicidae</tp:taxon-name-part></tp:taxon-name>, <tp:taxon-name><tp:taxon-name-part taxon-name-part-type="subfamily">Amblyoponinae</tp:taxon-name-part></tp:taxon-name>)</article-title><source>ZooKeys</source><volume>394</volume><fpage>1</fpage><lpage>99</lpage><pub-id pub-id-type="doi">10.3897/zookeys.394.6446</pub-id></element-citation></ref><ref id="B1223404"><element-citation xmlns:xlink="http://www.w3.org/1999/xlink" publication-type="article" xlink:type="simple"><person-group person-group-type="author"><name name-style="western"><surname>Gotwald</surname><given-names>W. H. JR</given-names></name><name name-style="western"><surname>Lévieux</surname><given-names>J.</given-names></name></person-group><year>1972</year><article-title>Taxonomy and biology of a new West African ant belonging to the genus <italic><tp:taxon-name><tp:taxon-name-part taxon-name-part-type="genus">Amblyopone</tp:taxon-name-part></tp:taxon-name></italic> (<tp:taxon-name><tp:taxon-name-part taxon-name-part-type="order">Hymenoptera</tp:taxon-name-part></tp:taxon-name>: <tp:taxon-name><tp:taxon-name-part taxon-name-part-type="family">Formicidae</tp:taxon-name-part></tp:taxon-name>)</article-title><source>Annals of the Entomological Society of America</source><volume>65</volume><fpage>383</fpage><lpage>396</lpage><pub-id pub-id-type="doi">10.1093/aesa/65.2.383</pub-id></element-citation></ref><ref id="B577552"><element-citation xmlns:xlink="http://www.w3.org/1999/xlink" publication-type="book" xlink:type="simple"><person-group person-group-type="author"><name name-style="western"><surname>Bolton</surname><given-names>B</given-names></name></person-group><year>1994</year><source>Identification guide to the ant genera of the world</source><publisher-name>Harvard University Press</publisher-name><publisher-loc>Cambridge, MA</publisher-loc><size units="page">222</size></element-citation></ref><ref id="B1583014"><element-citation xmlns:xlink="http://www.w3.org/1999/xlink" publication-type="article" xlink:type="simple"><person-group person-group-type="author"><name name-style="western"><surname>Yoshimura</surname><given-names>M.</given-names></name><name name-style="western"><surname>Fisher</surname><given-names>B. L.</given-names></name></person-group><year>2012</year><article-title>A revision of the Malagasy endemic genus <italic><tp:taxon-name><tp:taxon-name-part taxon-name-part-type="genus">Adetomyrma</tp:taxon-name-part></tp:taxon-name></italic> (<tp:taxon-name><tp:taxon-name-part taxon-name-part-type="order">Hymenoptera</tp:taxon-name-part></tp:taxon-name>: <tp:taxon-name><tp:taxon-name-part taxon-name-part-type="family">Formicidae</tp:taxon-name-part></tp:taxon-name>: <tp:taxon-name><tp:taxon-name-part taxon-name-part-type="subfamily">Amblyoponinae</tp:taxon-name-part></tp:taxon-name>)</article-title><source>Zootaxa</source><volume>3341</volume><fpage>1</fpage><lpage>31</lpage><pub-id pub-id-type="doi">10.15468/nyf3yr</pub-id></element-citation></ref><ref id="B3198275"><element-citation xmlns:xlink="http://www.w3.org/1999/xlink" publication-type="article" xlink:type="simple"><person-group person-group-type="author"><name name-style="western"><surname>Smith</surname><given-names>F.</given-names></name></person-group><year>1860</year><article-title>Catalogue of hymenopterous insects collected by Mr. A. R. Wallace in the islands of Bachian, Kaisaa, Amboyna, Gilolo, and at Dory in New Guinea</article-title><source>Journal and Proceedings of the Linnean Society of London. Zoology</source><volume>5</volume><issue>17</issue><fpage>93</fpage><lpage>143</lpage><pub-id pub-id-type="doi">10.1111/j.1096-3642.1860.tb01022.x</pub-id></element-citation></ref><ref id="B3198285"><element-citation xmlns:xlink="http://www.w3.org/1999/xlink" publication-type="article" xlink:type="simple"><person-group person-group-type="author"><name name-style="western"><surname>Santschi</surname><given-names>F.</given-names></name></person-group><year>1914</year><article-title>Formicides de l'Afrique occidentale et australe du voyage de Mr. le Professeur F. Silvestri</article-title><source>Bollettino del Laboratorio di Zoologia Generale e Agraria della Reale Scuola Superiore d'Agricoltura</source><volume>8</volume><fpage>309</fpage><lpage>385</lpage><pub-id pub-id-type="doi">10.5281/ZENODO.14385</pub-id></element-citation></ref><ref id="B2569986"><element-citation xmlns:xlink="http://www.w3.org/1999/xlink" publication-type="article" xlink:type="simple"><person-group person-group-type="author"><name name-style="western"><surname>Ward</surname><given-names>P. S.</given-names></name></person-group><year>1994</year><article-title><italic><tp:taxon-name><tp:taxon-name-part taxon-name-part-type="genus">Adetomyrma</tp:taxon-name-part></tp:taxon-name></italic>, an enigmatic new ant genus from Madagascar (<tp:taxon-name><tp:taxon-name-part taxon-name-part-type="order">Hymenoptera</tp:taxon-name-part></tp:taxon-name>: <tp:taxon-name><tp:taxon-name-part taxon-name-part-type="family">Formicidae</tp:taxon-name-part></tp:taxon-name>), and its implications for ant phylogeny</article-title><source>Systematic Entomology</source><volume>19</volume><fpage>159</fpage><lpage>175</lpage><pub-id pub-id-type="doi">10.1111/j.1365-3113.1994.tb00585.x</pub-id></element-citation></ref><ref id="B3198295"><element-citation xmlns:xlink="http://www.w3.org/1999/xlink" publication-type="article" xlink:type="simple"><person-group person-group-type="author"><name name-style="western"><surname>Forel</surname><given-names>A.</given-names></name></person-group><year>1897</year><article-title>Ameisen aus Nossi-Bé, Majunga, Juan de Nova (Madagaskar), den Aldabra-Inseln und Sansibar, gesammelt von Herrn Dr. A. Voeltzkow aus Berlin. Mit einem Anhang über die von Herrn Privatdocenten Dr. A. Brauer in Marburg auf den Seychellen und von Herrn Perrot auf Ste. Marie (Madagaskar) gesammelten Ameisen</article-title><source>Abhandlungen der Senckenbergischen Naturforschenden Gesellschaft</source><volume>21</volume><fpage>185</fpage><lpage>208</lpage><pub-id pub-id-type="doi">10.5281/ZENODO.14493</pub-id></element-citation></ref><ref id="B3198305"><element-citation xmlns:xlink="http://www.w3.org/1999/xlink" publication-type="article" xlink:type="simple"><person-group person-group-type="author"><name name-style="western"><surname>Erichson</surname><given-names>W. F.</given-names></name></person-group><year>1842</year><article-title>Beitrag zur Insecten-Fauna von Vandiemensland, mit besonderer Berücksichtigung der geographischen Verbreitung der Insecten</article-title><source>Archiv für Naturgeschichte</source><volume>8</volume><issue>1</issue><fpage>83</fpage><lpage>287</lpage><pub-id pub-id-type="doi">10.5281/zenodo.26334</pub-id></element-citation></ref><ref id="B3198315"><element-citation xmlns:xlink="http://www.w3.org/1999/xlink" publication-type="article" xlink:type="simple"><person-group person-group-type="author"><name name-style="western"><surname>Brown</surname><given-names>W. L.Jr.</given-names></name><name name-style="western"><surname>Gotwald</surname><given-names>W. H.Jr.</given-names></name><name name-style="western"><surname>Lévieux</surname><given-names>J.</given-names></name></person-group><year>1971</year><article-title>A new genus of ponerine ants from West Africa (<tp:taxon-name><tp:taxon-name-part taxon-name-part-type="order">Hymenoptera</tp:taxon-name-part></tp:taxon-name>: <tp:taxon-name><tp:taxon-name-part taxon-name-part-type="family">Formicidae</tp:taxon-name-part></tp:taxon-name>) with ecological notes</article-title><source>Psyche</source><volume>77</volume><fpage>259</fpage><lpage>275</lpage><pub-id pub-id-type="doi">10.1155/1970/64703</pub-id></element-citation></ref><ref id="B3198325"><element-citation xmlns:xlink="http://www.w3.org/1999/xlink" publication-type="article" xlink:type="simple"><person-group person-group-type="author"><name name-style="western"><surname>Wheeler</surname><given-names>W. M.</given-names></name></person-group><year>1916</year><article-title>The Australian ants of the genus <italic><tp:taxon-name><tp:taxon-name-part taxon-name-part-type="genus">Onychomyrmex</tp:taxon-name-part></tp:taxon-name></italic></article-title><source>Bulletin of the Museum of Comparative Zoology</source><volume>60</volume><fpage>45</fpage><lpage>54</lpage><pub-id pub-id-type="doi">10.5281/zenodo.25148</pub-id></element-citation></ref><ref id="B3198349"><element-citation xmlns:xlink="http://www.w3.org/1999/xlink" publication-type="article" xlink:type="simple"><person-group person-group-type="author"><name name-style="western"><surname>Arnold</surname><given-names>G.</given-names></name></person-group><year>1949</year><article-title>New species of African <tp:taxon-name><tp:taxon-name-part taxon-name-part-type="order">Hymenoptera</tp:taxon-name-part></tp:taxon-name>. No. 9</article-title><source>Occasional Papers of the National Museum of Southern Rhodesia</source><volume>2</volume><fpage>261</fpage><lpage>275</lpage><pub-id pub-id-type="doi">10.5281/zenodo.27134</pub-id></element-citation></ref><ref id="B3198359"><element-citation xmlns:xlink="http://www.w3.org/1999/xlink" publication-type="article" xlink:type="simple"><person-group person-group-type="author"><name name-style="western"><surname>Forel</surname><given-names>A.</given-names></name></person-group><year>1909</year><article-title>Ameisen aus Guatemala usw., Paraguay und Argentinien (Hym.).</article-title><source>Deutsche Entomologische Zeitschrift</source><volume>1909</volume><fpage>239</fpage><lpage>269</lpage><pub-id pub-id-type="doi">10.5281/ZENODO.14178</pub-id></element-citation></ref><ref id="B3198369"><element-citation xmlns:xlink="http://www.w3.org/1999/xlink" publication-type="article" xlink:type="simple"><person-group person-group-type="author"><name name-style="western"><surname>Brown</surname><given-names>W. L.Jr</given-names></name></person-group><year>1974</year><article-title><italic><tp:taxon-name><tp:taxon-name-part taxon-name-part-type="genus">Concoctio</tp:taxon-name-part> <tp:taxon-name-part taxon-name-part-type="species">concenta</tp:taxon-name-part></tp:taxon-name></italic> species nov</article-title><source>Pilot Register of Zoology Card</source><volume>30</volume><fpage>1</fpage><lpage>2</lpage><pub-id pub-id-type="doi">10.5281/ZENODO.26997</pub-id></element-citation></ref><ref id="B3198379"><element-citation xmlns:xlink="http://www.w3.org/1999/xlink" publication-type="article" xlink:type="simple"><person-group person-group-type="author"><name name-style="western"><surname>Emery</surname><given-names>C.</given-names></name></person-group><year>1895</year><article-title>Descriptions de quelques fourmis nouvelles d'Australie</article-title><source>Annales de la Société Entomologique de Belgique</source><volume>39</volume><fpage>345</fpage><lpage>358</lpage><pub-id pub-id-type="doi">10.5281/zenodo.25459</pub-id></element-citation></ref><ref id="B3162285"><element-citation xmlns:xlink="http://www.w3.org/1999/xlink" publication-type="article" xlink:type="simple"><person-group person-group-type="author"><name name-style="western"><surname>Lacau</surname><given-names>S.</given-names></name><name name-style="western"><surname>Delabie</surname><given-names>J. H.C.</given-names></name></person-group><year>2002</year><article-title>Description de trois nouvelles espèces d'<italic><tp:taxon-name><tp:taxon-name-part taxon-name-part-type="genus">Amblyopone</tp:taxon-name-part></tp:taxon-name></italic> avec quelques notes biogéographiques sur le genre au Brésil (<tp:taxon-name><tp:taxon-name-part taxon-name-part-type="family">Formicidae</tp:taxon-name-part></tp:taxon-name>, <tp:taxon-name><tp:taxon-name-part taxon-name-part-type="subfamily">Ponerinae</tp:taxon-name-part></tp:taxon-name>)</article-title><source>Bulletin de la Société Entomologique de France</source><volume>107</volume><fpage>33</fpage><lpage>41</lpage><pub-id pub-id-type="doi">10.5281/zenodo.54865</pub-id></element-citation></ref><ref id="B349118"><element-citation xmlns:xlink="http://www.w3.org/1999/xlink" publication-type="article" xlink:type="simple"><person-group person-group-type="author"><name name-style="western"><surname>Baroni Urbani</surname><given-names>C.</given-names></name></person-group><year>1978</year><article-title>Contributo alla conoscenza del genere <italic><tp:taxon-name><tp:taxon-name-part taxon-name-part-type="genus">Amblyopone</tp:taxon-name-part></tp:taxon-name></italic> Erichson (<tp:taxon-name><tp:taxon-name-part taxon-name-part-type="order">Hymenoptera</tp:taxon-name-part></tp:taxon-name>: <tp:taxon-name><tp:taxon-name-part taxon-name-part-type="family">Formicidae</tp:taxon-name-part></tp:taxon-name>)</article-title><source>Mitteilungen der Schweizerischen Entomologischen Gesellschaft</source><volume>51</volume><fpage>39</fpage><lpage>51</lpage><pub-id pub-id-type="doi">10.5281/zenodo.26795</pub-id></element-citation></ref></ref-list></tp:taxon-treatment>
