# Supplementary material for: Taxonomic revision of Stigmatomma Roger (Hymenoptera: Formicidae) in the Malagasy region
Source: Biodivers Data J. 2016 Jun 13;(4):e8032. doi: 10.3897/BDJ.4.e8032 (PMC4934140; doi:10.3897/BDJ.4.e8032)
Supplement: XML Treatment for Stigmatomma besucheti [file BDJ.4.e8032-treatment2.xml]

<!DOCTYPE tp:taxon-treatment
  PUBLIC "-//TaxonX//DTD Taxonomic Treatment Publishing DTD v0 20100105//EN" "tax-treatment-NSO.dtd">
<tp:taxon-treatment xmlns:tp="http://www.plazi.org/taxpub"><tp:treatment-meta><mixed-citation publication-type="journal"><person-group><name><surname>Esteves</surname><given-names>Flavia A.</given-names></name><name><surname>Fisher</surname><given-names>Brian L.</given-names></name></person-group><article-title>Taxonomic revision of <italic><tp:taxon-name><tp:taxon-name-part taxon-name-part-type="genus">Stigmatomma</tp:taxon-name-part></tp:taxon-name></italic> Roger (<tp:taxon-name><tp:taxon-name-part taxon-name-part-type="order">Hymenoptera</tp:taxon-name-part></tp:taxon-name>: <tp:taxon-name><tp:taxon-name-part taxon-name-part-type="family">Formicidae</tp:taxon-name-part></tp:taxon-name>) in the Malagasy region</article-title><source>Biodivers Data J</source><day>13</day><month>6</month><year>2016</year><volume>2016</volume><issue>4</issue><pub-id pub-id-type="doi">10.3897/BDJ.4.e8032</pub-id></mixed-citation></tp:treatment-meta><tp:nomenclature><tp:taxon-name><tp:taxon-name-part taxon-name-part-type="genus">Stigmatomma</tp:taxon-name-part> <tp:taxon-name-part taxon-name-part-type="species">besucheti</tp:taxon-name-part></tp:taxon-name><tp:taxon-authority>(Baroni Urbani 1978)</tp:taxon-authority><tp:nomenclature-citation-list><tp:nomenclature-citation><tp:taxon-name><tp:taxon-name-part taxon-name-part-type="genus">Amblyopone</tp:taxon-name-part> <tp:taxon-name-part taxon-name-part-type="species">besucheti</tp:taxon-name-part></tp:taxon-name><comment><xref ref-type="bibr" rid="B349118">Baroni Urbani 1978</xref>: 49, figs. 15, 16. Holotype (worker, <ext-link xmlns:xlink="http://www.w3.org/1999/xlink" ext-link-type="uri" xlink:href="http://www.antweb.org/specimen/CASENT0101816" xlink:type="simple">CASENT0101816</ext-link>): SEYCHELLES: Ile de la Digue, 28.Jan.1975, P. Schauenberg leg. Paratypes: 9 workers; same data as holotype.</comment></tp:nomenclature-citation><tp:nomenclature-citation><tp:taxon-name><tp:taxon-name-part taxon-name-part-type="genus">Stigmatomma</tp:taxon-name-part> <tp:taxon-name-part taxon-name-part-type="species">besucheti</tp:taxon-name-part></tp:taxon-name><comment> Combination in <italic><tp:taxon-name><tp:taxon-name-part taxon-name-part-type="genus">Stigmatomma</tp:taxon-name-part></tp:taxon-name></italic>: <xref ref-type="bibr" rid="B490156">Yoshimura and Fisher 2012b</xref>: 19. </comment></tp:nomenclature-citation></tp:nomenclature-citation-list></tp:nomenclature><tp:treatment-sec sec-type="materials"><title>Materials</title><list list-type="alpha-lower" list-content="occurrences"><list-item><p><bold>Type status:</bold> <named-content xmlns:xlink="http://www.w3.org/1999/xlink" content-type="dwc:typeStatus" xlink:type="simple">Holotype</named-content>. <bold>Occurrence:</bold> catalogNumber: <named-content xmlns:xlink="http://www.w3.org/1999/xlink" content-type="dwc:catalogNumber" xlink:type="simple">casent0101816</named-content>; recordedBy: <named-content xmlns:xlink="http://www.w3.org/1999/xlink" content-type="dwc:recordedBy" xlink:type="simple">P. Schauenberg</named-content>; sex: <named-content xmlns:xlink="http://www.w3.org/1999/xlink" content-type="dwc:sex" xlink:type="simple">1w</named-content>; preparations: <named-content xmlns:xlink="http://www.w3.org/1999/xlink" content-type="dwc:preparations" xlink:type="simple">pin</named-content>; associatedMedia: <named-content xmlns:xlink="http://www.w3.org/1999/xlink" content-type="dwc:associatedMedia" xlink:type="simple"><ext-link ext-link-type="uri" xlink:href="http://www.antweb.org/specimen/casent0101816" xlink:type="simple">http://www.antweb.org/specimen/casent0101816</ext-link></named-content>; <bold>Taxon:</bold> scientificName: <named-content xmlns:xlink="http://www.w3.org/1999/xlink" content-type="dwc:scientificName" xlink:type="simple"><italic><tp:taxon-name><tp:taxon-name-part taxon-name-part-type="genus">Stigmatomma</tp:taxon-name-part> <tp:taxon-name-part taxon-name-part-type="species">besucheti</tp:taxon-name-part></tp:taxon-name></italic></named-content>; genus: <named-content xmlns:xlink="http://www.w3.org/1999/xlink" content-type="dwc:genus" xlink:type="simple"><tp:taxon-name><tp:taxon-name-part taxon-name-part-type="genus">Stigmatomma</tp:taxon-name-part></tp:taxon-name></named-content>; <bold>Location:</bold> country: <named-content xmlns:xlink="http://www.w3.org/1999/xlink" content-type="dwc:country" xlink:type="simple">Seychelles</named-content>; locality: <named-content xmlns:xlink="http://www.w3.org/1999/xlink" content-type="dwc:locality" xlink:type="simple">Ile de la Digue</named-content>; decimalLatitude: <named-content xmlns:xlink="http://www.w3.org/1999/xlink" content-type="dwc:decimalLatitude" xlink:type="simple">-4.359097</named-content>; decimalLongitude: <named-content xmlns:xlink="http://www.w3.org/1999/xlink" content-type="dwc:decimalLongitude" xlink:type="simple">55.841242</named-content>; georeferenceRemarks: <named-content xmlns:xlink="http://www.w3.org/1999/xlink" content-type="dwc:georeferenceRemarks" xlink:type="simple">coordinates obtained from Google Earth</named-content>; <bold>Event:</bold> eventDate: <named-content xmlns:xlink="http://www.w3.org/1999/xlink" content-type="dwc:eventDate" xlink:type="simple">01/28/1975</named-content>; <bold>Record Level:</bold> institutionCode: <named-content xmlns:xlink="http://www.w3.org/1999/xlink" content-type="dwc:institutionCode" xlink:type="simple">MHNG</named-content></p></list-item><list-item><p><bold>Type status:</bold> <named-content xmlns:xlink="http://www.w3.org/1999/xlink" content-type="dwc:typeStatus" xlink:type="simple">Paratype</named-content>. <bold>Occurrence:</bold> catalogNumber: <named-content xmlns:xlink="http://www.w3.org/1999/xlink" content-type="dwc:catalogNumber" xlink:type="simple">casent0101900</named-content>; recordedBy: <named-content xmlns:xlink="http://www.w3.org/1999/xlink" content-type="dwc:recordedBy" xlink:type="simple">P. Schauenberg</named-content>; sex: <named-content xmlns:xlink="http://www.w3.org/1999/xlink" content-type="dwc:sex" xlink:type="simple">1w</named-content>; preparations: <named-content xmlns:xlink="http://www.w3.org/1999/xlink" content-type="dwc:preparations" xlink:type="simple">pin</named-content>; associatedMedia: <named-content xmlns:xlink="http://www.w3.org/1999/xlink" content-type="dwc:associatedMedia" xlink:type="simple"><ext-link ext-link-type="uri" xlink:href="http://www.antweb.org/specimen/casent0101900" xlink:type="simple">http://www.antweb.org/specimen/casent0101900</ext-link></named-content>; <bold>Taxon:</bold> scientificName: <named-content xmlns:xlink="http://www.w3.org/1999/xlink" content-type="dwc:scientificName" xlink:type="simple"><italic><tp:taxon-name><tp:taxon-name-part taxon-name-part-type="genus">Stigmatomma</tp:taxon-name-part> <tp:taxon-name-part taxon-name-part-type="species">besucheti</tp:taxon-name-part></tp:taxon-name></italic></named-content>; genus: <named-content xmlns:xlink="http://www.w3.org/1999/xlink" content-type="dwc:genus" xlink:type="simple"><tp:taxon-name><tp:taxon-name-part taxon-name-part-type="genus">Stigmatomma</tp:taxon-name-part></tp:taxon-name></named-content>; <bold>Location:</bold> country: <named-content xmlns:xlink="http://www.w3.org/1999/xlink" content-type="dwc:country" xlink:type="simple">Seychelles</named-content>; locality: <named-content xmlns:xlink="http://www.w3.org/1999/xlink" content-type="dwc:locality" xlink:type="simple">Ile de la Digue</named-content>; decimalLatitude: <named-content xmlns:xlink="http://www.w3.org/1999/xlink" content-type="dwc:decimalLatitude" xlink:type="simple">-4.359097</named-content>; decimalLongitude: <named-content xmlns:xlink="http://www.w3.org/1999/xlink" content-type="dwc:decimalLongitude" xlink:type="simple">55.841242</named-content>; georeferenceRemarks: <named-content xmlns:xlink="http://www.w3.org/1999/xlink" content-type="dwc:georeferenceRemarks" xlink:type="simple">coordinates obtained from Google Earth</named-content>; <bold>Event:</bold> eventDate: <named-content xmlns:xlink="http://www.w3.org/1999/xlink" content-type="dwc:eventDate" xlink:type="simple">01/28/1975</named-content>; <bold>Record Level:</bold> institutionCode: <named-content xmlns:xlink="http://www.w3.org/1999/xlink" content-type="dwc:institutionCode" xlink:type="simple">MHNG</named-content></p></list-item><list-item><p><bold>Type status:</bold> <named-content xmlns:xlink="http://www.w3.org/1999/xlink" content-type="dwc:typeStatus" xlink:type="simple">Paratype</named-content>. <bold>Occurrence:</bold> catalogNumber: <named-content xmlns:xlink="http://www.w3.org/1999/xlink" content-type="dwc:catalogNumber" xlink:type="simple">casent0101970</named-content>; recordedBy: <named-content xmlns:xlink="http://www.w3.org/1999/xlink" content-type="dwc:recordedBy" xlink:type="simple">P. Schauenberg</named-content>; sex: <named-content xmlns:xlink="http://www.w3.org/1999/xlink" content-type="dwc:sex" xlink:type="simple">1w</named-content>; preparations: <named-content xmlns:xlink="http://www.w3.org/1999/xlink" content-type="dwc:preparations" xlink:type="simple">pin</named-content>; associatedMedia: <named-content xmlns:xlink="http://www.w3.org/1999/xlink" content-type="dwc:associatedMedia" xlink:type="simple"><ext-link ext-link-type="uri" xlink:href="http://www.antweb.org/specimen/casent0101970" xlink:type="simple">http://www.antweb.org/specimen/casent0101970</ext-link></named-content>; <bold>Taxon:</bold> scientificName: <named-content xmlns:xlink="http://www.w3.org/1999/xlink" content-type="dwc:scientificName" xlink:type="simple"><italic><tp:taxon-name><tp:taxon-name-part taxon-name-part-type="genus">Stigmatomma</tp:taxon-name-part> <tp:taxon-name-part taxon-name-part-type="species">besucheti</tp:taxon-name-part></tp:taxon-name></italic></named-content>; genus: <named-content xmlns:xlink="http://www.w3.org/1999/xlink" content-type="dwc:genus" xlink:type="simple"><tp:taxon-name><tp:taxon-name-part taxon-name-part-type="genus">Stigmatomma</tp:taxon-name-part></tp:taxon-name></named-content>; <bold>Location:</bold> country: <named-content xmlns:xlink="http://www.w3.org/1999/xlink" content-type="dwc:country" xlink:type="simple">Seychelles</named-content>; locality: <named-content xmlns:xlink="http://www.w3.org/1999/xlink" content-type="dwc:locality" xlink:type="simple">Ile de la Digue</named-content>; decimalLatitude: <named-content xmlns:xlink="http://www.w3.org/1999/xlink" content-type="dwc:decimalLatitude" xlink:type="simple">-4.359097</named-content>; decimalLongitude: <named-content xmlns:xlink="http://www.w3.org/1999/xlink" content-type="dwc:decimalLongitude" xlink:type="simple">55.841242</named-content>; georeferenceRemarks: <named-content xmlns:xlink="http://www.w3.org/1999/xlink" content-type="dwc:georeferenceRemarks" xlink:type="simple">coordinates obtained from Google Earth</named-content>; <bold>Event:</bold> eventDate: <named-content xmlns:xlink="http://www.w3.org/1999/xlink" content-type="dwc:eventDate" xlink:type="simple">01/28/1975</named-content>; <bold>Record Level:</bold> institutionCode: <named-content xmlns:xlink="http://www.w3.org/1999/xlink" content-type="dwc:institutionCode" xlink:type="simple">MHNG</named-content></p></list-item><list-item><p><bold>Type status:</bold> <named-content xmlns:xlink="http://www.w3.org/1999/xlink" content-type="dwc:typeStatus" xlink:type="simple">Paratype</named-content>. <bold>Occurrence:</bold> catalogNumber: <named-content xmlns:xlink="http://www.w3.org/1999/xlink" content-type="dwc:catalogNumber" xlink:type="simple">casent0280650</named-content>; recordedBy: <named-content xmlns:xlink="http://www.w3.org/1999/xlink" content-type="dwc:recordedBy" xlink:type="simple">P. Schauenberg</named-content>; sex: <named-content xmlns:xlink="http://www.w3.org/1999/xlink" content-type="dwc:sex" xlink:type="simple">1w</named-content>; preparations: <named-content xmlns:xlink="http://www.w3.org/1999/xlink" content-type="dwc:preparations" xlink:type="simple">pin</named-content>; otherCatalogNumbers: <named-content xmlns:xlink="http://www.w3.org/1999/xlink" content-type="dwc:otherCatalogNumbers" xlink:type="simple">BMNH(E)1017525</named-content>; associatedMedia: <named-content xmlns:xlink="http://www.w3.org/1999/xlink" content-type="dwc:associatedMedia" xlink:type="simple"><ext-link ext-link-type="uri" xlink:href="http://www.antweb.org/specimen/casent0280650" xlink:type="simple">http://www.antweb.org/specimen/casent0280650</ext-link></named-content>; <bold>Taxon:</bold> scientificName: <named-content xmlns:xlink="http://www.w3.org/1999/xlink" content-type="dwc:scientificName" xlink:type="simple"><italic><tp:taxon-name><tp:taxon-name-part taxon-name-part-type="genus">Stigmatomma</tp:taxon-name-part> <tp:taxon-name-part taxon-name-part-type="species">besucheti</tp:taxon-name-part></tp:taxon-name></italic></named-content>; genus: <named-content xmlns:xlink="http://www.w3.org/1999/xlink" content-type="dwc:genus" xlink:type="simple"><tp:taxon-name><tp:taxon-name-part taxon-name-part-type="genus">Stigmatomma</tp:taxon-name-part></tp:taxon-name></named-content>; <bold>Location:</bold> country: <named-content xmlns:xlink="http://www.w3.org/1999/xlink" content-type="dwc:country" xlink:type="simple">Seychelles</named-content>; locality: <named-content xmlns:xlink="http://www.w3.org/1999/xlink" content-type="dwc:locality" xlink:type="simple">Ile de la Digue</named-content>; decimalLatitude: <named-content xmlns:xlink="http://www.w3.org/1999/xlink" content-type="dwc:decimalLatitude" xlink:type="simple">-4.359097</named-content>; decimalLongitude: <named-content xmlns:xlink="http://www.w3.org/1999/xlink" content-type="dwc:decimalLongitude" xlink:type="simple">55.841242</named-content>; georeferenceRemarks: <named-content xmlns:xlink="http://www.w3.org/1999/xlink" content-type="dwc:georeferenceRemarks" xlink:type="simple">coordinates obtained from Google Earth</named-content>; <bold>Event:</bold> eventDate: <named-content xmlns:xlink="http://www.w3.org/1999/xlink" content-type="dwc:eventDate" xlink:type="simple">01/28/1975</named-content>; <bold>Record Level:</bold> institutionCode: <named-content xmlns:xlink="http://www.w3.org/1999/xlink" content-type="dwc:institutionCode" xlink:type="simple">BMNH</named-content></p></list-item><list-item><p><bold>Type status:</bold> <named-content xmlns:xlink="http://www.w3.org/1999/xlink" content-type="dwc:typeStatus" xlink:type="simple">Paratype</named-content>. <bold>Occurrence:</bold> catalogNumber: <named-content xmlns:xlink="http://www.w3.org/1999/xlink" content-type="dwc:catalogNumber" xlink:type="simple">casent0906833</named-content>; recordedBy: <named-content xmlns:xlink="http://www.w3.org/1999/xlink" content-type="dwc:recordedBy" xlink:type="simple">P. Schauenbert</named-content>; sex: <named-content xmlns:xlink="http://www.w3.org/1999/xlink" content-type="dwc:sex" xlink:type="simple">1w</named-content>; preparations: <named-content xmlns:xlink="http://www.w3.org/1999/xlink" content-type="dwc:preparations" xlink:type="simple">pin</named-content>; associatedMedia: <named-content xmlns:xlink="http://www.w3.org/1999/xlink" content-type="dwc:associatedMedia" xlink:type="simple"><ext-link ext-link-type="uri" xlink:href="http://www.antweb.org/specimen/casent0906833" xlink:type="simple">http://www.antweb.org/specimen/casent0906833</ext-link></named-content>; <bold>Taxon:</bold> scientificName: <named-content xmlns:xlink="http://www.w3.org/1999/xlink" content-type="dwc:scientificName" xlink:type="simple"><italic><tp:taxon-name><tp:taxon-name-part taxon-name-part-type="genus">Stigmatomma</tp:taxon-name-part> <tp:taxon-name-part taxon-name-part-type="species">besucheti</tp:taxon-name-part></tp:taxon-name></italic></named-content>; genus: <named-content xmlns:xlink="http://www.w3.org/1999/xlink" content-type="dwc:genus" xlink:type="simple"><tp:taxon-name><tp:taxon-name-part taxon-name-part-type="genus">Stigmatomma</tp:taxon-name-part></tp:taxon-name></named-content>; <bold>Location:</bold> country: <named-content xmlns:xlink="http://www.w3.org/1999/xlink" content-type="dwc:country" xlink:type="simple">Seychelles</named-content>; locality: <named-content xmlns:xlink="http://www.w3.org/1999/xlink" content-type="dwc:locality" xlink:type="simple">Ile de la Digue</named-content>; decimalLatitude: <named-content xmlns:xlink="http://www.w3.org/1999/xlink" content-type="dwc:decimalLatitude" xlink:type="simple">-4.359097</named-content>; decimalLongitude: <named-content xmlns:xlink="http://www.w3.org/1999/xlink" content-type="dwc:decimalLongitude" xlink:type="simple">55.841242</named-content>; georeferenceRemarks: <named-content xmlns:xlink="http://www.w3.org/1999/xlink" content-type="dwc:georeferenceRemarks" xlink:type="simple">coordinates obtained from Google Earth</named-content>; <bold>Event:</bold> eventDate: <named-content xmlns:xlink="http://www.w3.org/1999/xlink" content-type="dwc:eventDate" xlink:type="simple">01/28/1975</named-content>; <bold>Record Level:</bold> institutionCode: <named-content xmlns:xlink="http://www.w3.org/1999/xlink" content-type="dwc:institutionCode" xlink:type="simple">NHMB</named-content></p></list-item><list-item><p><bold>Type status:</bold> <named-content xmlns:xlink="http://www.w3.org/1999/xlink" content-type="dwc:typeStatus" xlink:type="simple">Paratype</named-content>. <bold>Occurrence:</bold> catalogNumber: <named-content xmlns:xlink="http://www.w3.org/1999/xlink" content-type="dwc:catalogNumber" xlink:type="simple">casent0906834</named-content>; recordedBy: <named-content xmlns:xlink="http://www.w3.org/1999/xlink" content-type="dwc:recordedBy" xlink:type="simple">P. Schauenberg</named-content>; sex: <named-content xmlns:xlink="http://www.w3.org/1999/xlink" content-type="dwc:sex" xlink:type="simple">1w</named-content>; preparations: <named-content xmlns:xlink="http://www.w3.org/1999/xlink" content-type="dwc:preparations" xlink:type="simple">pin</named-content>; associatedMedia: <named-content xmlns:xlink="http://www.w3.org/1999/xlink" content-type="dwc:associatedMedia" xlink:type="simple"><ext-link ext-link-type="uri" xlink:href="http://www.antweb.org/specimen/casent0906834" xlink:type="simple">http://www.antweb.org/specimen/casent0906834</ext-link></named-content>; <bold>Taxon:</bold> scientificName: <named-content xmlns:xlink="http://www.w3.org/1999/xlink" content-type="dwc:scientificName" xlink:type="simple"><italic><tp:taxon-name><tp:taxon-name-part taxon-name-part-type="genus">Stigmatomma</tp:taxon-name-part> <tp:taxon-name-part taxon-name-part-type="species">besucheti</tp:taxon-name-part></tp:taxon-name></italic></named-content>; genus: <named-content xmlns:xlink="http://www.w3.org/1999/xlink" content-type="dwc:genus" xlink:type="simple"><tp:taxon-name><tp:taxon-name-part taxon-name-part-type="genus">Stigmatomma</tp:taxon-name-part></tp:taxon-name></named-content>; <bold>Location:</bold> country: <named-content xmlns:xlink="http://www.w3.org/1999/xlink" content-type="dwc:country" xlink:type="simple">Seychelles</named-content>; locality: <named-content xmlns:xlink="http://www.w3.org/1999/xlink" content-type="dwc:locality" xlink:type="simple">Ile de la Digue</named-content>; decimalLatitude: <named-content xmlns:xlink="http://www.w3.org/1999/xlink" content-type="dwc:decimalLatitude" xlink:type="simple">-4.359097</named-content>; decimalLongitude: <named-content xmlns:xlink="http://www.w3.org/1999/xlink" content-type="dwc:decimalLongitude" xlink:type="simple">55.841242</named-content>; georeferenceRemarks: <named-content xmlns:xlink="http://www.w3.org/1999/xlink" content-type="dwc:georeferenceRemarks" xlink:type="simple">coordinates obtained from Google Earth</named-content>; <bold>Event:</bold> eventDate: <named-content xmlns:xlink="http://www.w3.org/1999/xlink" content-type="dwc:eventDate" xlink:type="simple">01/28/1975</named-content>; <bold>Record Level:</bold> institutionCode: <named-content xmlns:xlink="http://www.w3.org/1999/xlink" content-type="dwc:institutionCode" xlink:type="simple">NHMB</named-content></p></list-item><list-item><p><bold>Type status:</bold> <named-content xmlns:xlink="http://www.w3.org/1999/xlink" content-type="dwc:typeStatus" xlink:type="simple">Paratype</named-content>. <bold>Occurrence:</bold> catalogNumber: <named-content xmlns:xlink="http://www.w3.org/1999/xlink" content-type="dwc:catalogNumber" xlink:type="simple">casent0906835</named-content>; recordedBy: <named-content xmlns:xlink="http://www.w3.org/1999/xlink" content-type="dwc:recordedBy" xlink:type="simple">P. Schauenberg</named-content>; sex: <named-content xmlns:xlink="http://www.w3.org/1999/xlink" content-type="dwc:sex" xlink:type="simple">1w</named-content>; preparations: <named-content xmlns:xlink="http://www.w3.org/1999/xlink" content-type="dwc:preparations" xlink:type="simple">pin</named-content>; associatedMedia: <named-content xmlns:xlink="http://www.w3.org/1999/xlink" content-type="dwc:associatedMedia" xlink:type="simple"><ext-link ext-link-type="uri" xlink:href="http://www.antweb.org/specimen/casent0906835" xlink:type="simple">http://www.antweb.org/specimen/casent0906835</ext-link></named-content>; <bold>Taxon:</bold> scientificName: <named-content xmlns:xlink="http://www.w3.org/1999/xlink" content-type="dwc:scientificName" xlink:type="simple"><italic><tp:taxon-name><tp:taxon-name-part taxon-name-part-type="genus">Stigmatomma</tp:taxon-name-part> <tp:taxon-name-part taxon-name-part-type="species">besucheti</tp:taxon-name-part></tp:taxon-name></italic></named-content>; genus: <named-content xmlns:xlink="http://www.w3.org/1999/xlink" content-type="dwc:genus" xlink:type="simple"><tp:taxon-name><tp:taxon-name-part taxon-name-part-type="genus">Stigmatomma</tp:taxon-name-part></tp:taxon-name></named-content>; <bold>Location:</bold> country: <named-content xmlns:xlink="http://www.w3.org/1999/xlink" content-type="dwc:country" xlink:type="simple">Seychelles</named-content>; locality: <named-content xmlns:xlink="http://www.w3.org/1999/xlink" content-type="dwc:locality" xlink:type="simple">Ile de la Digue</named-content>; decimalLatitude: <named-content xmlns:xlink="http://www.w3.org/1999/xlink" content-type="dwc:decimalLatitude" xlink:type="simple">-4.359097</named-content>; decimalLongitude: <named-content xmlns:xlink="http://www.w3.org/1999/xlink" content-type="dwc:decimalLongitude" xlink:type="simple">55.841242</named-content>; georeferenceRemarks: <named-content xmlns:xlink="http://www.w3.org/1999/xlink" content-type="dwc:georeferenceRemarks" xlink:type="simple">coordinates obtained from Google Earth</named-content>; <bold>Event:</bold> eventDate: <named-content xmlns:xlink="http://www.w3.org/1999/xlink" content-type="dwc:eventDate" xlink:type="simple">01/28/1975</named-content>; <bold>Record Level:</bold> institutionCode: <named-content xmlns:xlink="http://www.w3.org/1999/xlink" content-type="dwc:institutionCode" xlink:type="simple">NHMB</named-content></p></list-item><list-item><p><bold>Type status:</bold> <named-content xmlns:xlink="http://www.w3.org/1999/xlink" content-type="dwc:typeStatus" xlink:type="simple">Other material</named-content>. <bold>Occurrence:</bold> catalogNumber: <named-content xmlns:xlink="http://www.w3.org/1999/xlink" content-type="dwc:catalogNumber" xlink:type="simple">casent0172194</named-content>; recordedBy: <named-content xmlns:xlink="http://www.w3.org/1999/xlink" content-type="dwc:recordedBy" xlink:type="simple">D.H.Murphy</named-content>; sex: <named-content xmlns:xlink="http://www.w3.org/1999/xlink" content-type="dwc:sex" xlink:type="simple">1w</named-content>; preparations: <named-content xmlns:xlink="http://www.w3.org/1999/xlink" content-type="dwc:preparations" xlink:type="simple">pin</named-content>; otherCatalogNumbers: <named-content xmlns:xlink="http://www.w3.org/1999/xlink" content-type="dwc:otherCatalogNumbers" xlink:type="simple">anic32-016286</named-content>; associatedMedia: <named-content xmlns:xlink="http://www.w3.org/1999/xlink" content-type="dwc:associatedMedia" xlink:type="simple"><ext-link ext-link-type="uri" xlink:href="http://www.antweb.org/specimen/CASENT0172194" xlink:type="simple">http://www.antweb.org/specimen/CASENT0172194</ext-link></named-content>; <bold>Taxon:</bold> scientificName: <named-content xmlns:xlink="http://www.w3.org/1999/xlink" content-type="dwc:scientificName" xlink:type="simple"><italic><tp:taxon-name><tp:taxon-name-part taxon-name-part-type="genus">Stigmatomma</tp:taxon-name-part> <tp:taxon-name-part taxon-name-part-type="uncertainty-rank">cf.</tp:taxon-name-part> <tp:taxon-name-part taxon-name-part-type="species">besucheti</tp:taxon-name-part></tp:taxon-name></italic></named-content>; genus: <named-content xmlns:xlink="http://www.w3.org/1999/xlink" content-type="dwc:genus" xlink:type="simple"><tp:taxon-name><tp:taxon-name-part taxon-name-part-type="genus">Stigmatomma</tp:taxon-name-part></tp:taxon-name></named-content>; <bold>Location:</bold> country: <named-content xmlns:xlink="http://www.w3.org/1999/xlink" content-type="dwc:country" xlink:type="simple">Singapore</named-content>; locality: <named-content xmlns:xlink="http://www.w3.org/1999/xlink" content-type="dwc:locality" xlink:type="simple">Univ. Campus Singapore; (ANIC32-016286)</named-content>; decimalLatitude: <named-content xmlns:xlink="http://www.w3.org/1999/xlink" content-type="dwc:decimalLatitude" xlink:type="simple">1.28333</named-content>; decimalLongitude: <named-content xmlns:xlink="http://www.w3.org/1999/xlink" content-type="dwc:decimalLongitude" xlink:type="simple">103.767</named-content>; georeferenceRemarks: <named-content xmlns:xlink="http://www.w3.org/1999/xlink" content-type="dwc:georeferenceRemarks" xlink:type="simple">10km</named-content>; <bold>Identification:</bold> identifiedBy: <named-content xmlns:xlink="http://www.w3.org/1999/xlink" content-type="dwc:identifiedBy" xlink:type="simple">R.W. Taylor</named-content>; dateIdentified: <named-content xmlns:xlink="http://www.w3.org/1999/xlink" content-type="dwc:dateIdentified" xlink:type="simple">12/06/1978</named-content>; <bold>Event:</bold> eventDate: <named-content xmlns:xlink="http://www.w3.org/1999/xlink" content-type="dwc:eventDate" xlink:type="simple">06/01/1964</named-content>; habitat: <named-content xmlns:xlink="http://www.w3.org/1999/xlink" content-type="dwc:habitat" xlink:type="simple">Imperata grassland</named-content>; eventRemarks: <named-content xmlns:xlink="http://www.w3.org/1999/xlink" content-type="dwc:eventRemarks" xlink:type="simple">soil</named-content>; <bold>Record Level:</bold> institutionCode: <named-content xmlns:xlink="http://www.w3.org/1999/xlink" content-type="dwc:institutionCode" xlink:type="simple">ANIC</named-content></p></list-item><list-item><p><bold>Type status:</bold> <named-content xmlns:xlink="http://www.w3.org/1999/xlink" content-type="dwc:typeStatus" xlink:type="simple">Other material</named-content>. <bold>Occurrence:</bold> catalogNumber: <named-content xmlns:xlink="http://www.w3.org/1999/xlink" content-type="dwc:catalogNumber" xlink:type="simple">casent0195513</named-content>; recordedBy: <named-content xmlns:xlink="http://www.w3.org/1999/xlink" content-type="dwc:recordedBy" xlink:type="simple">D.H.Murphy</named-content>; sex: <named-content xmlns:xlink="http://www.w3.org/1999/xlink" content-type="dwc:sex" xlink:type="simple">1dq</named-content>; preparations: <named-content xmlns:xlink="http://www.w3.org/1999/xlink" content-type="dwc:preparations" xlink:type="simple">pin</named-content>; otherCatalogNumbers: <named-content xmlns:xlink="http://www.w3.org/1999/xlink" content-type="dwc:otherCatalogNumbers" xlink:type="simple">anic32-016287</named-content>; associatedMedia: <named-content xmlns:xlink="http://www.w3.org/1999/xlink" content-type="dwc:associatedMedia" xlink:type="simple"><ext-link ext-link-type="uri" xlink:href="http://www.antweb.org/specimen/CASENT0195513" xlink:type="simple">http://www.antweb.org/specimen/CASENT0195513</ext-link></named-content>; <bold>Taxon:</bold> scientificName: <named-content xmlns:xlink="http://www.w3.org/1999/xlink" content-type="dwc:scientificName" xlink:type="simple"><italic><tp:taxon-name><tp:taxon-name-part taxon-name-part-type="genus">Stigmatomma</tp:taxon-name-part> <tp:taxon-name-part taxon-name-part-type="uncertainty-rank">cf.</tp:taxon-name-part> <tp:taxon-name-part taxon-name-part-type="species">besucheti</tp:taxon-name-part></tp:taxon-name></italic></named-content>; genus: <named-content xmlns:xlink="http://www.w3.org/1999/xlink" content-type="dwc:genus" xlink:type="simple"><tp:taxon-name><tp:taxon-name-part taxon-name-part-type="genus">Stigmatomma</tp:taxon-name-part></tp:taxon-name></named-content>; <bold>Location:</bold> country: <named-content xmlns:xlink="http://www.w3.org/1999/xlink" content-type="dwc:country" xlink:type="simple">Singapore</named-content>; locality: <named-content xmlns:xlink="http://www.w3.org/1999/xlink" content-type="dwc:locality" xlink:type="simple">Bukit Timah Nature Reserve</named-content>; decimalLatitude: <named-content xmlns:xlink="http://www.w3.org/1999/xlink" content-type="dwc:decimalLatitude" xlink:type="simple">1.38333</named-content>; decimalLongitude: <named-content xmlns:xlink="http://www.w3.org/1999/xlink" content-type="dwc:decimalLongitude" xlink:type="simple">103.8</named-content>; georeferenceRemarks: <named-content xmlns:xlink="http://www.w3.org/1999/xlink" content-type="dwc:georeferenceRemarks" xlink:type="simple">10km</named-content>; <bold>Identification:</bold> identifiedBy: <named-content xmlns:xlink="http://www.w3.org/1999/xlink" content-type="dwc:identifiedBy" xlink:type="simple">R.W. Taylor</named-content>; dateIdentified: <named-content xmlns:xlink="http://www.w3.org/1999/xlink" content-type="dwc:dateIdentified" xlink:type="simple">12/07/1978</named-content>; <bold>Event:</bold> eventDate: <named-content xmlns:xlink="http://www.w3.org/1999/xlink" content-type="dwc:eventDate" xlink:type="simple">10/04/1965</named-content>; habitat: <named-content xmlns:xlink="http://www.w3.org/1999/xlink" content-type="dwc:habitat" xlink:type="simple">degraded coastal hill forest</named-content>; eventRemarks: <named-content xmlns:xlink="http://www.w3.org/1999/xlink" content-type="dwc:eventRemarks" xlink:type="simple">on grantite, berlesate No I24</named-content>; <bold>Record Level:</bold> institutionCode: <named-content xmlns:xlink="http://www.w3.org/1999/xlink" content-type="dwc:institutionCode" xlink:type="simple">ANIC</named-content></p></list-item></list></tp:treatment-sec><tp:treatment-sec sec-type="Description"><title>Description</title><p>Worker (Fig. <xref ref-type="fig" rid="F1598207">20</xref>​): <bold>HL</bold>: 0.38-0.40; <bold>HW</bold>: 0.28-0.29; <bold>HW2</bold>: 0.26-0.27; <bold>SL</bold>: 0.18-0.19; <bold>ML</bold>: 0.20-0.22; <bold>WL</bold>: 0.41-0.43; <bold>PPW</bold>: 0.15-0.16; <bold>PtL</bold>: 0.14-0.15; <bold>PtW</bold>: 0.16-0.16; <bold>CI</bold>: 71.36-73.54; <bold>SI</bold>: 46.04-48.68; <bold>MI</bold>: 52.26-55.45; <bold>PtI</bold>: 90.00-92.50. </p><p><italic>Head</italic>:</p><p>Mandibular baso-masticatory margin skirted dorsally by row of filiform setae; medially, by flexuous tongue-like setae; ventrally, by flexuous filiform setae, grading into flexuous tongue-like setae apically (Fig. <xref ref-type="fig" rid="F1598187">21</xref><xref ref-type="fig" rid="F1598192">a</xref>, <xref ref-type="fig" rid="F1598193">b</xref>). Mandibular dentition arrangement, from base to apex: two single teeth (same size of teeth arranged in pairs); four pairs of teeth (each pair with same dimensions, fused basally); single preapical tooth; apical tooth (Fig. <xref ref-type="fig" rid="F1598187">21</xref><xref ref-type="fig" rid="F1598192">a</xref>). Pair of teeth with similar dimensions along mandible's basoapical axis. Anterior clypeal margin with three cuticular processes arranged in a single row, armed anteriorly with asymmetrical mucronate dentiform seta; followed laterally by a notch on the anterior clypeal margin (Fig. <xref ref-type="fig" rid="F1598187">21</xref><xref ref-type="fig" rid="F1598192">a</xref>). Most lateral portion of anterior clypeal margin armed with row of conical setae arising from flat cuticle (or from reduced tubercle-like cuticular processes), decreasing in size laterad. Clypeal cuticular processes with approximately same length of associated dentiform setae. Long filiform setae pair on clypeal median area, posterior to central-most pair of cuticular processes on clypeal anterior margin. Shorter filiform pair of setae on clypeal median area, between longer pair of setae and frontal lobes. Median area of clypeus extending posteriorly between antennal sockets as narrow longitudinal strip; frontoclypeal sulcus acute (Fig. <xref ref-type="fig" rid="F1598187">21</xref><xref ref-type="fig" rid="F1598194">c</xref>). Supraclypeal area as small oblong depression (Fig. <xref ref-type="fig" rid="F1598187">21</xref><xref ref-type="fig" rid="F1598194">c</xref>). Ten antennomeres. Genal teeth absent. Compound eyes absent. Palpal formula: 2:2 (two maxillary, two labial; Fig. <xref ref-type="fig" rid="F1598187">21</xref><xref ref-type="fig" rid="F1598195">d</xref>​).</p><p><italic>Mesosoma</italic>:</p><p>In dorsal view, mesonotum somewhat expanded laterally (Fig. <xref ref-type="fig" rid="F1598316">22</xref><xref ref-type="fig" rid="F1598321">a</xref>). Metanotal suture absent. Sulcus dividing mesepisternum into anepisternum and katepisternum; dorsoposterior corner of katepisternum not rounded (Fig. <xref ref-type="fig" rid="F1598316">22</xref><xref ref-type="fig" rid="F1598322">b</xref>). Metathoracic spiracle slit-like, surrounded by cuticular swell, projected posteriorly, inserted in a concavity. Propodeal spiracle round, surrounded by a cuticular swell. Propodeal declivitous face slightly concave (Fig. <xref ref-type="fig" rid="F1598316">22</xref><xref ref-type="fig" rid="F1598321">a</xref>).</p><p><italic>Legs</italic>:</p><p>Absence of lamella on basoventral margin of calcar of strigil (Fig. <xref ref-type="fig" rid="F1598411">23</xref><xref ref-type="fig" rid="F1598416">a</xref>). ​Calcar of strigil anterior face with squamiform microtrichia basally (Fig. <xref ref-type="fig" rid="F1598411">23</xref><xref ref-type="fig" rid="F1598416">a</xref>); posterior face mostly glabrous (Fig. <xref ref-type="fig" rid="F1598411">23</xref><xref ref-type="fig" rid="F1598417">b</xref>). Multiple paddle-like setae on anteroventral face of protibial apex, next to ​calcar of strigil. Multiple paddle-like setae on anterior face of probasitarsus; row of stout setae along posterior face, next to comb of strigil. Mesotibial spur absent; apex of mesotibial inner face with deep fovea (Fig. <xref ref-type="fig" rid="F1598411">23</xref><xref ref-type="fig" rid="F1598418">c</xref>). Slit-like longitudinal sulcus on anterodorsal face of mesobasitarsus, with apical end projected laterally (Fig. <xref ref-type="fig" rid="F1598411">23</xref><xref ref-type="fig" rid="F1598418">c</xref>). Two metatibial spurs; anterior spur simple with lanceolate microtrichia; posterior spur pectinate (Fig. <xref ref-type="fig" rid="F1598411">23</xref><xref ref-type="fig" rid="F1598419">d</xref>). Anterior face of posterior metatibial spur glabrous (Fig. <xref ref-type="fig" rid="F1598411">23</xref><xref ref-type="fig" rid="F1598419">d</xref>); posterior face with antler-like microtrichia dorsoapically (Fig. <xref ref-type="fig" rid="F1598411">23</xref><xref ref-type="fig" rid="F1598420">e</xref>). Dorsal face of metabasitarsus with two parallel carinae with convergent apexes (Fig. <xref ref-type="fig" rid="F1598411">23</xref><xref ref-type="fig" rid="F1598421">f</xref>). Brush of few stout paddle-like setae on baso-inner face of metabasitarsus (Fig. <xref ref-type="fig" rid="F1598411">23</xref><xref ref-type="fig" rid="F1598420">e</xref>). Arolium on pro-, meso-, and metapretarsus.</p><p><italic>Metasoma</italic>:</p><p>Petiole sessile (Fig. <xref ref-type="fig" rid="F1600229">24</xref><xref ref-type="fig" rid="F1600234">a</xref>). Ventroanterior margin of petiolar tergite anterior dorso-latero-ventral carina (Ward 1990) 2x the size of anterior margin of subpetiolar process, in lateral view (Fig. <xref ref-type="fig" rid="F1600229">24</xref><xref ref-type="fig" rid="F1600234">a</xref>). Subpetiolar process with obtuse angle at midpoint of its ventral margin (fin-like; Fig. <xref ref-type="fig" rid="F1600229">24</xref><xref ref-type="fig" rid="F1600234">a</xref>). Absence of fenestra on lateral face of subpetiolar process. Petiolar proprioceptor zone reduced to small round concavity bearing few sensilla (Fig. <xref ref-type="fig" rid="F1600229">24</xref><xref ref-type="fig" rid="F1600235">b</xref>​). Prora present (Fig. <xref ref-type="fig" rid="F1600229">24</xref><xref ref-type="fig" rid="F1600236">c</xref>). Smooth sulcus between pretergite and postergite of abdominal segment III; weakly scrobiculate sulci between presclerites and postsclerites of abdominal segment IV (Fig. <xref ref-type="fig" rid="F1600229">24</xref><xref ref-type="fig" rid="F1600236">c</xref>). Five to six stout spiniform setae on apex of hypopygium (Fig. <xref ref-type="fig" rid="F1600229">24</xref><xref ref-type="fig" rid="F1600237">d</xref>).</p><p><italic>Sculpture</italic>:</p><p>Mandibular dorsal face costate-slightly catenate basally, grading into costate apically except for smooth apical portion (Fig. <xref ref-type="fig" rid="F1598187">21</xref><xref ref-type="fig" rid="F1598192">a</xref>). Clypeal median area smooth, grading into costate to rugose laterally (Fig. <xref ref-type="fig" rid="F1598187">21</xref><xref ref-type="fig" rid="F1598192">a</xref>). Supraclypeal area smooth (Fig. <xref ref-type="fig" rid="F1598187">21</xref><xref ref-type="fig" rid="F1598194">c</xref>). Head, in dorsal view, taeniate-catenate; area posterior to tentorial pit plicate (Fig. <xref ref-type="fig" rid="F1598187">21</xref><xref ref-type="fig" rid="F1598194">c</xref>). Labrum weakly imbricate (Fig. <xref ref-type="fig" rid="F1600238">25</xref><xref ref-type="fig" rid="F1600243">a</xref>). Mesosoma in dorsal view and lateral face of pronotum foveolate (Fig. <xref ref-type="fig" rid="F1598316">22</xref>). Anepisternum smooth; katepisternum mostly imbricate; metapleuron costate posteriorly; lateral face of propodeum smooth, grading into imbricate posteroventrally (Fig. <xref ref-type="fig" rid="F1598316">22</xref><xref ref-type="fig" rid="F1598322">b</xref>); declivitous face of propodeum smooth (Fig. <xref ref-type="fig" rid="F1598316">22</xref><xref ref-type="fig" rid="F1598321">a</xref>). Petiolar tergite imbricate ventroanteriorly, grading into weakly and scarcely foveate dorsally and posteriorly (Figs <xref ref-type="fig" rid="F1600229">24</xref><xref ref-type="fig" rid="F1600234">a</xref>, <xref ref-type="fig" rid="F1600238">25</xref><xref ref-type="fig" rid="F1600244">b</xref>). Petiolar laterotergite imbricate; petiolar poststernite mostly areolate, grading into smooth ventrally (Fig. <xref ref-type="fig" rid="F1600229">24</xref><xref ref-type="fig" rid="F1600235">b</xref>). Most of gaster weakly foveolate (Fig. <xref ref-type="fig" rid="F1600238">25</xref><xref ref-type="fig" rid="F1600245">c</xref>).</p><p><italic>Pilosity and color</italic>:</p><p>Suberect pilosity on head, dorsal face of mesosoma, lateral face of pronotum, petiolar tergite, and abdominal segments III, IV, V, and VI. Legs densely covered by subdecumbent pilosity. Suberect pilosity on anterior half of petiolar poststernite. Longer pilosity on abdominal segment VII. Body color yellow.</p><sec sec-type="Comments on character variation"><title>Comments on character variation</title><p>Character variation among specimens was minimal.</p></sec><sec sec-type="Other castes"><title>Other castes</title><p>Unknown for the Malagasy region. However, a gyne of a putative <italic><tp:taxon-name><tp:taxon-name-part taxon-name-part-type="genus">Stigmatomma</tp:taxon-name-part> <tp:taxon-name-part taxon-name-part-type="species">besucheti</tp:taxon-name-part></tp:taxon-name></italic> is known for Singapore, as presented below.</p></sec></tp:treatment-sec><tp:treatment-sec sec-type="Diagnosis"><title>Diagnosis</title><p>With characters of the <italic><tp:taxon-name><tp:taxon-name-part taxon-name-part-type="species">besucheti</tp:taxon-name-part></tp:taxon-name></italic> species-group as described above and the following characters (asterisks flag unique characters within <italic><tp:taxon-name><tp:taxon-name-part taxon-name-part-type="genus">Stigmatomma</tp:taxon-name-part></tp:taxon-name></italic> in the Malagasy bioregion):</p><list list-type="order"><list-item><p>Integument yellow; small-sized ant (HL: 0.38-0.40, WL: 0.41-0.43; Fig. <xref ref-type="fig" rid="F1598207">20</xref>).</p></list-item><list-item><p>Pairs of teeth of mandible’s baso-masticatory margin the same size along mandible’s basoapical axis (Fig. <xref ref-type="fig" rid="F1598187">21</xref><xref ref-type="fig" rid="F1598192">a</xref>).</p></list-item><list-item><p>* Tongue-like setae medially inserted on mandible’s baso-mastigatory margin (Fig. <xref ref-type="fig" rid="F1598187">21</xref><xref ref-type="fig" rid="F1598193">b</xref>).</p></list-item><list-item><p>* Dorsal face of the head densely taeniate-catenate (Fig. <xref ref-type="fig" rid="F1598187">21</xref><xref ref-type="fig" rid="F1598194">c</xref>).</p></list-item><list-item><p>Genal teeth absent.</p></list-item><list-item><p>* Palpal formula 2:2 (Fig. <xref ref-type="fig" rid="F1598187">21</xref><xref ref-type="fig" rid="F1598195">d</xref>).</p></list-item><list-item><p>Dorsal face of mesosoma and lateral face of propotum foveolate; declivitous face of propodeum smooth; lateral face of propodeum mostly smooth (Fig. <xref ref-type="fig" rid="F1598316">22</xref>).</p></list-item><list-item><p>Mesepisternum divided by a sulcus into anepisternum and katepisternum (Fig. <xref ref-type="fig" rid="F1598316">22</xref><xref ref-type="fig" rid="F1598322">b</xref>).</p></list-item><list-item><p>* Mesotibial spur absent (Fig. <xref ref-type="fig" rid="F1598411">23</xref><xref ref-type="fig" rid="F1598418">c</xref>).</p></list-item><list-item><p>* Apex of mesotibial inner face bearing a deep fovea; absence of any enlarged process ressembling a spur (Fig. <xref ref-type="fig" rid="F1598411">23</xref><xref ref-type="fig" rid="F1598418">c</xref>).</p></list-item><list-item><p>Slit-like sulcus present on the anterior face of mesobasitarsus, with apical end projected laterally (Fig. <xref ref-type="fig" rid="F1598411">23</xref><xref ref-type="fig" rid="F1598418">c</xref>).</p></list-item><list-item><p>Anterior face of posterior metatibial spur glabrous; posterior face with antler-like microtrichia dorsoapically (Fig. <xref ref-type="fig" rid="F1598411">23</xref><xref ref-type="fig" rid="F1598419">d</xref>, <xref ref-type="fig" rid="F1598420">e</xref>).</p></list-item><list-item><p>Brush of few stout, paddle-like setae present on the baso-inner face of metabasitarsus.</p></list-item><list-item><p>Absence of fenestra on lateral face of subpetiolar process (Fig. <xref ref-type="fig" rid="F1600229">24</xref><xref ref-type="fig" rid="F1600234">a</xref>).</p></list-item><list-item><p>Subpetiolar process fin-like: half of its ventral margin obtusely angled.</p></list-item><list-item><p>Presence of 5-6 stout spiniform setae on apex of hypopygium (Fig. <xref ref-type="fig" rid="F1600229">24</xref><xref ref-type="fig" rid="F1600237">d</xref>).</p></list-item></list><p>In the Malagasy bioregion, <italic><tp:taxon-name><tp:taxon-name-part taxon-name-part-type="genus">Stigmatomma</tp:taxon-name-part> <tp:taxon-name-part taxon-name-part-type="species">besucheti</tp:taxon-name-part></tp:taxon-name></italic> is unique and easily recognized by: reduced number of antennomeres, palpal formula, head sculpture, absence of any enlarged process ressembling a spur on the apex of the mesotibia, petiolar proprioceptor zone reduced to a small concavity, and small body size. Further, it does not occur in sympatry with any other congener.</p></tp:treatment-sec><tp:treatment-sec sec-type="Distribution"><title>Distribution</title><p><italic><tp:taxon-name><tp:taxon-name-part taxon-name-part-type="genus">Stigmatomma</tp:taxon-name-part> <tp:taxon-name-part taxon-name-part-type="species">besucheti</tp:taxon-name-part></tp:taxon-name></italic> is known by its type series, collected in Seychelles by Schauenberg in 1975 (Fig. <xref ref-type="fig" rid="F1613376">26</xref>), and two specimens collected in Singapore.</p><p>While no direct information about habitat/microhabitat exists, published records of other organisms collected by Schauenberg on La Digue island on 28.Jan.1975 indicate the type series of <italic><tp:taxon-name><tp:taxon-name-part taxon-name-part-type="genus">S.</tp:taxon-name-part> <tp:taxon-name-part taxon-name-part-type="species">besucheti</tp:taxon-name-part></tp:taxon-name></italic> was probably extracted from soil samples submitted to Berlese funnels (<xref ref-type="bibr" rid="B3005499">Mahunka 1978b</xref>, <xref ref-type="bibr" rid="B3005489">Mahunka 1978a</xref>).</p><p>The two specimens from Singapore (a worker and a queen; <ext-link xmlns:xlink="http://www.w3.org/1999/xlink" ext-link-type="uri" xlink:href="https://www.antweb.org/specimen/CASENT0172194" xlink:type="simple">CASENT0172194</ext-link> and <ext-link xmlns:xlink="http://www.w3.org/1999/xlink" ext-link-type="uri" xlink:href="https://www.antweb.org/specimen/CASENT0195513" xlink:type="simple">CASENT0195513</ext-link>, respectively) share remarkable similarities with the type specimens (<italic>e.g</italic>., antennomeres, general body shape and size, sculpture on the head, lack of any spiniform process on the mesotibial inner apex). However, those specimens differ in the following characters (corresponding characters of type specimens are presented within parentheses):</p><list list-type="order"><list-item><p>Three mandibular pairs of teeth (four pairs of teeth) (Fig. <xref ref-type="fig" rid="F1613351">27</xref><xref ref-type="fig" rid="F1613356">a</xref>).</p></list-item><list-item><p>The posterior-most pair of long filiform setae on the clypeus of the Singapore specimens is much longer (Fig. <xref ref-type="fig" rid="F1613351">27</xref><xref ref-type="fig" rid="F1613356">a</xref>).</p></list-item><list-item><p>Supraclypeal area as a longer oblong depression (small oblong depression) (Fig. <xref ref-type="fig" rid="F1613351">27</xref><xref ref-type="fig" rid="F1613356">a</xref>).</p></list-item><list-item><p>Anterior face of posterior metatibial spur glabrous; posterior face glabrous (anterior face glabrous; posterior face with antler-like microtrichia dorsoapically) (Fig. <xref ref-type="fig" rid="F1613351">27</xref><xref ref-type="fig" rid="F1613357">b</xref>).</p></list-item></list><p>Despite these differences, we did not examine enough specimens of each form to evaluate character variation, and therefore cannot affirm they are different species. Also, while it seems improbable that a specialized predator would become an exotic species, it is noteworthy that: (1) the putative prey of <italic><tp:taxon-name><tp:taxon-name-part taxon-name-part-type="genus">Stigmatomma</tp:taxon-name-part> <tp:taxon-name-part taxon-name-part-type="species">besucheti</tp:taxon-name-part></tp:taxon-name></italic> (i.e., geophilomorph centipedes) are widespread around the world and a major component of soil ecosystems (<xref ref-type="bibr" rid="B1221349">Bonato et al. 2013</xref>); and (2) global trade is known to profoundly influence the movement of species around the world (<xref ref-type="bibr" rid="B3005520">McNeely et al. 2001</xref>), and plant seeds and other organisms were inadvertently dispersed in the soil used as ballast in early shipping (<xref ref-type="bibr" rid="B3005520">McNeely et al. 2001</xref>). The Seychelles have historically occupied a strategic position along Indian Ocean trade routes, providing coaling/fuelling stations for ships bringing goods from the East to Europe and North America (<xref ref-type="bibr" rid="B3005582">Ofcansky 1995</xref>).</p><p>In addition to the specimens collected in Singapore, there is single specimen collected in Sabah (Borneo; <ext-link xmlns:xlink="http://www.w3.org/1999/xlink" ext-link-type="uri" xlink:href="https://www.antweb.org/specimen/CASENT0235146" xlink:type="simple">CASENT0235146</ext-link>) that resembles <italic><tp:taxon-name><tp:taxon-name-part taxon-name-part-type="genus">Stigmatomma</tp:taxon-name-part> <tp:taxon-name-part taxon-name-part-type="species">besucheti</tp:taxon-name-part></tp:taxon-name></italic> in the number of antennomeres, head sculpture, mandible and clypeal configuration, size, and color, but differs in some significant characters of the petiole. Compared to <italic><tp:taxon-name><tp:taxon-name-part taxon-name-part-type="genus">S.</tp:taxon-name-part> <tp:taxon-name-part taxon-name-part-type="species">besucheti</tp:taxon-name-part></tp:taxon-name></italic>, the anteroventral margin of petiolar tergite anterior dorso-latero-ventral carina is much shorter, and the shape of the subpetiolar process is different. Unfortunately, specimen <ext-link xmlns:xlink="http://www.w3.org/1999/xlink" ext-link-type="uri" xlink:href="http://www.antweb.org/specimen/CASENT0235146" xlink:type="simple">CASENT0235146</ext-link> was previously submitted to DNA extraction (<xref ref-type="bibr" rid="B3099200">Ward and Fisher 2016</xref>), and is too fragile for a thorough examination.</p></tp:treatment-sec><tp:treatment-sec><!--Section generated to contain objects referenced in tp:taxon-treatment.--><fig-group id="F1598207" position="float" orientation="portrait"><caption><p>Holotype of <italic><tp:taxon-name><tp:taxon-name-part taxon-name-part-type="genus">Stigmatomma</tp:taxon-name-part> <tp:taxon-name-part taxon-name-part-type="species">besucheti</tp:taxon-name-part></tp:taxon-name></italic> (<ext-link xmlns:xlink="http://www.w3.org/1999/xlink" ext-link-type="uri" xlink:href="http://www.antweb.org/specimen/CASENT0101816" xlink:type="simple">CASENT0101816</ext-link>); worker. Images by April Nobile; available at <ext-link xmlns:xlink="http://www.w3.org/1999/xlink" ext-link-type="uri" xlink:href="http://antweb.org/" xlink:type="simple">AntWeb.org</ext-link></p></caption><fig id="F1598260" position="float" orientation="portrait"><label>Figure 20a.</label><caption><p>Fullface view.</p></caption><graphic xmlns:xlink="http://www.w3.org/1999/xlink" xlink:href="biodiversity_data_journal-4-e8032-g020_a.png" xlink:type="simple" position="float" orientation="portrait" id="oo_43610.png"/></fig><fig id="F1598261" position="float" orientation="portrait"><label>Figure 20b.</label><caption><p>Lateral view.</p></caption><graphic xmlns:xlink="http://www.w3.org/1999/xlink" xlink:href="biodiversity_data_journal-4-e8032-g020_b.png" xlink:type="simple" position="float" orientation="portrait" id="oo_43611.png"/></fig><fig id="F1598262" position="float" orientation="portrait"><label>Figure 20c.</label><caption><p>Dorsal view.</p></caption><graphic xmlns:xlink="http://www.w3.org/1999/xlink" xlink:href="biodiversity_data_journal-4-e8032-g020_c.png" xlink:type="simple" position="float" orientation="portrait" id="oo_43612.png"/></fig></fig-group><fig-group id="F1598187" position="float" orientation="portrait"><caption><p>Head of <italic><tp:taxon-name><tp:taxon-name-part taxon-name-part-type="genus">Stigmatomma</tp:taxon-name-part> <tp:taxon-name-part taxon-name-part-type="species">besucheti</tp:taxon-name-part></tp:taxon-name></italic> worker.</p></caption><fig id="F1598192" position="float" orientation="portrait"><label>Figure 21a.</label><caption><p>Dorsal view of mandibles and anterior part of the head (<ext-link xmlns:xlink="http://www.w3.org/1999/xlink" ext-link-type="uri" xlink:href="http://www.antweb.org/specimen/CASENT0906833" xlink:type="simple">CASENT0906833</ext-link>). Image by F. A. Esteves; available at <ext-link xmlns:xlink="http://www.w3.org/1999/xlink" ext-link-type="uri" xlink:href="http://antweb.org/" xlink:type="simple">AntWeb.org</ext-link></p></caption><graphic xmlns:xlink="http://www.w3.org/1999/xlink" xlink:href="biodiversity_data_journal-4-e8032-g021_a.jpg" xlink:type="simple" position="float" orientation="portrait" id="oo_47658.jpg"/></fig><fig id="F1598193" position="float" orientation="portrait"><label>Figure 21b.</label><caption><p>Ventral view of mandibles and mouth parts (<ext-link xmlns:xlink="http://www.w3.org/1999/xlink" ext-link-type="uri" xlink:href="http://www.antweb.org/specimen/CASENT0101970" xlink:type="simple">CASENT0101970</ext-link>). Image by F. A. Esteves; available at <ext-link xmlns:xlink="http://www.w3.org/1999/xlink" ext-link-type="uri" xlink:href="http://antweb.org/" xlink:type="simple">AntWeb.org</ext-link></p></caption><graphic xmlns:xlink="http://www.w3.org/1999/xlink" xlink:href="biodiversity_data_journal-4-e8032-g021_b.jpg" xlink:type="simple" position="float" orientation="portrait" id="oo_47411.jpg"/></fig><fig id="F1598194" position="float" orientation="portrait"><label>Figure 21c.</label><caption><p>Fullface view (<ext-link xmlns:xlink="http://www.w3.org/1999/xlink" ext-link-type="uri" xlink:href="http://www.antweb.org/specimen/CASENT0101970" xlink:type="simple">CASENT0101970</ext-link>). Image by F. A. Esteves; available at <ext-link xmlns:xlink="http://www.w3.org/1999/xlink" ext-link-type="uri" xlink:href="http://antweb.org/" xlink:type="simple">AntWeb.org</ext-link></p></caption><graphic xmlns:xlink="http://www.w3.org/1999/xlink" xlink:href="biodiversity_data_journal-4-e8032-g021_c.jpg" xlink:type="simple" position="float" orientation="portrait" id="oo_47412.jpg"/></fig><fig id="F1598195" position="float" orientation="portrait"><label>Figure 21d.</label><caption><p>Anteroventral view of mouth parts (<ext-link xmlns:xlink="http://www.w3.org/1999/xlink" ext-link-type="uri" xlink:href="http://www.antweb.org/specimen/CASENT0101970" xlink:type="simple">CASENT0101970</ext-link>). Left maxillary palp is missing. Right maxillary and labial palps are outlined in gray to enhance visibility. Slide and image by F. A. Esteves; available at <ext-link xmlns:xlink="http://www.w3.org/1999/xlink" ext-link-type="uri" xlink:href="http://antweb.org/" xlink:type="simple">AntWeb.org</ext-link></p></caption><graphic xmlns:xlink="http://www.w3.org/1999/xlink" xlink:href="biodiversity_data_journal-4-e8032-g021_d.png" xlink:type="simple" position="float" orientation="portrait" id="oo_44806.png"/></fig></fig-group><fig id="F1598192" position="float" orientation="portrait"><label>Figure 21a.</label><caption><p>Dorsal view of mandibles and anterior part of the head (<ext-link xmlns:xlink="http://www.w3.org/1999/xlink" ext-link-type="uri" xlink:href="http://www.antweb.org/specimen/CASENT0906833" xlink:type="simple">CASENT0906833</ext-link>). Image by F. A. Esteves; available at <ext-link xmlns:xlink="http://www.w3.org/1999/xlink" ext-link-type="uri" xlink:href="http://antweb.org/" xlink:type="simple">AntWeb.org</ext-link></p></caption><graphic xmlns:xlink="http://www.w3.org/1999/xlink" xlink:href="biodiversity_data_journal-4-e8032-g021_a.jpg" xlink:type="simple" position="float" orientation="portrait" id="oo_47658.jpg"/></fig><fig id="F1598193" position="float" orientation="portrait"><label>Figure 21b.</label><caption><p>Ventral view of mandibles and mouth parts (<ext-link xmlns:xlink="http://www.w3.org/1999/xlink" ext-link-type="uri" xlink:href="http://www.antweb.org/specimen/CASENT0101970" xlink:type="simple">CASENT0101970</ext-link>). Image by F. A. Esteves; available at <ext-link xmlns:xlink="http://www.w3.org/1999/xlink" ext-link-type="uri" xlink:href="http://antweb.org/" xlink:type="simple">AntWeb.org</ext-link></p></caption><graphic xmlns:xlink="http://www.w3.org/1999/xlink" xlink:href="biodiversity_data_journal-4-e8032-g021_b.jpg" xlink:type="simple" position="float" orientation="portrait" id="oo_47411.jpg"/></fig><fig id="F1598194" position="float" orientation="portrait"><label>Figure 21c.</label><caption><p>Fullface view (<ext-link xmlns:xlink="http://www.w3.org/1999/xlink" ext-link-type="uri" xlink:href="http://www.antweb.org/specimen/CASENT0101970" xlink:type="simple">CASENT0101970</ext-link>). Image by F. A. Esteves; available at <ext-link xmlns:xlink="http://www.w3.org/1999/xlink" ext-link-type="uri" xlink:href="http://antweb.org/" xlink:type="simple">AntWeb.org</ext-link></p></caption><graphic xmlns:xlink="http://www.w3.org/1999/xlink" xlink:href="biodiversity_data_journal-4-e8032-g021_c.jpg" xlink:type="simple" position="float" orientation="portrait" id="oo_47412.jpg"/></fig><fig id="F1598195" position="float" orientation="portrait"><label>Figure 21d.</label><caption><p>Anteroventral view of mouth parts (<ext-link xmlns:xlink="http://www.w3.org/1999/xlink" ext-link-type="uri" xlink:href="http://www.antweb.org/specimen/CASENT0101970" xlink:type="simple">CASENT0101970</ext-link>). Left maxillary palp is missing. Right maxillary and labial palps are outlined in gray to enhance visibility. Slide and image by F. A. Esteves; available at <ext-link xmlns:xlink="http://www.w3.org/1999/xlink" ext-link-type="uri" xlink:href="http://antweb.org/" xlink:type="simple">AntWeb.org</ext-link></p></caption><graphic xmlns:xlink="http://www.w3.org/1999/xlink" xlink:href="biodiversity_data_journal-4-e8032-g021_d.png" xlink:type="simple" position="float" orientation="portrait" id="oo_44806.png"/></fig><fig-group id="F1598316" position="float" orientation="portrait"><caption><p>Mesosoma of <italic><tp:taxon-name><tp:taxon-name-part taxon-name-part-type="genus">Stigmatomma</tp:taxon-name-part> <tp:taxon-name-part taxon-name-part-type="species">besucheti</tp:taxon-name-part></tp:taxon-name></italic> worker (<ext-link xmlns:xlink="http://www.w3.org/1999/xlink" ext-link-type="uri" xlink:href="http://www.antweb.org/specimen/CASENT0101970" xlink:type="simple">CASENT0101970</ext-link>). Images by F. A. Esteves; available at <ext-link xmlns:xlink="http://www.w3.org/1999/xlink" ext-link-type="uri" xlink:href="http://antweb.org/" xlink:type="simple">AntWeb.org</ext-link>.</p></caption><fig id="F1598321" position="float" orientation="portrait"><label>Figure 22a.</label><caption><p>Dorsal view.</p></caption><graphic xmlns:xlink="http://www.w3.org/1999/xlink" xlink:href="biodiversity_data_journal-4-e8032-g022_a.jpg" xlink:type="simple" position="float" orientation="portrait" id="oo_47413.jpg"/></fig><fig id="F1598322" position="float" orientation="portrait"><label>Figure 22b.</label><caption><p>Lateral view.</p></caption><graphic xmlns:xlink="http://www.w3.org/1999/xlink" xlink:href="biodiversity_data_journal-4-e8032-g022_b.jpg" xlink:type="simple" position="float" orientation="portrait" id="oo_47414.jpg"/></fig></fig-group><fig id="F1598321" position="float" orientation="portrait"><label>Figure 22a.</label><caption><p>Dorsal view.</p></caption><graphic xmlns:xlink="http://www.w3.org/1999/xlink" xlink:href="biodiversity_data_journal-4-e8032-g022_a.jpg" xlink:type="simple" position="float" orientation="portrait" id="oo_47413.jpg"/></fig><fig id="F1598322" position="float" orientation="portrait"><label>Figure 22b.</label><caption><p>Lateral view.</p></caption><graphic xmlns:xlink="http://www.w3.org/1999/xlink" xlink:href="biodiversity_data_journal-4-e8032-g022_b.jpg" xlink:type="simple" position="float" orientation="portrait" id="oo_47414.jpg"/></fig><fig-group id="F1598411" position="float" orientation="portrait"><caption><p>Legs of <italic><tp:taxon-name><tp:taxon-name-part taxon-name-part-type="genus">Stigmatomma</tp:taxon-name-part> <tp:taxon-name-part taxon-name-part-type="species">besucheti</tp:taxon-name-part></tp:taxon-name></italic> worker.</p></caption><fig id="F1598416" position="float" orientation="portrait"><label>Figure 23a.</label><caption><p>Foreleg (<ext-link xmlns:xlink="http://www.w3.org/1999/xlink" ext-link-type="uri" xlink:href="http://www.antweb.org/specimen/CASENT0101970" xlink:type="simple">CASENT0101970</ext-link>): anterior face of protibia, bearing the calcar of strigil, and probasitarsus.</p></caption><graphic xmlns:xlink="http://www.w3.org/1999/xlink" xlink:href="biodiversity_data_journal-4-e8032-g023_a.jpg" xlink:type="simple" position="float" orientation="portrait" id="oo_47659.jpg"/></fig><fig id="F1598417" position="float" orientation="portrait"><label>Figure 23b.</label><caption><p>Foreleg (<ext-link xmlns:xlink="http://www.w3.org/1999/xlink" ext-link-type="uri" xlink:href="http://www.antweb.org/specimen/CASENT0101970" xlink:type="simple">CASENT0101970</ext-link>): posterior face of protibia, bearing the calcar of strigil, and probasitarsus.</p></caption><graphic xmlns:xlink="http://www.w3.org/1999/xlink" xlink:href="biodiversity_data_journal-4-e8032-g023_b.jpg" xlink:type="simple" position="float" orientation="portrait" id="oo_47416.jpg"/></fig><fig id="F1598418" position="float" orientation="portrait"><label>Figure 23c.</label><caption><p>Midleg (<ext-link xmlns:xlink="http://www.w3.org/1999/xlink" ext-link-type="uri" xlink:href="http://www.antweb.org/specimen/CASENT0101970" xlink:type="simple">CASENT0101970</ext-link>): anteroventral face of mesotibia and dorsoposterior face of mesobasitarsus, which possesses a longitudinal slit-like sulcus.</p></caption><graphic xmlns:xlink="http://www.w3.org/1999/xlink" xlink:href="biodiversity_data_journal-4-e8032-g023_c.jpg" xlink:type="simple" position="float" orientation="portrait" id="oo_47660.jpg"/></fig><fig id="F1598419" position="float" orientation="portrait"><label>Figure 23d.</label><caption><p>Hindleg (<ext-link xmlns:xlink="http://www.w3.org/1999/xlink" ext-link-type="uri" xlink:href="http://www.antweb.org/specimen/CASENT0101970" xlink:type="simple">CASENT0101970</ext-link>): anterior face of metatibia, bearing two spurs apically, and metabasitarsus.</p></caption><graphic xmlns:xlink="http://www.w3.org/1999/xlink" xlink:href="biodiversity_data_journal-4-e8032-g023_d.jpg" xlink:type="simple" position="float" orientation="portrait" id="oo_47418.jpg"/></fig><fig id="F1598420" position="float" orientation="portrait"><label>Figure 23e.</label><caption><p>Hindleg (<ext-link xmlns:xlink="http://www.w3.org/1999/xlink" ext-link-type="uri" xlink:href="http://www.antweb.org/specimen/CASENT0906833" xlink:type="simple">CASENT0906833</ext-link>): posterior face of metatibia (apical part), associated posterior spur, and metabasitarsus.</p></caption><graphic xmlns:xlink="http://www.w3.org/1999/xlink" xlink:href="biodiversity_data_journal-4-e8032-g023_e.jpg" xlink:type="simple" position="float" orientation="portrait" id="oo_47419.jpg"/></fig><fig id="F1598421" position="float" orientation="portrait"><label>Figure 23f.</label><caption><p>Hindleg (<ext-link xmlns:xlink="http://www.w3.org/1999/xlink" ext-link-type="uri" xlink:href="http://www.antweb.org/specimen/CASENT0101970" xlink:type="simple">CASENT0101970</ext-link>); dorsal face of metatibia: closeup of its two parallel carinae with convergent apexes.</p></caption><graphic xmlns:xlink="http://www.w3.org/1999/xlink" xlink:href="biodiversity_data_journal-4-e8032-g023_f.jpg" xlink:type="simple" position="float" orientation="portrait" id="oo_47420.jpg"/></fig></fig-group><fig id="F1598416" position="float" orientation="portrait"><label>Figure 23a.</label><caption><p>Foreleg (<ext-link xmlns:xlink="http://www.w3.org/1999/xlink" ext-link-type="uri" xlink:href="http://www.antweb.org/specimen/CASENT0101970" xlink:type="simple">CASENT0101970</ext-link>): anterior face of protibia, bearing the calcar of strigil, and probasitarsus.</p></caption><graphic xmlns:xlink="http://www.w3.org/1999/xlink" xlink:href="biodiversity_data_journal-4-e8032-g023_a.jpg" xlink:type="simple" position="float" orientation="portrait" id="oo_47659.jpg"/></fig><fig id="F1598417" position="float" orientation="portrait"><label>Figure 23b.</label><caption><p>Foreleg (<ext-link xmlns:xlink="http://www.w3.org/1999/xlink" ext-link-type="uri" xlink:href="http://www.antweb.org/specimen/CASENT0101970" xlink:type="simple">CASENT0101970</ext-link>): posterior face of protibia, bearing the calcar of strigil, and probasitarsus.</p></caption><graphic xmlns:xlink="http://www.w3.org/1999/xlink" xlink:href="biodiversity_data_journal-4-e8032-g023_b.jpg" xlink:type="simple" position="float" orientation="portrait" id="oo_47416.jpg"/></fig><fig id="F1598418" position="float" orientation="portrait"><label>Figure 23c.</label><caption><p>Midleg (<ext-link xmlns:xlink="http://www.w3.org/1999/xlink" ext-link-type="uri" xlink:href="http://www.antweb.org/specimen/CASENT0101970" xlink:type="simple">CASENT0101970</ext-link>): anteroventral face of mesotibia and dorsoposterior face of mesobasitarsus, which possesses a longitudinal slit-like sulcus.</p></caption><graphic xmlns:xlink="http://www.w3.org/1999/xlink" xlink:href="biodiversity_data_journal-4-e8032-g023_c.jpg" xlink:type="simple" position="float" orientation="portrait" id="oo_47660.jpg"/></fig><fig id="F1598419" position="float" orientation="portrait"><label>Figure 23d.</label><caption><p>Hindleg (<ext-link xmlns:xlink="http://www.w3.org/1999/xlink" ext-link-type="uri" xlink:href="http://www.antweb.org/specimen/CASENT0101970" xlink:type="simple">CASENT0101970</ext-link>): anterior face of metatibia, bearing two spurs apically, and metabasitarsus.</p></caption><graphic xmlns:xlink="http://www.w3.org/1999/xlink" xlink:href="biodiversity_data_journal-4-e8032-g023_d.jpg" xlink:type="simple" position="float" orientation="portrait" id="oo_47418.jpg"/></fig><fig id="F1598420" position="float" orientation="portrait"><label>Figure 23e.</label><caption><p>Hindleg (<ext-link xmlns:xlink="http://www.w3.org/1999/xlink" ext-link-type="uri" xlink:href="http://www.antweb.org/specimen/CASENT0906833" xlink:type="simple">CASENT0906833</ext-link>): posterior face of metatibia (apical part), associated posterior spur, and metabasitarsus.</p></caption><graphic xmlns:xlink="http://www.w3.org/1999/xlink" xlink:href="biodiversity_data_journal-4-e8032-g023_e.jpg" xlink:type="simple" position="float" orientation="portrait" id="oo_47419.jpg"/></fig><fig id="F1598421" position="float" orientation="portrait"><label>Figure 23f.</label><caption><p>Hindleg (<ext-link xmlns:xlink="http://www.w3.org/1999/xlink" ext-link-type="uri" xlink:href="http://www.antweb.org/specimen/CASENT0101970" xlink:type="simple">CASENT0101970</ext-link>); dorsal face of metatibia: closeup of its two parallel carinae with convergent apexes.</p></caption><graphic xmlns:xlink="http://www.w3.org/1999/xlink" xlink:href="biodiversity_data_journal-4-e8032-g023_f.jpg" xlink:type="simple" position="float" orientation="portrait" id="oo_47420.jpg"/></fig><fig-group id="F1600229" position="float" orientation="portrait"><caption><p>Petiole and gaster of <italic><tp:taxon-name><tp:taxon-name-part taxon-name-part-type="genus">Stigmatomma</tp:taxon-name-part> <tp:taxon-name-part taxon-name-part-type="species">besucheti</tp:taxon-name-part></tp:taxon-name></italic> worker (<ext-link xmlns:xlink="http://www.w3.org/1999/xlink" ext-link-type="uri" xlink:href="http://www.antweb.org/specimen/CASENT0101970" xlink:type="simple">CASENT0101970</ext-link>). Images by F. A. Esteves; available at <ext-link xmlns:xlink="http://www.w3.org/1999/xlink" ext-link-type="uri" xlink:href="http://antweb.org/" xlink:type="simple">AntWeb.org</ext-link>.</p></caption><fig id="F1600234" position="float" orientation="portrait"><label>Figure 24a.</label><caption><p>Petiole; lateral view.</p></caption><graphic xmlns:xlink="http://www.w3.org/1999/xlink" xlink:href="biodiversity_data_journal-4-e8032-g024_a.jpg" xlink:type="simple" position="float" orientation="portrait" id="oo_47661.jpg"/></fig><fig id="F1600235" position="float" orientation="portrait"><label>Figure 24b.</label><caption><p>Petiole, ventral view. Left part of the image: petiolar anterior articular end, bearing reduced proprioceptor zone.</p></caption><graphic xmlns:xlink="http://www.w3.org/1999/xlink" xlink:href="biodiversity_data_journal-4-e8032-g024_b.jpg" xlink:type="simple" position="float" orientation="portrait" id="oo_47422.jpg"/></fig><fig id="F1600236" position="float" orientation="portrait"><label>Figure 24c.</label><caption><p>Posterior part of the petiole, abdominal segment III, and abdominal segment IV; lateral view.</p></caption><graphic xmlns:xlink="http://www.w3.org/1999/xlink" xlink:href="biodiversity_data_journal-4-e8032-g024_c.jpg" xlink:type="simple" position="float" orientation="portrait" id="oo_47423.jpg"/></fig><fig id="F1600237" position="float" orientation="portrait"><label>Figure 24d.</label><caption><p>Abdominal segment VII (including hypopygium and associated stout spiniform setae); lateral view.</p></caption><graphic xmlns:xlink="http://www.w3.org/1999/xlink" xlink:href="biodiversity_data_journal-4-e8032-g024_d.jpg" xlink:type="simple" position="float" orientation="portrait" id="oo_47424.jpg"/></fig></fig-group><fig id="F1600234" position="float" orientation="portrait"><label>Figure 24a.</label><caption><p>Petiole; lateral view.</p></caption><graphic xmlns:xlink="http://www.w3.org/1999/xlink" xlink:href="biodiversity_data_journal-4-e8032-g024_a.jpg" xlink:type="simple" position="float" orientation="portrait" id="oo_47661.jpg"/></fig><fig id="F1600235" position="float" orientation="portrait"><label>Figure 24b.</label><caption><p>Petiole, ventral view. Left part of the image: petiolar anterior articular end, bearing reduced proprioceptor zone.</p></caption><graphic xmlns:xlink="http://www.w3.org/1999/xlink" xlink:href="biodiversity_data_journal-4-e8032-g024_b.jpg" xlink:type="simple" position="float" orientation="portrait" id="oo_47422.jpg"/></fig><fig id="F1600236" position="float" orientation="portrait"><label>Figure 24c.</label><caption><p>Posterior part of the petiole, abdominal segment III, and abdominal segment IV; lateral view.</p></caption><graphic xmlns:xlink="http://www.w3.org/1999/xlink" xlink:href="biodiversity_data_journal-4-e8032-g024_c.jpg" xlink:type="simple" position="float" orientation="portrait" id="oo_47423.jpg"/></fig><fig id="F1600237" position="float" orientation="portrait"><label>Figure 24d.</label><caption><p>Abdominal segment VII (including hypopygium and associated stout spiniform setae); lateral view.</p></caption><graphic xmlns:xlink="http://www.w3.org/1999/xlink" xlink:href="biodiversity_data_journal-4-e8032-g024_d.jpg" xlink:type="simple" position="float" orientation="portrait" id="oo_47424.jpg"/></fig><fig-group id="F1600238" position="float" orientation="portrait"><caption><p>Body sculpture in <italic><tp:taxon-name><tp:taxon-name-part taxon-name-part-type="genus">Stigmatomma</tp:taxon-name-part> <tp:taxon-name-part taxon-name-part-type="species">besucheti</tp:taxon-name-part></tp:taxon-name></italic> worker (<ext-link xmlns:xlink="http://www.w3.org/1999/xlink" ext-link-type="uri" xlink:href="http://www.antweb.org/specimen/CASENT0101970" xlink:type="simple">CASENT0101970</ext-link>). Image by F. A. Esteves, available at <ext-link xmlns:xlink="http://www.w3.org/1999/xlink" ext-link-type="uri" xlink:href="http://antweb.org/" xlink:type="simple">AntWeb.org</ext-link>.</p></caption><fig id="F1600243" position="float" orientation="portrait"><label>Figure 25a.</label><caption><p>Ventral view of mandibles, mouth parts, and anterior part of the head.</p></caption><graphic xmlns:xlink="http://www.w3.org/1999/xlink" xlink:href="biodiversity_data_journal-4-e8032-g025_a.jpg" xlink:type="simple" position="float" orientation="portrait" id="oo_47425.jpg"/></fig><fig id="F1600244" position="float" orientation="portrait"><label>Figure 25b.</label><caption><p>Dorsal view of petiole, Abdominal tergite III, and anterior part of abdominal tergite IV.</p></caption><graphic xmlns:xlink="http://www.w3.org/1999/xlink" xlink:href="biodiversity_data_journal-4-e8032-g025_b.jpg" xlink:type="simple" position="float" orientation="portrait" id="oo_47662.jpg"/></fig><fig id="F1600245" position="float" orientation="portrait"><label>Figure 25c.</label><caption><p>Dorsal view of petiole and gaster.</p></caption><graphic xmlns:xlink="http://www.w3.org/1999/xlink" xlink:href="biodiversity_data_journal-4-e8032-g025_c.jpg" xlink:type="simple" position="float" orientation="portrait" id="oo_70283.jpg"/></fig></fig-group><fig id="F1600243" position="float" orientation="portrait"><label>Figure 25a.</label><caption><p>Ventral view of mandibles, mouth parts, and anterior part of the head.</p></caption><graphic xmlns:xlink="http://www.w3.org/1999/xlink" xlink:href="biodiversity_data_journal-4-e8032-g025_a.jpg" xlink:type="simple" position="float" orientation="portrait" id="oo_47425.jpg"/></fig><fig id="F1600244" position="float" orientation="portrait"><label>Figure 25b.</label><caption><p>Dorsal view of petiole, Abdominal tergite III, and anterior part of abdominal tergite IV.</p></caption><graphic xmlns:xlink="http://www.w3.org/1999/xlink" xlink:href="biodiversity_data_journal-4-e8032-g025_b.jpg" xlink:type="simple" position="float" orientation="portrait" id="oo_47662.jpg"/></fig><fig id="F1600245" position="float" orientation="portrait"><label>Figure 25c.</label><caption><p>Dorsal view of petiole and gaster.</p></caption><graphic xmlns:xlink="http://www.w3.org/1999/xlink" xlink:href="biodiversity_data_journal-4-e8032-g025_c.jpg" xlink:type="simple" position="float" orientation="portrait" id="oo_70283.jpg"/></fig><fig id="F1613376" position="float" orientation="portrait"><label>Figure 26.</label><caption><p>Distribution map of <italic><tp:taxon-name><tp:taxon-name-part taxon-name-part-type="genus">Stigmatomma</tp:taxon-name-part> <tp:taxon-name-part taxon-name-part-type="species">besucheti</tp:taxon-name-part></tp:taxon-name></italic> in the Seychelles.</p></caption><graphic xmlns:xlink="http://www.w3.org/1999/xlink" xlink:href="biodiversity_data_journal-4-e8032-g026.png" position="float" id="oo_70787.png" orientation="portrait" xlink:type="simple"/></fig><fig-group id="F1613351" position="float" orientation="portrait"><caption><p>Dealated gyne of <italic><tp:taxon-name><tp:taxon-name-part taxon-name-part-type="genus">Stigmatomma</tp:taxon-name-part> <tp:taxon-name-part taxon-name-part-type="uncertainty-rank">cf.</tp:taxon-name-part> <tp:taxon-name-part taxon-name-part-type="species">besucheti</tp:taxon-name-part></tp:taxon-name></italic> from Singapore (<ext-link xmlns:xlink="http://www.w3.org/1999/xlink" ext-link-type="uri" xlink:href="http://www.antweb.org/specimen/CASENT0195513" xlink:type="simple">CASENT0195513</ext-link>). Images by F. A. Esteves; available at <ext-link xmlns:xlink="http://www.w3.org/1999/xlink" ext-link-type="uri" xlink:href="http://antweb.org/" xlink:type="simple">AntWeb.org</ext-link></p></caption><fig id="F1613356" position="float" orientation="portrait"><label>Figure 27a.</label><caption><p>Dorsal view of the anterior part of the head.</p></caption><graphic xmlns:xlink="http://www.w3.org/1999/xlink" xlink:href="biodiversity_data_journal-4-e8032-g027_a.jpg" xlink:type="simple" position="float" orientation="portrait" id="oo_47428.jpg"/></fig><fig id="F1613357" position="float" orientation="portrait"><label>Figure 27b.</label><caption><p>Close-up view of the posterior face of the metatibial apex, posterior metatibial spur, and basal region of metabasitarsus.</p></caption><graphic xmlns:xlink="http://www.w3.org/1999/xlink" xlink:href="biodiversity_data_journal-4-e8032-g027_b.jpg" xlink:type="simple" position="float" orientation="portrait" id="oo_47663.jpg"/></fig></fig-group><fig id="F1613356" position="float" orientation="portrait"><label>Figure 27a.</label><caption><p>Dorsal view of the anterior part of the head.</p></caption><graphic xmlns:xlink="http://www.w3.org/1999/xlink" xlink:href="biodiversity_data_journal-4-e8032-g027_a.jpg" xlink:type="simple" position="float" orientation="portrait" id="oo_47428.jpg"/></fig><fig id="F1613357" position="float" orientation="portrait"><label>Figure 27b.</label><caption><p>Close-up view of the posterior face of the metatibial apex, posterior metatibial spur, and basal region of metabasitarsus.</p></caption><graphic xmlns:xlink="http://www.w3.org/1999/xlink" xlink:href="biodiversity_data_journal-4-e8032-g027_b.jpg" xlink:type="simple" position="float" orientation="portrait" id="oo_47663.jpg"/></fig></tp:treatment-sec><ref-list><ref id="B349118"><element-citation xmlns:xlink="http://www.w3.org/1999/xlink" publication-type="article" xlink:type="simple"><person-group person-group-type="author"><name name-style="western"><surname>Baroni Urbani</surname><given-names>C.</given-names></name></person-group><year>1978</year><article-title>Contributo alla conoscenza del genere <italic><tp:taxon-name><tp:taxon-name-part taxon-name-part-type="genus">Amblyopone</tp:taxon-name-part></tp:taxon-name></italic> Erichson (<tp:taxon-name><tp:taxon-name-part taxon-name-part-type="order">Hymenoptera</tp:taxon-name-part></tp:taxon-name>: <tp:taxon-name><tp:taxon-name-part taxon-name-part-type="family">Formicidae</tp:taxon-name-part></tp:taxon-name>)</article-title><source>Mitteilungen der Schweizerischen Entomologischen Gesellschaft</source><volume>51</volume><fpage>39</fpage><lpage>51</lpage><pub-id pub-id-type="doi">10.5281/zenodo.26795</pub-id></element-citation></ref><ref id="B490156"><element-citation xmlns:xlink="http://www.w3.org/1999/xlink" publication-type="article" xlink:type="simple"><person-group person-group-type="author"><name name-style="western"><surname>Yoshimura</surname><given-names>Masashi</given-names></name><name name-style="western"><surname>Fisher</surname><given-names>B. L.</given-names></name></person-group><year>2012</year><article-title>A Revision of Male Ants of the Malagasy <tp:taxon-name><tp:taxon-name-part taxon-name-part-type="subfamily">Amblyoponinae</tp:taxon-name-part></tp:taxon-name> (<tp:taxon-name><tp:taxon-name-part taxon-name-part-type="order">Hymenoptera</tp:taxon-name-part></tp:taxon-name>: <tp:taxon-name><tp:taxon-name-part taxon-name-part-type="family">Formicidae</tp:taxon-name-part></tp:taxon-name>) with Resurrections of the Genera <italic><tp:taxon-name><tp:taxon-name-part taxon-name-part-type="genus">Stigmatomma</tp:taxon-name-part></tp:taxon-name></italic> and <italic><tp:taxon-name><tp:taxon-name-part taxon-name-part-type="genus">Xymmer</tp:taxon-name-part></tp:taxon-name></italic></article-title><source>PLoS ONE</source><volume>7</volume><issue>3</issue><fpage>e33325</fpage><uri xlink:type="simple">http://dx.plos.org/10.1371/journal.pone.0033325</uri><pub-id pub-id-type="doi">10.1371/journal.pone.0033325</pub-id></element-citation></ref><ref id="B3005499"><element-citation xmlns:xlink="http://www.w3.org/1999/xlink" publication-type="article" xlink:type="simple"><person-group person-group-type="author"><name name-style="western"><surname>Mahunka</surname><given-names>S.</given-names></name></person-group><year>1978</year><article-title>Neue und interessante Milben aus dem Genfer Museum XXXIV. A compendium of the oribatid (Acari) fauna of Mauritius, Reunion and the Seychelles Is II</article-title><source>Rev. Suisse Zool</source><volume>85</volume><fpage>307</fpage><lpage>340</lpage><pub-id pub-id-type="doi">10.5962/bhl.part.82234</pub-id></element-citation></ref><ref id="B3005489"><element-citation xmlns:xlink="http://www.w3.org/1999/xlink" publication-type="article" xlink:type="simple"><person-group person-group-type="author"><name name-style="western"><surname>Mahunka</surname><given-names>S.</given-names></name></person-group><year>1978</year><article-title>Neue und interessante Milden aus dem Genfer Museum XXVII. A first survey of the oribatid (Acari) fauna of Mauritius, Reunion and the Seychelles I</article-title><source>Rev. Suisse Zool</source><volume>85</volume><fpage>177</fpage><lpage>236</lpage><pub-id pub-id-type="doi">10.5962/bhl.part.82228</pub-id></element-citation></ref><ref id="B1221349"><element-citation xmlns:xlink="http://www.w3.org/1999/xlink" publication-type="article" xlink:type="simple"><person-group person-group-type="author"><name name-style="western"><surname>Bonato</surname><given-names>Lucio</given-names></name><name name-style="western"><surname>Drago</surname><given-names>Leandro</given-names></name><name name-style="western"><surname>Murienne</surname><given-names>Jérôme</given-names></name></person-group><year>2013</year><article-title>Phylogeny of <tp:taxon-name><tp:taxon-name-part taxon-name-part-type="order">Geophilomorpha</tp:taxon-name-part></tp:taxon-name> (<tp:taxon-name><tp:taxon-name-part taxon-name-part-type="class">Chilopoda</tp:taxon-name-part></tp:taxon-name>) inferred from new morphological and molecular evidence</article-title><source>Cladistics</source><volume>30</volume><issue>5</issue><fpage>485</fpage><lpage>507</lpage><uri xlink:type="simple">http://dx.doi.org/10.1111/cla.12060</uri><pub-id pub-id-type="doi">10.1111/cla.12060</pub-id></element-citation></ref><ref id="B3005520"><element-citation xmlns:xlink="http://www.w3.org/1999/xlink" publication-type="book" xlink:type="simple"><person-group person-group-type="author"><name name-style="western"><surname>McNeely</surname><given-names>J. A.</given-names></name><name name-style="western"><surname>Mooney</surname><given-names>H. A.</given-names></name><name name-style="western"><surname>Neville</surname><given-names>L. E.</given-names></name><name name-style="western"><surname>Schei</surname><given-names>P.</given-names></name><name name-style="western"><surname>Waage</surname><given-names>J. K.</given-names></name></person-group><year>2001</year><source>A Global Strategy on Invasive Alien Species</source><publisher-name>IUCN</publisher-name><publisher-loc>Gland, Switzerland, and Cambridge, UK</publisher-loc><size units="page">60</size></element-citation></ref><ref id="B3005582"><element-citation xmlns:xlink="http://www.w3.org/1999/xlink" publication-type="chapter" xlink:type="simple"><person-group person-group-type="author"><name name-style="western"><surname>Ofcansky</surname><given-names>T. P.</given-names></name></person-group><year>1995</year><chapter-title>Strategic Considerations</chapter-title><person-group person-group-type="editor"><name name-style="western"><surname>Metz</surname><given-names>H. C.</given-names></name></person-group><source>Indian Ocean: five island countries</source><publisher-name>Federal Research Division, Library of Congress</publisher-name><publisher-loc>Washington, DC</publisher-loc><size units="page">412</size></element-citation></ref><ref id="B3099200"><element-citation xmlns:xlink="http://www.w3.org/1999/xlink" publication-type="article" xlink:type="simple"><person-group person-group-type="author"><name name-style="western"><surname>Ward</surname><given-names>P. S.</given-names></name><name name-style="western"><surname>Fisher</surname><given-names>B. L.</given-names></name></person-group><year>2016</year><article-title>Tales of dracula ants: the evolutionary history of the ant subfamily <tp:taxon-name><tp:taxon-name-part taxon-name-part-type="subfamily">Amblyoponinae</tp:taxon-name-part></tp:taxon-name> (<tp:taxon-name><tp:taxon-name-part taxon-name-part-type="order">Hymenoptera</tp:taxon-name-part></tp:taxon-name>: <tp:taxon-name><tp:taxon-name-part taxon-name-part-type="family">Formicidae</tp:taxon-name-part></tp:taxon-name>)</article-title><source>Systematic Entomology</source><volume>41</volume><fpage>683</fpage><lpage>693</lpage><pub-id pub-id-type="doi">10.1111/syen.12186</pub-id></element-citation></ref></ref-list></tp:taxon-treatment>
