# Supplementary material for: Taxonomic revision of Stigmatomma Roger (Hymenoptera: Formicidae) in the Malagasy region
Source: Biodivers Data J. 2016 Jun 13;(4):e8032. doi: 10.3897/BDJ.4.e8032 (PMC4934140; doi:10.3897/BDJ.4.e8032)
Supplement: XML Treatment for Stigmatomma bolabola [file BDJ.4.e8032-treatment3.xml]

<!DOCTYPE tp:taxon-treatment
  PUBLIC "-//TaxonX//DTD Taxonomic Treatment Publishing DTD v0 20100105//EN" "tax-treatment-NSO.dtd">
<tp:taxon-treatment xmlns:tp="http://www.plazi.org/taxpub"><tp:treatment-meta><mixed-citation publication-type="journal"><person-group><name><surname>Esteves</surname><given-names>Flavia A.</given-names></name><name><surname>Fisher</surname><given-names>Brian L.</given-names></name></person-group><article-title>Taxonomic revision of <italic><tp:taxon-name><tp:taxon-name-part taxon-name-part-type="genus">Stigmatomma</tp:taxon-name-part></tp:taxon-name></italic> Roger (<tp:taxon-name><tp:taxon-name-part taxon-name-part-type="order">Hymenoptera</tp:taxon-name-part></tp:taxon-name>: <tp:taxon-name><tp:taxon-name-part taxon-name-part-type="family">Formicidae</tp:taxon-name-part></tp:taxon-name>) in the Malagasy region</article-title><source>Biodivers Data J</source><day>13</day><month>6</month><year>2016</year><volume>2016</volume><issue>4</issue><pub-id pub-id-type="doi">10.3897/BDJ.4.e8032</pub-id></mixed-citation></tp:treatment-meta><tp:nomenclature><tp:taxon-name><tp:taxon-name-part taxon-name-part-type="genus">Stigmatomma</tp:taxon-name-part> <tp:taxon-name-part taxon-name-part-type="species">bolabola</tp:taxon-name-part><object-id xmlns:xlink="http://www.w3.org/1999/xlink" content-type="zoobank" xlink:type="simple" object-id-type="ZooBank">urn:lsid:zoobank.org:act:05D881B6-3EBA-4D5D-863F-135430794C5D</object-id></tp:taxon-name><tp:taxon-authority>Esteves &amp; Fisher</tp:taxon-authority><tp:taxon-status xmlns:xlink="http://www.w3.org/1999/xlink" xlink:type="simple">sp. n.</tp:taxon-status></tp:nomenclature><tp:treatment-sec sec-type="materials"><title>Materials</title><list list-type="alpha-lower" list-content="occurrences"><list-item><p><bold>Type status:</bold> <named-content xmlns:xlink="http://www.w3.org/1999/xlink" content-type="dwc:typeStatus" xlink:type="simple">Holotype</named-content>. <bold>Occurrence:</bold> catalogNumber: <named-content xmlns:xlink="http://www.w3.org/1999/xlink" content-type="dwc:catalogNumber" xlink:type="simple">casent0034580</named-content>; recordedBy: <named-content xmlns:xlink="http://www.w3.org/1999/xlink" content-type="dwc:recordedBy" xlink:type="simple">Fisher, Griswold et al.</named-content>; sex: <named-content xmlns:xlink="http://www.w3.org/1999/xlink" content-type="dwc:sex" xlink:type="simple">1w</named-content>; preparations: <named-content xmlns:xlink="http://www.w3.org/1999/xlink" content-type="dwc:preparations" xlink:type="simple">pin</named-content>; associatedMedia: <named-content xmlns:xlink="http://www.w3.org/1999/xlink" content-type="dwc:associatedMedia" xlink:type="simple"><ext-link ext-link-type="uri" xlink:href="http://www.antweb.org/specimen/casent0034580" xlink:type="simple">http://www.antweb.org/specimen/casent0034580</ext-link></named-content>; <bold>Taxon:</bold> scientificName: <named-content xmlns:xlink="http://www.w3.org/1999/xlink" content-type="dwc:scientificName" xlink:type="simple"><italic><tp:taxon-name><tp:taxon-name-part taxon-name-part-type="genus">Stigmatomma</tp:taxon-name-part> <tp:taxon-name-part taxon-name-part-type="species">bolabola</tp:taxon-name-part></tp:taxon-name></italic></named-content>; genus: <named-content xmlns:xlink="http://www.w3.org/1999/xlink" content-type="dwc:genus" xlink:type="simple"><tp:taxon-name><tp:taxon-name-part taxon-name-part-type="genus">Stigmatomma</tp:taxon-name-part></tp:taxon-name></named-content>; <bold>Location:</bold> country: <named-content xmlns:xlink="http://www.w3.org/1999/xlink" content-type="dwc:country" xlink:type="simple">Madagascar</named-content>; locality: <named-content xmlns:xlink="http://www.w3.org/1999/xlink" content-type="dwc:locality" xlink:type="simple">Montagne d'Akirindro 7.6 km 341° NNW Ambinanitelo</named-content>; decimalLatitude: <named-content xmlns:xlink="http://www.w3.org/1999/xlink" content-type="dwc:decimalLatitude" xlink:type="simple">-15.28833</named-content>; decimalLongitude: <named-content xmlns:xlink="http://www.w3.org/1999/xlink" content-type="dwc:decimalLongitude" xlink:type="simple">49.54833</named-content>; georeferenceRemarks: <named-content xmlns:xlink="http://www.w3.org/1999/xlink" content-type="dwc:georeferenceRemarks" xlink:type="simple">coordinates obtained from GPS</named-content>; <bold>Event:</bold> eventDate: <named-content xmlns:xlink="http://www.w3.org/1999/xlink" content-type="dwc:eventDate" xlink:type="simple">03/17/2003</named-content>; habitat: <named-content xmlns:xlink="http://www.w3.org/1999/xlink" content-type="dwc:habitat" xlink:type="simple">rainforest</named-content>; fieldNumber: <named-content xmlns:xlink="http://www.w3.org/1999/xlink" content-type="dwc:fieldNumber" xlink:type="simple">BLF08250</named-content>; eventRemarks: <named-content xmlns:xlink="http://www.w3.org/1999/xlink" content-type="dwc:eventRemarks" xlink:type="simple">sifted litter (leaf mold, rotten wood)</named-content>; <bold>Record Level:</bold> institutionCode: <named-content xmlns:xlink="http://www.w3.org/1999/xlink" content-type="dwc:institutionCode" xlink:type="simple">CASC</named-content></p></list-item><list-item><p><bold>Type status:</bold> <named-content xmlns:xlink="http://www.w3.org/1999/xlink" content-type="dwc:typeStatus" xlink:type="simple">Other material</named-content>. <bold>Occurrence:</bold> catalogNumber: <named-content xmlns:xlink="http://www.w3.org/1999/xlink" content-type="dwc:catalogNumber" xlink:type="simple">casent0034744</named-content>; recordedBy: <named-content xmlns:xlink="http://www.w3.org/1999/xlink" content-type="dwc:recordedBy" xlink:type="simple">Fisher, Griswold et al.</named-content>; sex: <named-content xmlns:xlink="http://www.w3.org/1999/xlink" content-type="dwc:sex" xlink:type="simple">1w</named-content>; preparations: <named-content xmlns:xlink="http://www.w3.org/1999/xlink" content-type="dwc:preparations" xlink:type="simple">pin</named-content>; associatedMedia: <named-content xmlns:xlink="http://www.w3.org/1999/xlink" content-type="dwc:associatedMedia" xlink:type="simple"><ext-link ext-link-type="uri" xlink:href="http://www.antweb.org/specimen/casent0034744" xlink:type="simple">http://www.antweb.org/specimen/casent0034744</ext-link></named-content>; <bold>Taxon:</bold> scientificName: <named-content xmlns:xlink="http://www.w3.org/1999/xlink" content-type="dwc:scientificName" xlink:type="simple"><italic><tp:taxon-name><tp:taxon-name-part taxon-name-part-type="genus">Stigmatomma</tp:taxon-name-part> <tp:taxon-name-part taxon-name-part-type="species">bolabola</tp:taxon-name-part></tp:taxon-name></italic></named-content>; genus: <named-content xmlns:xlink="http://www.w3.org/1999/xlink" content-type="dwc:genus" xlink:type="simple"><tp:taxon-name><tp:taxon-name-part taxon-name-part-type="genus">Stigmatomma</tp:taxon-name-part></tp:taxon-name></named-content>; <bold>Location:</bold> country: <named-content xmlns:xlink="http://www.w3.org/1999/xlink" content-type="dwc:country" xlink:type="simple">Madagascar</named-content>; locality: <named-content xmlns:xlink="http://www.w3.org/1999/xlink" content-type="dwc:locality" xlink:type="simple">Montagne d'Anjanaharibe, 19.5 km 27° NNE Ambinanitelo</named-content>; decimalLatitude: <named-content xmlns:xlink="http://www.w3.org/1999/xlink" content-type="dwc:decimalLatitude" xlink:type="simple">-15.17833</named-content>; decimalLongitude: <named-content xmlns:xlink="http://www.w3.org/1999/xlink" content-type="dwc:decimalLongitude" xlink:type="simple">49.635</named-content>; georeferenceRemarks: <named-content xmlns:xlink="http://www.w3.org/1999/xlink" content-type="dwc:georeferenceRemarks" xlink:type="simple">coordinates obtained from GPS</named-content>; <bold>Event:</bold> eventDate: <named-content xmlns:xlink="http://www.w3.org/1999/xlink" content-type="dwc:eventDate" xlink:type="simple">03/12/2003</named-content>; habitat: <named-content xmlns:xlink="http://www.w3.org/1999/xlink" content-type="dwc:habitat" xlink:type="simple">montane rainforest</named-content>; fieldNumber: <named-content xmlns:xlink="http://www.w3.org/1999/xlink" content-type="dwc:fieldNumber" xlink:type="simple">BLF08150</named-content>; eventRemarks: <named-content xmlns:xlink="http://www.w3.org/1999/xlink" content-type="dwc:eventRemarks" xlink:type="simple">sifted litter (leaf mold, rotten wood)</named-content>; <bold>Record Level:</bold> institutionCode: <named-content xmlns:xlink="http://www.w3.org/1999/xlink" content-type="dwc:institutionCode" xlink:type="simple">CASC</named-content></p></list-item></list></tp:treatment-sec><tp:treatment-sec sec-type="Description"><title>Description</title><p>Worker (Fig. <xref ref-type="fig" rid="F1613382">28</xref>); only the holotype was measured): <bold>HL</bold>: 0.76; <bold>HW</bold>: 0.59; <bold>HW2</bold>: 0.49; <bold>SL</bold>: 0.45; <bold>ML</bold>: 0.41; <bold>WL</bold>: 0.92; <bold>PPW</bold>: 0.34; <bold>PtL</bold>: 0.29; <bold>PtW</bold>: 0.41; <bold>CI</bold>: 78; <bold>SI</bold>: 60; <bold>MI</bold>: 54; <bold>PtI</bold>: 72. </p><p><italic>Head</italic>:</p><p>Mandibular baso-masticatory margin skirted dorsally by row of filiform setae; ventrally, by acuminate flattened-apex setae, and row of longer filiform setae (Fig. <xref ref-type="fig" rid="F1613401">29</xref><xref ref-type="fig" rid="F1613406">a</xref>). Mandibular dentition arrangement, from base to apex: row of three single teeth (same dimensions of teeth arranged in pairs); three pairs of teeth (each teeth pair fused basally); single preapical tooth; apical tooth (Fig. <xref ref-type="fig" rid="F1613401">29</xref><xref ref-type="fig" rid="F1613406">a</xref>). Dorsal teeth pairs increasing in length towards mandibular apex. Anterior clypeal margin with nine tubercle-like cuticular processes arranged in a single row. All clypeal cuticular processes, except the most lateral, armed anteriorly with truncated dentiform seta; most lateral processes smaller and unarmed (Fig. <xref ref-type="fig" rid="F1613401">29</xref><xref ref-type="fig" rid="F1613406">a</xref>). Median clypeal cuticular processes around 3x the length of associated dentiform setae. Pair of long filiform setae on clypeal median area, posterior to tubercle-like cuticular processes on clypeal anterior margin. Pair of shorter filiform setae on clypeal median area posterior to longer setae pair, followed posteriorly by longitudinal row of much shorter filiform setae. Clypeal median area extending posteriorly between antennal sockets as narrow longitudinal strip; frontoclypeal sulcus acute. Supraclypeal area as oval shaped concavity (Fig. <xref ref-type="fig" rid="F1613401">29</xref><xref ref-type="fig" rid="F1613407">b</xref>). Twelve antennomeres. Genal teeth absent (Fig. <xref ref-type="fig" rid="F1613401">29</xref><xref ref-type="fig" rid="F1613407">b</xref>). Widest diameter of compound eyes: 2-3 ommatidia (Fig. <xref ref-type="fig" rid="F1613401">29</xref><xref ref-type="fig" rid="F1613408">c</xref>). Palpal formula: 4:2 (four maxillary, two labial; Fig. <xref ref-type="fig" rid="F1613401">29</xref><xref ref-type="fig" rid="F1613409">d</xref>).</p><p><italic>Mesosoma</italic>:</p><p>In dorsal view, mesonotum narrower than remaining mesosoma (Fig. <xref ref-type="fig" rid="F1613410">30</xref><xref ref-type="fig" rid="F1613415">a</xref>). Metanotal suture absent (Fig. <xref ref-type="fig" rid="F1613410">30</xref><xref ref-type="fig" rid="F1613415">a</xref>). Sulcus divinding mesepisternum into anepisternum and katepisternum; posterodorsal corner of katepisternum rounded (Fig. <xref ref-type="fig" rid="F1613410">30</xref><xref ref-type="fig" rid="F1613416">b</xref>). Metathoracic spiracle slit-like, reduced in size (Fig. <xref ref-type="fig" rid="F1613410">30</xref><xref ref-type="fig" rid="F1613416">b</xref>). Propodeal spiracle round, surrounded by cuticular swell, followed by sulcus (Fig. <xref ref-type="fig" rid="F1613410">30</xref><xref ref-type="fig" rid="F1613416">b</xref>). Propodeal declivitous face not concave.</p><p><italic>Legs</italic>:</p><p>Basoventral fifth of calcar of strigil lamellar (Fig. <xref ref-type="fig" rid="F1613417">31</xref><xref ref-type="fig" rid="F1613423">b</xref>). Calcar of strigil anterior face with tubiform microtrichia (Fig. <xref ref-type="fig" rid="F1613417">31</xref><xref ref-type="fig" rid="F1613422">a</xref>); posterior face with lanceolate microtrichia (Fig. <xref ref-type="fig" rid="F1613417">31</xref><xref ref-type="fig" rid="F1613423">b</xref>). Multiple paddle-like setae on anteroventral face of protibial apex, next to calcar of strigil (Fig. <xref ref-type="fig" rid="F1613417">31</xref><xref ref-type="fig" rid="F1613422">a</xref>). Multiple paddle-like setae on anterior face of probasitarsus (Fig. <xref ref-type="fig" rid="F1613417">31</xref><xref ref-type="fig" rid="F1613422">a</xref>); stout setae on apex of posterior face (Fig. <xref ref-type="fig" rid="F1613417">31</xref><xref ref-type="fig" rid="F1613423">b</xref>). Single mesotibial spur with lanceolate microtrichia (Fig. <xref ref-type="fig" rid="F1613417">31</xref><xref ref-type="fig" rid="F1613424">c</xref>). Slit-like longitudinal sulcus on anterodorsal face of mesobasitarsus (Fig. <xref ref-type="fig" rid="F1613417">31</xref><xref ref-type="fig" rid="F1613425">d</xref>). Row of stout setae along inner face of mesobasitarsus (Fig. <xref ref-type="fig" rid="F1613417">31</xref><xref ref-type="fig" rid="F1613424">c</xref>). Two metatibial spurs; simple anterior spur with lanceolate microtrichia; posterior spur pectinate (Fig. <xref ref-type="fig" rid="F1613417">31</xref><xref ref-type="fig" rid="F1613426">e</xref>). Anterior face of posterior metatibial spur glabrous (Fig. <xref ref-type="fig" rid="F1613417">31</xref><xref ref-type="fig" rid="F1613426">e</xref>); posterior face with antler-like microtrichia. Brush of long, truncated filiform setae on posterior face of metatibial apex, next to posterior metatibial spur. Absence of longitudinal sulcus on anterodorsal face of metabasitarsus (Fig. <xref ref-type="fig" rid="F1613417">31</xref><xref ref-type="fig" rid="F1613426">e</xref>). Brush of tubiform setae on baso-inner face of metabasitarsus. Stout setae on remaining inner face of metabasitarsus. Arolium on pro-, meso-, and metapretarsus.</p><p><italic>Metasoma</italic>:</p><p>Petiole sessile (Fig. <xref ref-type="fig" rid="F1613531">32</xref><xref ref-type="fig" rid="F1613536">a</xref>). Ventroanterior margin of petiolar tergite anterior dorso-latero-ventral carina (Ward 1990) much shorter than anterior margin of subpetiolar process, in lateral view. Subpetiolar process with obtuse angle at mid-point of its ventral margin (fin-like; Fig. <xref ref-type="fig" rid="F1613531">32</xref><xref ref-type="fig" rid="F1613536">a</xref>). Absence of fenestra on lateral face of subpetiolar process (Fig. <xref ref-type="fig" rid="F1613531">32</xref><xref ref-type="fig" rid="F1613536">a</xref>). Petiolar proprioceptor zone a large, round concavity with few sensilla (Fig. <xref ref-type="fig" rid="F1613531">32</xref><xref ref-type="fig" rid="F1613537">b</xref>). Prora present (Fig. <xref ref-type="fig" rid="F1613531">32</xref><xref ref-type="fig" rid="F1613536">a</xref>). Scrobiculate sulcus between pretergite and postergite of abdominal segment III and presclerites and postsclerites of abdominal segment IV (Fig. <xref ref-type="fig" rid="F1613531">32</xref><xref ref-type="fig" rid="F1613538">c</xref>). Eight stout spiniform setae on apex of hypopygium (Fig. <xref ref-type="fig" rid="F1613531">32</xref><xref ref-type="fig" rid="F1613539">d</xref>).</p><p><italic>Sculpture</italic>:</p><p>Mandibular dorsal face rugose-foveate basally, grading into costate-foveolate apically except for smooth apical portion (Fig. <xref ref-type="fig" rid="F1613401">29</xref><xref ref-type="fig" rid="F1613406">a</xref>). Clypeal median area costate. Supraclypeal area smooth. Head, in dorsal view, mostly foveate-reticulate/densely foveate; area posterior to tentorial pit plicate (Fig. <xref ref-type="fig" rid="F1613401">29</xref><xref ref-type="fig" rid="F1613407">b</xref>). Labrum rugose (Fig. <xref ref-type="fig" rid="F1613540">33</xref><xref ref-type="fig" rid="F1613545">a</xref>). Mesosoma foveate dorsally (Fig. <xref ref-type="fig" rid="F1613410">30</xref><xref ref-type="fig" rid="F1613415">a</xref>). Pronotum rugulose-foveate laterally (Fig. <xref ref-type="fig" rid="F1613540">33</xref><xref ref-type="fig" rid="F1613546">b</xref>). Anepisternum scarcely costulate; katepisternum costate-rugulose (Fig. <xref ref-type="fig" rid="F1613410">30</xref><xref ref-type="fig" rid="F1613416">b</xref>). Metapleuron mostly costate (Fig. <xref ref-type="fig" rid="F1613410">30</xref><xref ref-type="fig" rid="F1613416">b</xref>). Lateral face of propodeum costate-foveolate; declivitous face strigate (Fig. <xref ref-type="fig" rid="F1613410">30</xref>). Petiolar tergite, in lateral view, areolate/imbricate ventroanteriorly, grading into strigate dorsoanteriorly, costate laterally, foveate dorsally (Fig. <xref ref-type="fig" rid="F1613540">33</xref><xref ref-type="fig" rid="F1613547">c</xref>). Petiolar laterotergite imbricate posteriorly (Fig. <xref ref-type="fig" rid="F1613531">32</xref><xref ref-type="fig" rid="F1613537">b</xref>). Petiolar poststernite mostly alveolate, grading into smooth ventrally (Fig. <xref ref-type="fig" rid="F1613531">32</xref><xref ref-type="fig" rid="F1613537">b</xref>). Abdominal segment III foveolate; remaining gaster puncticulate (Fig. <xref ref-type="fig" rid="F1613531">32</xref><xref ref-type="fig" rid="F1613538">c</xref>).</p><p><italic>Pilosity and color</italic>:</p><p>Suberect pilosity on head, dorsal face of mesosoma, lateral face of propodeum, petiolar tergite, and abdominal segments III and IV. Petiolar poststernite mostly glabrous. Longer pilosity on abdominal segments V, VI and VII. Body color red-brown; apex of gaster and appendages orange-yellow.</p><sec sec-type="Comments on character variation"><title>Comments on character variation</title><p>Character variation on the specimens examined was minimal.</p></sec><sec sec-type="Other castes"><title>Other castes</title><p>Unknown.</p></sec><sec sec-type="Specimens used in prior studies"><title>Specimens used in prior studies</title><p>This taxon was referenced as <italic><tp:taxon-name><tp:taxon-name-part taxon-name-part-type="genus">Stigmatomma</tp:taxon-name-part></tp:taxon-name></italic> MG03 (specimen <ext-link xmlns:xlink="http://www.w3.org/1999/xlink" ext-link-type="uri" xlink:href="https://www.antweb.org/specimen/CASENT0034580" xlink:type="simple">CASENT0034580</ext-link>) in <xref ref-type="bibr" rid="B3099200">Ward and Fisher (2016)</xref>.</p></sec></tp:treatment-sec><tp:treatment-sec sec-type="Diagnosis"><title>Diagnosis</title><p><italic>Worker</italic> </p><p>With characters of the <italic><tp:taxon-name><tp:taxon-name-part taxon-name-part-type="species">tsyhady</tp:taxon-name-part></tp:taxon-name></italic> species-group and the <italic><tp:taxon-name><tp:taxon-name-part taxon-name-part-type="species">sakalava</tp:taxon-name-part></tp:taxon-name></italic> species-complex as described above, and the following characters (asterisks flag unique characters within the genus in the Malagasy bioregion):</p><list list-type="order"><list-item><p>Integument red-brown; medium-sized ant (HL: 0.76, WL: 0.92; Fig. <xref ref-type="fig" rid="F1613382">28</xref>).</p></list-item><list-item><p>Dorsal teeth row of mandible’s pairs of teeth increasing in size towards mandibular apex (Fig. <xref ref-type="fig" rid="F1613401">29</xref><xref ref-type="fig" rid="F1613406">a</xref>).</p></list-item><list-item><p>Row of acuminate flattened-apex setae setae ventrally skirting mandible’s baso-masticatory margin, parallel to row of flexuous, longer setae (Figs <xref ref-type="fig" rid="F1613401">29</xref><xref ref-type="fig" rid="F1613406">a</xref>, <xref ref-type="fig" rid="F1613540">33</xref><xref ref-type="fig" rid="F1613545">a</xref>).</p></list-item><list-item><p>Dorsal face of the head mostly foveate-reticulate/densely foveate (Figs <xref ref-type="fig" rid="F1613382">28</xref><xref ref-type="fig" rid="F1613387">a</xref>, <xref ref-type="fig" rid="F1613401">29</xref><xref ref-type="fig" rid="F1613407">b</xref>).</p></list-item><list-item><p>Genal teeth absent (Figs <xref ref-type="fig" rid="F1613382">28</xref><xref ref-type="fig" rid="F1613387">a</xref>, <xref ref-type="fig" rid="F1613401">29</xref><xref ref-type="fig" rid="F1613407">b</xref>).</p></list-item><list-item><p>Palpal formula 4:2 (Fig. <xref ref-type="fig" rid="F1613401">29</xref><xref ref-type="fig" rid="F1613409">d</xref>).</p></list-item><list-item><p>Dorsal face of mesosoma foveate; lateral face of pronotum rugulose-foveate; lateral face of propodeum costate-foveolate (Figs <xref ref-type="fig" rid="F1613410">30</xref>, <xref ref-type="fig" rid="F1613540">33</xref><xref ref-type="fig" rid="F1613546">b</xref>).</p></list-item><list-item><p>* Declivitous face of propodeum strigate (Fig. <xref ref-type="fig" rid="F1613410">30</xref><xref ref-type="fig" rid="F1613415">a</xref>).</p></list-item><list-item><p>* Mesepisternum divided into anepisternum and katepisternum; posterodorsal corner of katepisternum rounded (Fig. <xref ref-type="fig" rid="F1613410">30</xref><xref ref-type="fig" rid="F1613416">b</xref>).</p></list-item><list-item><p>* Basoventral one-fifth of calcar of strigil lamellar (Fig. <xref ref-type="fig" rid="F1613417">31</xref><xref ref-type="fig" rid="F1613423">b</xref>).</p></list-item><list-item><p>Calcar of strigil anterior face with tubiform microtrichia (Fig. <xref ref-type="fig" rid="F1613417">31</xref><xref ref-type="fig" rid="F1613422">a</xref>).</p></list-item><list-item><p>Single mesotibial spur covered with lanceolate microtrichia (Fig. <xref ref-type="fig" rid="F1613417">31</xref><xref ref-type="fig" rid="F1613424">c</xref>).</p></list-item><list-item><p>Longitudinal slit-like sulcus present on the anterodorsal face of mesobasitarsus (Fig. <xref ref-type="fig" rid="F1613417">31</xref><xref ref-type="fig" rid="F1613425">d</xref>).</p></list-item><list-item><p>Anterior face of posterior metatibial spur glabrous; posterior face with antler-like microtrichia (Fig. <xref ref-type="fig" rid="F1613417">31</xref><xref ref-type="fig" rid="F1613426">e</xref>).</p></list-item><list-item><p>Brush of long truncated-apex filiform setae present on the posterior face of metatibial apex.</p></list-item><list-item><p>Brush of tubiform setae present on the baso-inner face of metabasitarsus.</p></list-item><list-item><p>Absence of sulcus on metabasitarsus (Fig. <xref ref-type="fig" rid="F1613417">31</xref><xref ref-type="fig" rid="F1613426">e</xref>).</p></list-item><list-item><p>Subpetiolar process fin-like: half of its ventral margin obtusely angled (Fig. <xref ref-type="fig" rid="F1613531">32</xref><xref ref-type="fig" rid="F1613536">a</xref>).</p></list-item><list-item><p>Eight stout spiniform setae present on the apex of hypopygium (Fig. <xref ref-type="fig" rid="F1613531">32</xref><xref ref-type="fig" rid="F1613539">d</xref>).</p></list-item></list><p><italic><tp:taxon-name><tp:taxon-name-part taxon-name-part-type="genus">Stigmatomma</tp:taxon-name-part> <tp:taxon-name-part taxon-name-part-type="species">bolabola</tp:taxon-name-part></tp:taxon-name></italic> may be confounded with <italic><tp:taxon-name><tp:taxon-name-part taxon-name-part-type="genus">S.</tp:taxon-name-part> <tp:taxon-name-part taxon-name-part-type="species">sakalava</tp:taxon-name-part></tp:taxon-name></italic> by the following characters: absence of genal teeth, palpal formula, single mesotibial spur, head sculpture, shape of subpetiolar process, and presence of stout spiniform setae on the apex of hypopygium. However, it is easily recognized by the sculpture of its mesosoma lateral face and propodeal declivitous face, katepisternum shape, proportion of lamella on the basoventral margin of calcar of strigil, and distribution (since they do not occur in sympatry).</p></tp:treatment-sec><tp:treatment-sec sec-type="Etymology"><title>Etymology</title><p>Bola-­bola is the name that Malagasy people give to logs of rosewood, a plant of the genus <italic><tp:taxon-name><tp:taxon-name-part taxon-name-part-type="genus">Dalbergia</tp:taxon-name-part></tp:taxon-name></italic> (<xref ref-type="bibr" rid="B3005630">Schuurman 2009</xref>). <italic><tp:taxon-name><tp:taxon-name-part taxon-name-part-type="genus">Stigmatomma</tp:taxon-name-part> <tp:taxon-name-part taxon-name-part-type="species">bolabola</tp:taxon-name-part></tp:taxon-name></italic> is named for the resemblance between its color and that of rosewood timber, and because it lives in the region of Madagascar most affected by illegal rosewood logging.</p><p>Madagascar is home to 48 species of rosewood, of which 47 are endemic (<xref ref-type="bibr" rid="B1221338">Barrett et al. 2010</xref>). Of the 20 endangered species and 15 vulnerable species of rosewood, about 16 species are unsustainably exploited for their timber and known locally as bois de rose (<xref ref-type="bibr" rid="B3005652">IUCN 2015</xref>).</p><p>Due to international demand for rosewood, thousands of loggers have flooded into the national parks of Madagascar. In the process of extraction, new roads are built, and logging camps set up, which increases access to forests, fuels extraction of other resources, and accelerates general deforestation, illegal mining, and poaching (<xref ref-type="bibr" rid="B1221338">Barrett et al. 2010</xref>, <xref ref-type="bibr" rid="B3005675">Patel 2007</xref>). That is why, beyond the reduction or extinction of rare trees, rosewood logging is inextricably linked to reduction of native species diversity, invasion of non­-native species, and landscape aridification (<xref ref-type="bibr" rid="B3005675">Patel 2007</xref>). Unfortunately, due to the low density of rosewood trees in the wild, loggers routinely search for new territories, initiating a new cycle of destruction (<xref ref-type="bibr" rid="B1221338">Barrett et al. 2010</xref>).</p><p>The highest rosewood species richness in Madagascar is found in the northeastern rainforest, with seven species native to the SAVA Region and the Makira-­Masoala Landscape (<xref ref-type="bibr" rid="B1221338">Barrett et al. 2010</xref>). There, the protected areas are at high risk of logging from a lack of law enforcement, and the higher quality, size, and density per hectare of the rosewood (<xref ref-type="bibr" rid="B1221338">Barrett et al. 2010</xref>, <xref ref-type="bibr" rid="B3005630">Schuurman 2009</xref>).</p><p>The Makira component of the Makira-­Masoala Landscape (Makira Forest Protected Area) is the only place in Madagascar where <italic><tp:taxon-name><tp:taxon-name-part taxon-name-part-type="genus">Stigmatomma</tp:taxon-name-part> <tp:taxon-name-part taxon-name-part-type="species">bolabola</tp:taxon-name-part></tp:taxon-name></italic> has been found, in a collection effort encompassing more than 440 collection sites. Given that the health of the ecosystem is essential to protect <italic><tp:taxon-name><tp:taxon-name-part taxon-name-part-type="genus">S.</tp:taxon-name-part> <tp:taxon-name-part taxon-name-part-type="species">bolabola</tp:taxon-name-part></tp:taxon-name></italic> habitat, here we plead for more effective protection of Malagasy rosewood.</p></tp:treatment-sec><tp:treatment-sec sec-type="Distribution"><title>Distribution</title><p><italic><tp:taxon-name><tp:taxon-name-part taxon-name-part-type="genus">Stigmatomma</tp:taxon-name-part> <tp:taxon-name-part taxon-name-part-type="species">bolabola</tp:taxon-name-part></tp:taxon-name></italic> was collected in two localities of the Makira Forest Protected Area, in rainforest and montane rainforest habitats in the humid forests ecoregion of Madagascar (at 600 m and 1100 m respectively; following the classification of <xref ref-type="bibr" rid="B3004418">Burgess et al. 2004</xref>; Fig. <xref ref-type="fig" rid="F1613549">34</xref>). Specimens were recorded from sifted leaf mold and rotten wood.</p></tp:treatment-sec><tp:treatment-sec><!--Section generated to contain objects referenced in tp:taxon-treatment.--><fig-group id="F1613382" position="float" orientation="portrait"><caption><p>Holotype of <italic><tp:taxon-name><tp:taxon-name-part taxon-name-part-type="genus">Stigmatomma</tp:taxon-name-part> <tp:taxon-name-part taxon-name-part-type="species">bolabola</tp:taxon-name-part></tp:taxon-name></italic> <bold>sp. n.</bold> (<ext-link xmlns:xlink="http://www.w3.org/1999/xlink" ext-link-type="uri" xlink:href="http://www.antweb.org/specimen/CASENT0034580" xlink:type="simple">CASENT0034580</ext-link>); worker. Images by April Nobile; available at <ext-link xmlns:xlink="http://www.w3.org/1999/xlink" ext-link-type="uri" xlink:href="http://antweb.org/" xlink:type="simple">AntWeb.org</ext-link>.</p></caption><fig id="F1613387" position="float" orientation="portrait"><label>Figure 28a.</label><caption><p>Fullface view.</p></caption><graphic xmlns:xlink="http://www.w3.org/1999/xlink" xlink:href="biodiversity_data_journal-4-e8032-g028_a.png" xlink:type="simple" position="float" orientation="portrait" id="oo_44478.png"/></fig><fig id="F1613388" position="float" orientation="portrait"><label>Figure 28b.</label><caption><p>Lateral view.</p></caption><graphic xmlns:xlink="http://www.w3.org/1999/xlink" xlink:href="biodiversity_data_journal-4-e8032-g028_b.png" xlink:type="simple" position="float" orientation="portrait" id="oo_44479.png"/></fig><fig id="F1613389" position="float" orientation="portrait"><label>Figure 28c.</label><caption><p>Dorsal view.</p></caption><graphic xmlns:xlink="http://www.w3.org/1999/xlink" xlink:href="biodiversity_data_journal-4-e8032-g028_c.png" xlink:type="simple" position="float" orientation="portrait" id="oo_44480.png"/></fig></fig-group><fig-group id="F1613401" position="float" orientation="portrait"><caption><p>Head of <italic><tp:taxon-name><tp:taxon-name-part taxon-name-part-type="genus">Stigmatomma</tp:taxon-name-part> <tp:taxon-name-part taxon-name-part-type="species">bolabola</tp:taxon-name-part></tp:taxon-name></italic> <bold>sp. n.</bold> worker (<ext-link xmlns:xlink="http://www.w3.org/1999/xlink" ext-link-type="uri" xlink:href="http://www.antweb.org/specimen/CASENT0034744" xlink:type="simple">CASENT0034744</ext-link>). Images by F. A. Esteves; available at <ext-link xmlns:xlink="http://www.w3.org/1999/xlink" ext-link-type="uri" xlink:href="http://antweb.org/" xlink:type="simple">AntWeb.org</ext-link>.</p></caption><fig id="F1613406" position="float" orientation="portrait"><label>Figure 29a.</label><caption><p>Dorsal view of mandibles and anterior portion of the head.</p></caption><graphic xmlns:xlink="http://www.w3.org/1999/xlink" xlink:href="biodiversity_data_journal-4-e8032-g029_a.jpg" xlink:type="simple" position="float" orientation="portrait" id="oo_47665.jpg"/></fig><fig id="F1613407" position="float" orientation="portrait"><label>Figure 29b.</label><caption><p>Fullface view.</p></caption><graphic xmlns:xlink="http://www.w3.org/1999/xlink" xlink:href="biodiversity_data_journal-4-e8032-g029_b.jpg" xlink:type="simple" position="float" orientation="portrait" id="oo_47431.jpg"/></fig><fig id="F1613408" position="float" orientation="portrait"><label>Figure 29c.</label><caption><p>Close up of the eyes.</p></caption><graphic xmlns:xlink="http://www.w3.org/1999/xlink" xlink:href="biodiversity_data_journal-4-e8032-g029_c.jpg" xlink:type="simple" position="float" orientation="portrait" id="oo_47432.jpg"/></fig><fig id="F1613409" position="float" orientation="portrait"><label>Figure 29d.</label><caption><p>Ventral view of the mouthparts. Left stipe and left maxillary palp are missing, and the mouthparts are partially coated in gold-palladium. Right maxillary and labial palps are outlined in gray and darkened to enhance visibility. Slide by F. A. Esteves</p></caption><graphic xmlns:xlink="http://www.w3.org/1999/xlink" xlink:href="biodiversity_data_journal-4-e8032-g029_d.png" xlink:type="simple" position="float" orientation="portrait" id="oo_44487.png"/></fig></fig-group><fig id="F1613406" position="float" orientation="portrait"><label>Figure 29a.</label><caption><p>Dorsal view of mandibles and anterior portion of the head.</p></caption><graphic xmlns:xlink="http://www.w3.org/1999/xlink" xlink:href="biodiversity_data_journal-4-e8032-g029_a.jpg" xlink:type="simple" position="float" orientation="portrait" id="oo_47665.jpg"/></fig><fig id="F1613407" position="float" orientation="portrait"><label>Figure 29b.</label><caption><p>Fullface view.</p></caption><graphic xmlns:xlink="http://www.w3.org/1999/xlink" xlink:href="biodiversity_data_journal-4-e8032-g029_b.jpg" xlink:type="simple" position="float" orientation="portrait" id="oo_47431.jpg"/></fig><fig id="F1613408" position="float" orientation="portrait"><label>Figure 29c.</label><caption><p>Close up of the eyes.</p></caption><graphic xmlns:xlink="http://www.w3.org/1999/xlink" xlink:href="biodiversity_data_journal-4-e8032-g029_c.jpg" xlink:type="simple" position="float" orientation="portrait" id="oo_47432.jpg"/></fig><fig id="F1613409" position="float" orientation="portrait"><label>Figure 29d.</label><caption><p>Ventral view of the mouthparts. Left stipe and left maxillary palp are missing, and the mouthparts are partially coated in gold-palladium. Right maxillary and labial palps are outlined in gray and darkened to enhance visibility. Slide by F. A. Esteves</p></caption><graphic xmlns:xlink="http://www.w3.org/1999/xlink" xlink:href="biodiversity_data_journal-4-e8032-g029_d.png" xlink:type="simple" position="float" orientation="portrait" id="oo_44487.png"/></fig><fig-group id="F1613410" position="float" orientation="portrait"><caption><p>Mesosoma of <italic><tp:taxon-name><tp:taxon-name-part taxon-name-part-type="genus">Stigmatomma</tp:taxon-name-part> <tp:taxon-name-part taxon-name-part-type="species">bolabola</tp:taxon-name-part></tp:taxon-name></italic> <bold>sp. n.</bold> worker (<ext-link xmlns:xlink="http://www.w3.org/1999/xlink" ext-link-type="uri" xlink:href="http://www.antweb.org/specimen/CASENT0034744" xlink:type="simple">CASENT0034744</ext-link>). Images by F. A. Esteves; available at <ext-link xmlns:xlink="http://www.w3.org/1999/xlink" ext-link-type="uri" xlink:href="http://antweb.org/" xlink:type="simple">AntWeb.org</ext-link>.</p></caption><fig id="F1613415" position="float" orientation="portrait"><label>Figure 30a.</label><caption><p>Dorsal view. Pronotum is disarticulated and is missing in the image.</p></caption><graphic xmlns:xlink="http://www.w3.org/1999/xlink" xlink:href="biodiversity_data_journal-4-e8032-g030_a.jpg" xlink:type="simple" position="float" orientation="portrait" id="oo_47433.jpg"/></fig><fig id="F1613416" position="float" orientation="portrait"><label>Figure 30b.</label><caption><p>Lateral view. Pronotum is disarticulated and is missing in the image.</p></caption><graphic xmlns:xlink="http://www.w3.org/1999/xlink" xlink:href="biodiversity_data_journal-4-e8032-g030_b.jpg" xlink:type="simple" position="float" orientation="portrait" id="oo_47666.jpg"/></fig></fig-group><fig id="F1613415" position="float" orientation="portrait"><label>Figure 30a.</label><caption><p>Dorsal view. Pronotum is disarticulated and is missing in the image.</p></caption><graphic xmlns:xlink="http://www.w3.org/1999/xlink" xlink:href="biodiversity_data_journal-4-e8032-g030_a.jpg" xlink:type="simple" position="float" orientation="portrait" id="oo_47433.jpg"/></fig><fig id="F1613416" position="float" orientation="portrait"><label>Figure 30b.</label><caption><p>Lateral view. Pronotum is disarticulated and is missing in the image.</p></caption><graphic xmlns:xlink="http://www.w3.org/1999/xlink" xlink:href="biodiversity_data_journal-4-e8032-g030_b.jpg" xlink:type="simple" position="float" orientation="portrait" id="oo_47666.jpg"/></fig><fig-group id="F1613417" position="float" orientation="portrait"><caption><p>Legs of <italic><tp:taxon-name><tp:taxon-name-part taxon-name-part-type="genus">Stigmatomma</tp:taxon-name-part> <tp:taxon-name-part taxon-name-part-type="species">bolabola</tp:taxon-name-part></tp:taxon-name></italic> ​<bold>sp. n.</bold> worker (<ext-link xmlns:xlink="http://www.w3.org/1999/xlink" ext-link-type="uri" xlink:href="http://www.antweb.org/specimen/CASENT0034744" xlink:type="simple">CASENT0034744</ext-link>). Images by F. A. Esteves; available at <ext-link xmlns:xlink="http://www.w3.org/1999/xlink" ext-link-type="uri" xlink:href="http://antweb.org/" xlink:type="simple">AntWeb.org</ext-link>.</p></caption><fig id="F1613422" position="float" orientation="portrait"><label>Figure 31a.</label><caption><p>Anterior face of foreleg; close up of apex of protibia, including the calcar of strigil, and basal portion of probasitarsus.</p></caption><graphic xmlns:xlink="http://www.w3.org/1999/xlink" xlink:href="biodiversity_data_journal-4-e8032-g031_a.jpg" xlink:type="simple" position="float" orientation="portrait" id="oo_47435.jpg"/></fig><fig id="F1613423" position="float" orientation="portrait"><label>Figure 31b.</label><caption><p>Posterior face of foreleg; close up of protibia, including the calcar of strigil, and probasitarsus.</p></caption><graphic xmlns:xlink="http://www.w3.org/1999/xlink" xlink:href="biodiversity_data_journal-4-e8032-g031_b.jpg" xlink:type="simple" position="float" orientation="portrait" id="oo_47667.jpg"/></fig><fig id="F1613424" position="float" orientation="portrait"><label>Figure 31c.</label><caption><p>Inner face of midleg; close up of apex of mesotibia, including the mesotibial spur, and mesobasitarsus.</p></caption><graphic xmlns:xlink="http://www.w3.org/1999/xlink" xlink:href="biodiversity_data_journal-4-e8032-g031_c.jpg" xlink:type="simple" position="float" orientation="portrait" id="oo_47437.jpg"/></fig><fig id="F1613425" position="float" orientation="portrait"><label>Figure 31d.</label><caption><p>Dorsoanterior face of mesobasitarsus, including its longitudinal slit-like sulcus.</p></caption><graphic xmlns:xlink="http://www.w3.org/1999/xlink" xlink:href="biodiversity_data_journal-4-e8032-g031_d.jpg" xlink:type="simple" position="float" orientation="portrait" id="oo_47669.jpg"/></fig><fig id="F1613426" position="float" orientation="portrait"><label>Figure 31e.</label><caption><p>Anterior face of hindleg; close up of apex of metatibia, including metatibial spurs, and metabasitarsus.</p></caption><graphic xmlns:xlink="http://www.w3.org/1999/xlink" xlink:href="biodiversity_data_journal-4-e8032-g031_e.jpg" xlink:type="simple" position="float" orientation="portrait" id="oo_47439.jpg"/></fig></fig-group><fig id="F1613423" position="float" orientation="portrait"><label>Figure 31b.</label><caption><p>Posterior face of foreleg; close up of protibia, including the calcar of strigil, and probasitarsus.</p></caption><graphic xmlns:xlink="http://www.w3.org/1999/xlink" xlink:href="biodiversity_data_journal-4-e8032-g031_b.jpg" xlink:type="simple" position="float" orientation="portrait" id="oo_47667.jpg"/></fig><fig id="F1613422" position="float" orientation="portrait"><label>Figure 31a.</label><caption><p>Anterior face of foreleg; close up of apex of protibia, including the calcar of strigil, and basal portion of probasitarsus.</p></caption><graphic xmlns:xlink="http://www.w3.org/1999/xlink" xlink:href="biodiversity_data_journal-4-e8032-g031_a.jpg" xlink:type="simple" position="float" orientation="portrait" id="oo_47435.jpg"/></fig><fig id="F1613424" position="float" orientation="portrait"><label>Figure 31c.</label><caption><p>Inner face of midleg; close up of apex of mesotibia, including the mesotibial spur, and mesobasitarsus.</p></caption><graphic xmlns:xlink="http://www.w3.org/1999/xlink" xlink:href="biodiversity_data_journal-4-e8032-g031_c.jpg" xlink:type="simple" position="float" orientation="portrait" id="oo_47437.jpg"/></fig><fig id="F1613425" position="float" orientation="portrait"><label>Figure 31d.</label><caption><p>Dorsoanterior face of mesobasitarsus, including its longitudinal slit-like sulcus.</p></caption><graphic xmlns:xlink="http://www.w3.org/1999/xlink" xlink:href="biodiversity_data_journal-4-e8032-g031_d.jpg" xlink:type="simple" position="float" orientation="portrait" id="oo_47669.jpg"/></fig><fig id="F1613426" position="float" orientation="portrait"><label>Figure 31e.</label><caption><p>Anterior face of hindleg; close up of apex of metatibia, including metatibial spurs, and metabasitarsus.</p></caption><graphic xmlns:xlink="http://www.w3.org/1999/xlink" xlink:href="biodiversity_data_journal-4-e8032-g031_e.jpg" xlink:type="simple" position="float" orientation="portrait" id="oo_47439.jpg"/></fig><fig-group id="F1613531" position="float" orientation="portrait"><caption><p>Petiole and gaster of <italic><tp:taxon-name><tp:taxon-name-part taxon-name-part-type="genus">Stigmatomma</tp:taxon-name-part> <tp:taxon-name-part taxon-name-part-type="species">bolabola</tp:taxon-name-part></tp:taxon-name></italic> ​<bold>sp. n.</bold> worker. Images by F. A. Esteves; available at <ext-link xmlns:xlink="http://www.w3.org/1999/xlink" ext-link-type="uri" xlink:href="http://antweb.org/" xlink:type="simple">AntWeb.org</ext-link>.</p></caption><fig id="F1613536" position="float" orientation="portrait"><label>Figure 32a.</label><caption><p>Petiole, lateral view (<ext-link xmlns:xlink="http://www.w3.org/1999/xlink" ext-link-type="uri" xlink:href="http://www.antweb.org/specimen/CASENT0034580" xlink:type="simple">CASENT0034580</ext-link>).</p></caption><graphic xmlns:xlink="http://www.w3.org/1999/xlink" xlink:href="biodiversity_data_journal-4-e8032-g032_a.png" xlink:type="simple" position="float" orientation="portrait" id="oo_44560.png"/></fig><fig id="F1613537" position="float" orientation="portrait"><label>Figure 32b.</label><caption><p>Petiole, ventral view (<ext-link xmlns:xlink="http://www.w3.org/1999/xlink" ext-link-type="uri" xlink:href="http://www.antweb.org/specimen/CASENT0034744" xlink:type="simple">CASENT0034744</ext-link>).</p></caption><graphic xmlns:xlink="http://www.w3.org/1999/xlink" xlink:href="biodiversity_data_journal-4-e8032-g032_b.jpg" xlink:type="simple" position="float" orientation="portrait" id="oo_47440.jpg"/></fig><fig id="F1613538" position="float" orientation="portrait"><label>Figure 32c.</label><caption><p>Petiole and gaster, lateral view (<ext-link xmlns:xlink="http://www.w3.org/1999/xlink" ext-link-type="uri" xlink:href="http://www.antweb.org/specimen/CASENT0034744" xlink:type="simple">CASENT0034744</ext-link>).</p></caption><graphic xmlns:xlink="http://www.w3.org/1999/xlink" xlink:href="biodiversity_data_journal-4-e8032-g032_c.jpg" xlink:type="simple" position="float" orientation="portrait" id="oo_47670.jpg"/></fig><fig id="F1613539" position="float" orientation="portrait"><label>Figure 32d.</label><caption><p>Close up of the gastral apical region, lateral view (<ext-link xmlns:xlink="http://www.w3.org/1999/xlink" ext-link-type="uri" xlink:href="http://www.antweb.org/specimen/CASENT0034580" xlink:type="simple">CASENT0034580</ext-link>). Note stout spiniform setae on the apex of hypopygium, surrounding the stinger.</p></caption><graphic xmlns:xlink="http://www.w3.org/1999/xlink" xlink:href="biodiversity_data_journal-4-e8032-g032_d.jpg" xlink:type="simple" position="float" orientation="portrait" id="oo_47442.jpg"/></fig></fig-group><fig id="F1613536" position="float" orientation="portrait"><label>Figure 32a.</label><caption><p>Petiole, lateral view (<ext-link xmlns:xlink="http://www.w3.org/1999/xlink" ext-link-type="uri" xlink:href="http://www.antweb.org/specimen/CASENT0034580" xlink:type="simple">CASENT0034580</ext-link>).</p></caption><graphic xmlns:xlink="http://www.w3.org/1999/xlink" xlink:href="biodiversity_data_journal-4-e8032-g032_a.png" xlink:type="simple" position="float" orientation="portrait" id="oo_44560.png"/></fig><fig id="F1613537" position="float" orientation="portrait"><label>Figure 32b.</label><caption><p>Petiole, ventral view (<ext-link xmlns:xlink="http://www.w3.org/1999/xlink" ext-link-type="uri" xlink:href="http://www.antweb.org/specimen/CASENT0034744" xlink:type="simple">CASENT0034744</ext-link>).</p></caption><graphic xmlns:xlink="http://www.w3.org/1999/xlink" xlink:href="biodiversity_data_journal-4-e8032-g032_b.jpg" xlink:type="simple" position="float" orientation="portrait" id="oo_47440.jpg"/></fig><fig id="F1613538" position="float" orientation="portrait"><label>Figure 32c.</label><caption><p>Petiole and gaster, lateral view (<ext-link xmlns:xlink="http://www.w3.org/1999/xlink" ext-link-type="uri" xlink:href="http://www.antweb.org/specimen/CASENT0034744" xlink:type="simple">CASENT0034744</ext-link>).</p></caption><graphic xmlns:xlink="http://www.w3.org/1999/xlink" xlink:href="biodiversity_data_journal-4-e8032-g032_c.jpg" xlink:type="simple" position="float" orientation="portrait" id="oo_47670.jpg"/></fig><fig id="F1613539" position="float" orientation="portrait"><label>Figure 32d.</label><caption><p>Close up of the gastral apical region, lateral view (<ext-link xmlns:xlink="http://www.w3.org/1999/xlink" ext-link-type="uri" xlink:href="http://www.antweb.org/specimen/CASENT0034580" xlink:type="simple">CASENT0034580</ext-link>). Note stout spiniform setae on the apex of hypopygium, surrounding the stinger.</p></caption><graphic xmlns:xlink="http://www.w3.org/1999/xlink" xlink:href="biodiversity_data_journal-4-e8032-g032_d.jpg" xlink:type="simple" position="float" orientation="portrait" id="oo_47442.jpg"/></fig><fig-group id="F1613540" position="float" orientation="portrait"><caption><p>Body sculpture in <italic><tp:taxon-name><tp:taxon-name-part taxon-name-part-type="genus">Stigmatomma</tp:taxon-name-part> <tp:taxon-name-part taxon-name-part-type="species">bolabola</tp:taxon-name-part></tp:taxon-name></italic> ​<bold>sp. n.</bold> worker (<ext-link xmlns:xlink="http://www.w3.org/1999/xlink" ext-link-type="uri" xlink:href="http://www.antweb.org/specimen/CASENT0034744" xlink:type="simple">CASENT0034744</ext-link>). Image by F. A. Esteves, available at <ext-link xmlns:xlink="http://www.w3.org/1999/xlink" ext-link-type="uri" xlink:href="http://antweb.org/" xlink:type="simple">AntWeb.org</ext-link>.</p></caption><fig id="F1613545" position="float" orientation="portrait"><label>Figure 33a.</label><caption><p>Ventral view of mandibles and mouthparts.</p></caption><graphic xmlns:xlink="http://www.w3.org/1999/xlink" xlink:href="biodiversity_data_journal-4-e8032-g033_a.jpg" xlink:type="simple" position="float" orientation="portrait" id="oo_47671.jpg"/></fig><fig id="F1613546" position="float" orientation="portrait"><label>Figure 33b.</label><caption><p>Lateral view of pronotum, which is disarticulated from head and remainder mesosoma.</p></caption><graphic xmlns:xlink="http://www.w3.org/1999/xlink" xlink:href="biodiversity_data_journal-4-e8032-g033_b.jpg" xlink:type="simple" position="float" orientation="portrait" id="oo_47444.jpg"/></fig><fig id="F1613547" position="float" orientation="portrait"><label>Figure 33c.</label><caption><p>Lateral view of petiole.</p></caption><graphic xmlns:xlink="http://www.w3.org/1999/xlink" xlink:href="biodiversity_data_journal-4-e8032-g033_c.jpg" xlink:type="simple" position="float" orientation="portrait" id="oo_47672.jpg"/></fig></fig-group><fig id="F1613545" position="float" orientation="portrait"><label>Figure 33a.</label><caption><p>Ventral view of mandibles and mouthparts.</p></caption><graphic xmlns:xlink="http://www.w3.org/1999/xlink" xlink:href="biodiversity_data_journal-4-e8032-g033_a.jpg" xlink:type="simple" position="float" orientation="portrait" id="oo_47671.jpg"/></fig><fig id="F1613546" position="float" orientation="portrait"><label>Figure 33b.</label><caption><p>Lateral view of pronotum, which is disarticulated from head and remainder mesosoma.</p></caption><graphic xmlns:xlink="http://www.w3.org/1999/xlink" xlink:href="biodiversity_data_journal-4-e8032-g033_b.jpg" xlink:type="simple" position="float" orientation="portrait" id="oo_47444.jpg"/></fig><fig id="F1613547" position="float" orientation="portrait"><label>Figure 33c.</label><caption><p>Lateral view of petiole.</p></caption><graphic xmlns:xlink="http://www.w3.org/1999/xlink" xlink:href="biodiversity_data_journal-4-e8032-g033_c.jpg" xlink:type="simple" position="float" orientation="portrait" id="oo_47672.jpg"/></fig><fig id="F1613387" position="float" orientation="portrait"><label>Figure 28a.</label><caption><p>Fullface view.</p></caption><graphic xmlns:xlink="http://www.w3.org/1999/xlink" xlink:href="biodiversity_data_journal-4-e8032-g028_a.png" xlink:type="simple" position="float" orientation="portrait" id="oo_44478.png"/></fig><fig id="F1613549" position="float" orientation="portrait"><label>Figure 34.</label><caption><p>Distribution map of <italic><tp:taxon-name><tp:taxon-name-part taxon-name-part-type="genus">Stigmatomma</tp:taxon-name-part> <tp:taxon-name-part taxon-name-part-type="species">bolabola</tp:taxon-name-part></tp:taxon-name></italic> ​<bold>sp. n.</bold> in the Malagasy bioregion. Collection localities are mapped over the outlines of five simplified ecoregion zones of Madagascar: humid forests (dark green), subhumid forests (light green), dry deciduous forests (brown), succulent woodlands (orange), and spiny thickets (yellow).</p></caption><graphic xmlns:xlink="http://www.w3.org/1999/xlink" xlink:href="biodiversity_data_journal-4-e8032-g034.png" position="float" id="oo_70786.png" orientation="portrait" xlink:type="simple"/></fig></tp:treatment-sec><ref-list><ref id="B3099200"><element-citation xmlns:xlink="http://www.w3.org/1999/xlink" publication-type="article" xlink:type="simple"><person-group person-group-type="author"><name name-style="western"><surname>Ward</surname><given-names>P. S.</given-names></name><name name-style="western"><surname>Fisher</surname><given-names>B. L.</given-names></name></person-group><year>2016</year><article-title>Tales of dracula ants: the evolutionary history of the ant subfamily <tp:taxon-name><tp:taxon-name-part taxon-name-part-type="subfamily">Amblyoponinae</tp:taxon-name-part></tp:taxon-name> (<tp:taxon-name><tp:taxon-name-part taxon-name-part-type="order">Hymenoptera</tp:taxon-name-part></tp:taxon-name>: <tp:taxon-name><tp:taxon-name-part taxon-name-part-type="family">Formicidae</tp:taxon-name-part></tp:taxon-name>)</article-title><source>Systematic Entomology</source><volume>41</volume><fpage>683</fpage><lpage>693</lpage><pub-id pub-id-type="doi">10.1111/syen.12186</pub-id></element-citation></ref><ref id="B3005630"><element-citation xmlns:xlink="http://www.w3.org/1999/xlink" publication-type="article" xlink:type="simple"><person-group person-group-type="author"><name name-style="western"><surname>Schuurman</surname><given-names>D.</given-names></name></person-group><year>2009</year><article-title>Illegal logging in Madagascar</article-title><source>Traffic Bulletin</source><volume>22</volume><issue>2</issue><fpage>1</fpage><lpage>49</lpage></element-citation></ref><ref id="B1221338"><element-citation xmlns:xlink="http://www.w3.org/1999/xlink" publication-type="article" xlink:type="simple"><person-group person-group-type="author"><name name-style="western"><surname>Barrett</surname><given-names>M. A.</given-names></name><name name-style="western"><surname>Brown</surname><given-names>J. L.</given-names></name><name name-style="western"><surname>Morikawa</surname><given-names>M. K.</given-names></name><name name-style="western"><surname>Labat</surname><given-names>J-l</given-names></name><name name-style="western"><surname>Yoder</surname><given-names>A. D.</given-names></name></person-group><year>2010</year><article-title>CITES Designation for Endangered Rosewood in Madagascar</article-title><source>Science</source><volume>328</volume><issue>5982</issue><fpage>1109</fpage><lpage>1110</lpage><uri xlink:type="simple">http://dx.doi.org/10.1126/science.1187740</uri><pub-id pub-id-type="doi">10.1126/science.1187740</pub-id></element-citation></ref><ref id="B3005652"><element-citation xmlns:xlink="http://www.w3.org/1999/xlink" publication-type="software" xlink:type="simple"><person-group person-group-type="author"><name name-style="western"><surname>IUCN</surname></name></person-group><year>2015</year><article-title>The IUCN Red List of Threatened Species</article-title><uri xlink:type="simple">http://www.iucnredlist.org</uri><comment content-type="Version">Version 2015-4</comment></element-citation></ref><ref id="B3005675"><element-citation xmlns:xlink="http://www.w3.org/1999/xlink" publication-type="article" xlink:type="simple"><person-group person-group-type="author"><name name-style="western"><surname>Patel</surname><given-names>E. R.</given-names></name></person-group><year>2007</year><article-title>Logging of Rare Rosewood and Palisandre (<italic><tp:taxon-name><tp:taxon-name-part taxon-name-part-type="genus">Dalbergia</tp:taxon-name-part></tp:taxon-name></italic> spp.) within Marojejy National Park, Madagascar</article-title><source>Madagascar Conservation &amp; Development</source><volume>2</volume><issue>1</issue><fpage>103</fpage><lpage>112</lpage><pub-id pub-id-type="doi">10.4314/mcd.v2i1.44124</pub-id></element-citation></ref><ref id="B3004418"><element-citation xmlns:xlink="http://www.w3.org/1999/xlink" publication-type="book" xlink:type="simple"><person-group person-group-type="author"><name name-style="western"><surname>Burgess</surname><given-names>N.</given-names></name><name name-style="western"><surname>D’Amico Hales</surname><given-names>J.</given-names></name><name name-style="western"><surname>Underwood</surname><given-names>E.</given-names></name><name name-style="western"><surname>Dinerstein</surname><given-names>E.</given-names></name><name name-style="western"><surname>Olson</surname><given-names>D.</given-names></name><name name-style="western"><surname>Itoua</surname><given-names>I.</given-names></name><name name-style="western"><surname>Schipper</surname><given-names>J.</given-names></name><name name-style="western"><surname>Ricketts</surname><given-names>T.</given-names></name><name name-style="western"><surname>Newman</surname><given-names>K.</given-names></name></person-group><year>2004</year><source>Terrestrial ecoregions of Africa and Madagascar: a conservation assessment</source><publisher-name>Island Press</publisher-name><publisher-loc>Washington, D.C.</publisher-loc><size units="page">544</size></element-citation></ref></ref-list></tp:taxon-treatment>
