# Supplementary material for: Taxonomic revision of Stigmatomma Roger (Hymenoptera: Formicidae) in the Malagasy region
Source: Biodivers Data J. 2016 Jun 13;(4):e8032. doi: 10.3897/BDJ.4.e8032 (PMC4934140; doi:10.3897/BDJ.4.e8032)
Supplement: XML Treatment for Stigmatomma irayhady [file BDJ.4.e8032-treatment4.xml]

<!DOCTYPE tp:taxon-treatment
  PUBLIC "-//TaxonX//DTD Taxonomic Treatment Publishing DTD v0 20100105//EN" "tax-treatment-NSO.dtd">
<tp:taxon-treatment xmlns:tp="http://www.plazi.org/taxpub"><tp:treatment-meta><mixed-citation publication-type="journal"><person-group><name><surname>Esteves</surname><given-names>Flavia A.</given-names></name><name><surname>Fisher</surname><given-names>Brian L.</given-names></name></person-group><article-title>Taxonomic revision of <italic><tp:taxon-name><tp:taxon-name-part taxon-name-part-type="genus">Stigmatomma</tp:taxon-name-part></tp:taxon-name></italic> Roger (<tp:taxon-name><tp:taxon-name-part taxon-name-part-type="order">Hymenoptera</tp:taxon-name-part></tp:taxon-name>: <tp:taxon-name><tp:taxon-name-part taxon-name-part-type="family">Formicidae</tp:taxon-name-part></tp:taxon-name>) in the Malagasy region</article-title><source>Biodivers Data J</source><day>13</day><month>6</month><year>2016</year><volume>2016</volume><issue>4</issue><pub-id pub-id-type="doi">10.3897/BDJ.4.e8032</pub-id></mixed-citation></tp:treatment-meta><tp:nomenclature><tp:taxon-name><tp:taxon-name-part taxon-name-part-type="genus">Stigmatomma</tp:taxon-name-part> <tp:taxon-name-part taxon-name-part-type="species">irayhady</tp:taxon-name-part><object-id xmlns:xlink="http://www.w3.org/1999/xlink" content-type="zoobank" xlink:type="simple" object-id-type="ZooBank">urn:lsid:zoobank.org:act:89E7025A-101A-4DDB-A65A-A33920E95554</object-id></tp:taxon-name><tp:taxon-authority>Esteves &amp; Fisher</tp:taxon-authority><tp:taxon-status xmlns:xlink="http://www.w3.org/1999/xlink" xlink:type="simple">sp. n.</tp:taxon-status></tp:nomenclature><tp:treatment-sec sec-type="materials"><title>Materials</title><list list-type="alpha-lower" list-content="occurrences"><list-item><p><bold>Type status:</bold> <named-content xmlns:xlink="http://www.w3.org/1999/xlink" content-type="dwc:typeStatus" xlink:type="simple">Holotype</named-content>. <bold>Occurrence:</bold> catalogNumber: <named-content xmlns:xlink="http://www.w3.org/1999/xlink" content-type="dwc:catalogNumber" xlink:type="simple">casent0042899</named-content>; recordedBy: <named-content xmlns:xlink="http://www.w3.org/1999/xlink" content-type="dwc:recordedBy" xlink:type="simple">B.L.Fisher</named-content>; sex: <named-content xmlns:xlink="http://www.w3.org/1999/xlink" content-type="dwc:sex" xlink:type="simple">1w</named-content>; preparations: <named-content xmlns:xlink="http://www.w3.org/1999/xlink" content-type="dwc:preparations" xlink:type="simple">pin</named-content>; associatedMedia: <named-content xmlns:xlink="http://www.w3.org/1999/xlink" content-type="dwc:associatedMedia" xlink:type="simple"><ext-link ext-link-type="uri" xlink:href="http://www.antweb.org/specimen/casent0042899" xlink:type="simple">http://www.antweb.org/specimen/casent0042899</ext-link></named-content>; <bold>Taxon:</bold> scientificName: <named-content xmlns:xlink="http://www.w3.org/1999/xlink" content-type="dwc:scientificName" xlink:type="simple"><italic><tp:taxon-name><tp:taxon-name-part taxon-name-part-type="genus">Stigmatomma</tp:taxon-name-part> <tp:taxon-name-part taxon-name-part-type="species">irayhady</tp:taxon-name-part></tp:taxon-name></italic></named-content>; genus: <named-content xmlns:xlink="http://www.w3.org/1999/xlink" content-type="dwc:genus" xlink:type="simple"><tp:taxon-name><tp:taxon-name-part taxon-name-part-type="genus">Stigmatomma</tp:taxon-name-part></tp:taxon-name></named-content>; <bold>Location:</bold> country: <named-content xmlns:xlink="http://www.w3.org/1999/xlink" content-type="dwc:country" xlink:type="simple">Madagascar</named-content>; stateProvince: <named-content xmlns:xlink="http://www.w3.org/1999/xlink" content-type="dwc:stateProvince" xlink:type="simple">Antsiranana</named-content>; locality: <named-content xmlns:xlink="http://www.w3.org/1999/xlink" content-type="dwc:locality" xlink:type="simple">Forêt de Binara, 9.4km 235° SW Daraina</named-content>; verbatimElevation: <named-content xmlns:xlink="http://www.w3.org/1999/xlink" content-type="dwc:verbatimElevation" xlink:type="simple">1100</named-content>; decimalLatitude: <named-content xmlns:xlink="http://www.w3.org/1999/xlink" content-type="dwc:decimalLatitude" xlink:type="simple">-13.26333</named-content>; decimalLongitude: <named-content xmlns:xlink="http://www.w3.org/1999/xlink" content-type="dwc:decimalLongitude" xlink:type="simple">49.6</named-content>; georeferenceRemarks: <named-content xmlns:xlink="http://www.w3.org/1999/xlink" content-type="dwc:georeferenceRemarks" xlink:type="simple">coordinates obtained from GPS</named-content>; <bold>Event:</bold> samplingProtocol: <named-content xmlns:xlink="http://www.w3.org/1999/xlink" content-type="dwc:samplingProtocol" xlink:type="simple">MW 25 sample transect, 5m</named-content>; eventDate: <named-content xmlns:xlink="http://www.w3.org/1999/xlink" content-type="dwc:eventDate" xlink:type="simple">12/05/2003</named-content>; habitat: <named-content xmlns:xlink="http://www.w3.org/1999/xlink" content-type="dwc:habitat" xlink:type="simple">montane rainforest</named-content>; fieldNumber: <named-content xmlns:xlink="http://www.w3.org/1999/xlink" content-type="dwc:fieldNumber" xlink:type="simple">BLF09800</named-content>; eventRemarks: <named-content xmlns:xlink="http://www.w3.org/1999/xlink" content-type="dwc:eventRemarks" xlink:type="simple">sifted litter (leaf mold, rotten wood)</named-content>; <bold>Record Level:</bold> institutionCode: <named-content xmlns:xlink="http://www.w3.org/1999/xlink" content-type="dwc:institutionCode" xlink:type="simple">CASC</named-content></p></list-item><list-item><p><bold>Type status:</bold> <named-content xmlns:xlink="http://www.w3.org/1999/xlink" content-type="dwc:typeStatus" xlink:type="simple">Paratype</named-content>. <bold>Occurrence:</bold> catalogNumber: <named-content xmlns:xlink="http://www.w3.org/1999/xlink" content-type="dwc:catalogNumber" xlink:type="simple">casent0042843</named-content>; recordedBy: <named-content xmlns:xlink="http://www.w3.org/1999/xlink" content-type="dwc:recordedBy" xlink:type="simple">B.L.Fisher</named-content>; sex: <named-content xmlns:xlink="http://www.w3.org/1999/xlink" content-type="dwc:sex" xlink:type="simple">1w</named-content>; preparations: <named-content xmlns:xlink="http://www.w3.org/1999/xlink" content-type="dwc:preparations" xlink:type="simple">pin</named-content>; associatedMedia: <named-content xmlns:xlink="http://www.w3.org/1999/xlink" content-type="dwc:associatedMedia" xlink:type="simple"><ext-link ext-link-type="uri" xlink:href="http://www.antweb.org/specimen/casent0042843" xlink:type="simple">http://www.antweb.org/specimen/casent0042843</ext-link></named-content>; <bold>Taxon:</bold> scientificName: <named-content xmlns:xlink="http://www.w3.org/1999/xlink" content-type="dwc:scientificName" xlink:type="simple"><italic><tp:taxon-name><tp:taxon-name-part taxon-name-part-type="genus">Stigmatomma</tp:taxon-name-part> <tp:taxon-name-part taxon-name-part-type="species">irayhady</tp:taxon-name-part></tp:taxon-name></italic></named-content>; genus: <named-content xmlns:xlink="http://www.w3.org/1999/xlink" content-type="dwc:genus" xlink:type="simple"><tp:taxon-name><tp:taxon-name-part taxon-name-part-type="genus">Stigmatomma</tp:taxon-name-part></tp:taxon-name></named-content>; <bold>Location:</bold> country: <named-content xmlns:xlink="http://www.w3.org/1999/xlink" content-type="dwc:country" xlink:type="simple">Madagascar</named-content>; stateProvince: <named-content xmlns:xlink="http://www.w3.org/1999/xlink" content-type="dwc:stateProvince" xlink:type="simple">Antsiranana</named-content>; locality: <named-content xmlns:xlink="http://www.w3.org/1999/xlink" content-type="dwc:locality" xlink:type="simple">Forêt de Binara, 9.4km 235° SW Daraina</named-content>; verbatimElevation: <named-content xmlns:xlink="http://www.w3.org/1999/xlink" content-type="dwc:verbatimElevation" xlink:type="simple">1100</named-content>; decimalLatitude: <named-content xmlns:xlink="http://www.w3.org/1999/xlink" content-type="dwc:decimalLatitude" xlink:type="simple">-13.26333</named-content>; decimalLongitude: <named-content xmlns:xlink="http://www.w3.org/1999/xlink" content-type="dwc:decimalLongitude" xlink:type="simple">49.6</named-content>; georeferenceRemarks: <named-content xmlns:xlink="http://www.w3.org/1999/xlink" content-type="dwc:georeferenceRemarks" xlink:type="simple">coordinates obtained from GPS</named-content>; <bold>Event:</bold> samplingProtocol: <named-content xmlns:xlink="http://www.w3.org/1999/xlink" content-type="dwc:samplingProtocol" xlink:type="simple">MW 25 sample transect, 5m</named-content>; eventDate: <named-content xmlns:xlink="http://www.w3.org/1999/xlink" content-type="dwc:eventDate" xlink:type="simple">12/05/2003</named-content>; habitat: <named-content xmlns:xlink="http://www.w3.org/1999/xlink" content-type="dwc:habitat" xlink:type="simple">montane rainforest</named-content>; fieldNumber: <named-content xmlns:xlink="http://www.w3.org/1999/xlink" content-type="dwc:fieldNumber" xlink:type="simple">BLF09800</named-content>; eventRemarks: <named-content xmlns:xlink="http://www.w3.org/1999/xlink" content-type="dwc:eventRemarks" xlink:type="simple">sifted litter (leaf mold, rotten wood)</named-content>; <bold>Record Level:</bold> institutionCode: <named-content xmlns:xlink="http://www.w3.org/1999/xlink" content-type="dwc:institutionCode" xlink:type="simple">CASC</named-content></p></list-item><list-item><p><bold>Type status:</bold> <named-content xmlns:xlink="http://www.w3.org/1999/xlink" content-type="dwc:typeStatus" xlink:type="simple">Paratype</named-content>. <bold>Occurrence:</bold> catalogNumber: <named-content xmlns:xlink="http://www.w3.org/1999/xlink" content-type="dwc:catalogNumber" xlink:type="simple">casent0042845</named-content>; recordedBy: <named-content xmlns:xlink="http://www.w3.org/1999/xlink" content-type="dwc:recordedBy" xlink:type="simple">B.L.Fisher</named-content>; sex: <named-content xmlns:xlink="http://www.w3.org/1999/xlink" content-type="dwc:sex" xlink:type="simple">1dQ</named-content>; preparations: <named-content xmlns:xlink="http://www.w3.org/1999/xlink" content-type="dwc:preparations" xlink:type="simple">pin</named-content>; associatedMedia: <named-content xmlns:xlink="http://www.w3.org/1999/xlink" content-type="dwc:associatedMedia" xlink:type="simple"><ext-link ext-link-type="uri" xlink:href="http://www.antweb.org/specimen/casent0042845" xlink:type="simple">http://www.antweb.org/specimen/casent0042845</ext-link></named-content>; <bold>Taxon:</bold> scientificName: <named-content xmlns:xlink="http://www.w3.org/1999/xlink" content-type="dwc:scientificName" xlink:type="simple"><italic><tp:taxon-name><tp:taxon-name-part taxon-name-part-type="genus">Stigmatomma</tp:taxon-name-part> <tp:taxon-name-part taxon-name-part-type="species">irayhady</tp:taxon-name-part></tp:taxon-name></italic></named-content>; genus: <named-content xmlns:xlink="http://www.w3.org/1999/xlink" content-type="dwc:genus" xlink:type="simple"><tp:taxon-name><tp:taxon-name-part taxon-name-part-type="genus">Stigmatomma</tp:taxon-name-part></tp:taxon-name></named-content>; <bold>Location:</bold> country: <named-content xmlns:xlink="http://www.w3.org/1999/xlink" content-type="dwc:country" xlink:type="simple">Madagascar</named-content>; stateProvince: <named-content xmlns:xlink="http://www.w3.org/1999/xlink" content-type="dwc:stateProvince" xlink:type="simple">Antsiranana</named-content>; locality: <named-content xmlns:xlink="http://www.w3.org/1999/xlink" content-type="dwc:locality" xlink:type="simple">Forêt de Binara, 9.4km 235° SW Daraina</named-content>; verbatimElevation: <named-content xmlns:xlink="http://www.w3.org/1999/xlink" content-type="dwc:verbatimElevation" xlink:type="simple">1100</named-content>; decimalLatitude: <named-content xmlns:xlink="http://www.w3.org/1999/xlink" content-type="dwc:decimalLatitude" xlink:type="simple">-13.26333</named-content>; decimalLongitude: <named-content xmlns:xlink="http://www.w3.org/1999/xlink" content-type="dwc:decimalLongitude" xlink:type="simple">49.6</named-content>; georeferenceRemarks: <named-content xmlns:xlink="http://www.w3.org/1999/xlink" content-type="dwc:georeferenceRemarks" xlink:type="simple">coordinates obtained from GPS</named-content>; <bold>Event:</bold> samplingProtocol: <named-content xmlns:xlink="http://www.w3.org/1999/xlink" content-type="dwc:samplingProtocol" xlink:type="simple">MW 25 sample transect, 5m</named-content>; eventDate: <named-content xmlns:xlink="http://www.w3.org/1999/xlink" content-type="dwc:eventDate" xlink:type="simple">12/05/2003</named-content>; habitat: <named-content xmlns:xlink="http://www.w3.org/1999/xlink" content-type="dwc:habitat" xlink:type="simple">montane rainforest</named-content>; fieldNumber: <named-content xmlns:xlink="http://www.w3.org/1999/xlink" content-type="dwc:fieldNumber" xlink:type="simple">BLF09800</named-content>; eventRemarks: <named-content xmlns:xlink="http://www.w3.org/1999/xlink" content-type="dwc:eventRemarks" xlink:type="simple">sifted litter (leaf mold, rotten wood)</named-content>; <bold>Record Level:</bold> institutionCode: <named-content xmlns:xlink="http://www.w3.org/1999/xlink" content-type="dwc:institutionCode" xlink:type="simple">CASC</named-content></p></list-item><list-item><p><bold>Type status:</bold> <named-content xmlns:xlink="http://www.w3.org/1999/xlink" content-type="dwc:typeStatus" xlink:type="simple">Paratype</named-content>. <bold>Occurrence:</bold> catalogNumber: <named-content xmlns:xlink="http://www.w3.org/1999/xlink" content-type="dwc:catalogNumber" xlink:type="simple">casent0042847</named-content>; recordedBy: <named-content xmlns:xlink="http://www.w3.org/1999/xlink" content-type="dwc:recordedBy" xlink:type="simple">B.L.Fisher</named-content>; sex: <named-content xmlns:xlink="http://www.w3.org/1999/xlink" content-type="dwc:sex" xlink:type="simple">1dQ</named-content>; preparations: <named-content xmlns:xlink="http://www.w3.org/1999/xlink" content-type="dwc:preparations" xlink:type="simple">pin</named-content>; associatedMedia: <named-content xmlns:xlink="http://www.w3.org/1999/xlink" content-type="dwc:associatedMedia" xlink:type="simple"><ext-link ext-link-type="uri" xlink:href="http://www.antweb.org/specimen/casent0042847" xlink:type="simple">http://www.antweb.org/specimen/casent0042847</ext-link></named-content>; <bold>Taxon:</bold> scientificName: <named-content xmlns:xlink="http://www.w3.org/1999/xlink" content-type="dwc:scientificName" xlink:type="simple"><italic><tp:taxon-name><tp:taxon-name-part taxon-name-part-type="genus">Stigmatomma</tp:taxon-name-part> <tp:taxon-name-part taxon-name-part-type="species">irayhady</tp:taxon-name-part></tp:taxon-name></italic></named-content>; genus: <named-content xmlns:xlink="http://www.w3.org/1999/xlink" content-type="dwc:genus" xlink:type="simple"><tp:taxon-name><tp:taxon-name-part taxon-name-part-type="genus">Stigmatomma</tp:taxon-name-part></tp:taxon-name></named-content>; <bold>Location:</bold> country: <named-content xmlns:xlink="http://www.w3.org/1999/xlink" content-type="dwc:country" xlink:type="simple">Madagascar</named-content>; stateProvince: <named-content xmlns:xlink="http://www.w3.org/1999/xlink" content-type="dwc:stateProvince" xlink:type="simple">Antsiranana</named-content>; locality: <named-content xmlns:xlink="http://www.w3.org/1999/xlink" content-type="dwc:locality" xlink:type="simple">Forêt de Binara, 9.4km 235° SW Daraina</named-content>; verbatimElevation: <named-content xmlns:xlink="http://www.w3.org/1999/xlink" content-type="dwc:verbatimElevation" xlink:type="simple">1100</named-content>; decimalLatitude: <named-content xmlns:xlink="http://www.w3.org/1999/xlink" content-type="dwc:decimalLatitude" xlink:type="simple">-13.26333</named-content>; decimalLongitude: <named-content xmlns:xlink="http://www.w3.org/1999/xlink" content-type="dwc:decimalLongitude" xlink:type="simple">49.6</named-content>; georeferenceRemarks: <named-content xmlns:xlink="http://www.w3.org/1999/xlink" content-type="dwc:georeferenceRemarks" xlink:type="simple">coordinates obtained from GPS</named-content>; <bold>Event:</bold> samplingProtocol: <named-content xmlns:xlink="http://www.w3.org/1999/xlink" content-type="dwc:samplingProtocol" xlink:type="simple">MW 25 sample transect, 5m</named-content>; eventDate: <named-content xmlns:xlink="http://www.w3.org/1999/xlink" content-type="dwc:eventDate" xlink:type="simple">12/05/2003</named-content>; habitat: <named-content xmlns:xlink="http://www.w3.org/1999/xlink" content-type="dwc:habitat" xlink:type="simple">montane rainforest</named-content>; fieldNumber: <named-content xmlns:xlink="http://www.w3.org/1999/xlink" content-type="dwc:fieldNumber" xlink:type="simple">BLF09800</named-content>; eventRemarks: <named-content xmlns:xlink="http://www.w3.org/1999/xlink" content-type="dwc:eventRemarks" xlink:type="simple">sifted litter (leaf mold, rotten wood)</named-content>; <bold>Record Level:</bold> institutionCode: <named-content xmlns:xlink="http://www.w3.org/1999/xlink" content-type="dwc:institutionCode" xlink:type="simple">CASC</named-content></p></list-item><list-item><p><bold>Type status:</bold> <named-content xmlns:xlink="http://www.w3.org/1999/xlink" content-type="dwc:typeStatus" xlink:type="simple">Paratype</named-content>. <bold>Occurrence:</bold> catalogNumber: <named-content xmlns:xlink="http://www.w3.org/1999/xlink" content-type="dwc:catalogNumber" xlink:type="simple">casent0797614</named-content>; recordedBy: <named-content xmlns:xlink="http://www.w3.org/1999/xlink" content-type="dwc:recordedBy" xlink:type="simple">B.L.Fisher</named-content>; sex: <named-content xmlns:xlink="http://www.w3.org/1999/xlink" content-type="dwc:sex" xlink:type="simple">1w</named-content>; preparations: <named-content xmlns:xlink="http://www.w3.org/1999/xlink" content-type="dwc:preparations" xlink:type="simple">pin</named-content>; associatedMedia: <named-content xmlns:xlink="http://www.w3.org/1999/xlink" content-type="dwc:associatedMedia" xlink:type="simple"><ext-link ext-link-type="uri" xlink:href="http://www.antweb.org/specimen/casent0797614" xlink:type="simple">http://www.antweb.org/specimen/casent0797614</ext-link></named-content>; <bold>Taxon:</bold> scientificName: <named-content xmlns:xlink="http://www.w3.org/1999/xlink" content-type="dwc:scientificName" xlink:type="simple"><italic><tp:taxon-name><tp:taxon-name-part taxon-name-part-type="genus">Stigmatomma</tp:taxon-name-part> <tp:taxon-name-part taxon-name-part-type="species">irayhady</tp:taxon-name-part></tp:taxon-name></italic></named-content>; genus: <named-content xmlns:xlink="http://www.w3.org/1999/xlink" content-type="dwc:genus" xlink:type="simple"><tp:taxon-name><tp:taxon-name-part taxon-name-part-type="genus">Stigmatomma</tp:taxon-name-part></tp:taxon-name></named-content>; <bold>Location:</bold> country: <named-content xmlns:xlink="http://www.w3.org/1999/xlink" content-type="dwc:country" xlink:type="simple">Madagascar</named-content>; stateProvince: <named-content xmlns:xlink="http://www.w3.org/1999/xlink" content-type="dwc:stateProvince" xlink:type="simple">Antsiranana</named-content>; locality: <named-content xmlns:xlink="http://www.w3.org/1999/xlink" content-type="dwc:locality" xlink:type="simple">Forêt de Binara, 9.4km 235° SW Daraina</named-content>; verbatimElevation: <named-content xmlns:xlink="http://www.w3.org/1999/xlink" content-type="dwc:verbatimElevation" xlink:type="simple">1100</named-content>; decimalLatitude: <named-content xmlns:xlink="http://www.w3.org/1999/xlink" content-type="dwc:decimalLatitude" xlink:type="simple">-13.26333</named-content>; decimalLongitude: <named-content xmlns:xlink="http://www.w3.org/1999/xlink" content-type="dwc:decimalLongitude" xlink:type="simple">49.6</named-content>; georeferenceRemarks: <named-content xmlns:xlink="http://www.w3.org/1999/xlink" content-type="dwc:georeferenceRemarks" xlink:type="simple">coordinates obtained from GPS</named-content>; <bold>Event:</bold> samplingProtocol: <named-content xmlns:xlink="http://www.w3.org/1999/xlink" content-type="dwc:samplingProtocol" xlink:type="simple">MW 25 sample transect, 5m</named-content>; eventDate: <named-content xmlns:xlink="http://www.w3.org/1999/xlink" content-type="dwc:eventDate" xlink:type="simple">12/05/2003</named-content>; habitat: <named-content xmlns:xlink="http://www.w3.org/1999/xlink" content-type="dwc:habitat" xlink:type="simple">montane rainforest</named-content>; fieldNumber: <named-content xmlns:xlink="http://www.w3.org/1999/xlink" content-type="dwc:fieldNumber" xlink:type="simple">BLF09800</named-content>; eventRemarks: <named-content xmlns:xlink="http://www.w3.org/1999/xlink" content-type="dwc:eventRemarks" xlink:type="simple">sifted litter (leaf mold, rotten wood)</named-content>; <bold>Record Level:</bold> institutionCode: <named-content xmlns:xlink="http://www.w3.org/1999/xlink" content-type="dwc:institutionCode" xlink:type="simple">BMNH</named-content></p></list-item><list-item><p><bold>Type status:</bold> <named-content xmlns:xlink="http://www.w3.org/1999/xlink" content-type="dwc:typeStatus" xlink:type="simple">Paratype</named-content>. <bold>Occurrence:</bold> catalogNumber: <named-content xmlns:xlink="http://www.w3.org/1999/xlink" content-type="dwc:catalogNumber" xlink:type="simple">casent0042898</named-content>; recordedBy: <named-content xmlns:xlink="http://www.w3.org/1999/xlink" content-type="dwc:recordedBy" xlink:type="simple">B.L.Fisher</named-content>; sex: <named-content xmlns:xlink="http://www.w3.org/1999/xlink" content-type="dwc:sex" xlink:type="simple">1w</named-content>; preparations: <named-content xmlns:xlink="http://www.w3.org/1999/xlink" content-type="dwc:preparations" xlink:type="simple">pin</named-content>; associatedMedia: <named-content xmlns:xlink="http://www.w3.org/1999/xlink" content-type="dwc:associatedMedia" xlink:type="simple"><ext-link ext-link-type="uri" xlink:href="http://www.antweb.org/specimen/casent0042898" xlink:type="simple">http://www.antweb.org/specimen/casent0042898</ext-link></named-content>; <bold>Taxon:</bold> scientificName: <named-content xmlns:xlink="http://www.w3.org/1999/xlink" content-type="dwc:scientificName" xlink:type="simple"><italic><tp:taxon-name><tp:taxon-name-part taxon-name-part-type="genus">Stigmatomma</tp:taxon-name-part> <tp:taxon-name-part taxon-name-part-type="species">irayhady</tp:taxon-name-part></tp:taxon-name></italic></named-content>; genus: <named-content xmlns:xlink="http://www.w3.org/1999/xlink" content-type="dwc:genus" xlink:type="simple"><tp:taxon-name><tp:taxon-name-part taxon-name-part-type="genus">Stigmatomma</tp:taxon-name-part></tp:taxon-name></named-content>; <bold>Location:</bold> country: <named-content xmlns:xlink="http://www.w3.org/1999/xlink" content-type="dwc:country" xlink:type="simple">Madagascar</named-content>; stateProvince: <named-content xmlns:xlink="http://www.w3.org/1999/xlink" content-type="dwc:stateProvince" xlink:type="simple">Antsiranana</named-content>; locality: <named-content xmlns:xlink="http://www.w3.org/1999/xlink" content-type="dwc:locality" xlink:type="simple">Forêt de Binara, 9.4km 235° SW Daraina</named-content>; verbatimElevation: <named-content xmlns:xlink="http://www.w3.org/1999/xlink" content-type="dwc:verbatimElevation" xlink:type="simple">1100</named-content>; decimalLatitude: <named-content xmlns:xlink="http://www.w3.org/1999/xlink" content-type="dwc:decimalLatitude" xlink:type="simple">-13.26333</named-content>; decimalLongitude: <named-content xmlns:xlink="http://www.w3.org/1999/xlink" content-type="dwc:decimalLongitude" xlink:type="simple">49.6</named-content>; georeferenceRemarks: <named-content xmlns:xlink="http://www.w3.org/1999/xlink" content-type="dwc:georeferenceRemarks" xlink:type="simple">coordinates obtained from GPS</named-content>; <bold>Event:</bold> samplingProtocol: <named-content xmlns:xlink="http://www.w3.org/1999/xlink" content-type="dwc:samplingProtocol" xlink:type="simple">MW 25 sample transect, 5m</named-content>; eventDate: <named-content xmlns:xlink="http://www.w3.org/1999/xlink" content-type="dwc:eventDate" xlink:type="simple">12/05/2003</named-content>; habitat: <named-content xmlns:xlink="http://www.w3.org/1999/xlink" content-type="dwc:habitat" xlink:type="simple">montane rainforest</named-content>; fieldNumber: <named-content xmlns:xlink="http://www.w3.org/1999/xlink" content-type="dwc:fieldNumber" xlink:type="simple">BLF09800</named-content>; eventRemarks: <named-content xmlns:xlink="http://www.w3.org/1999/xlink" content-type="dwc:eventRemarks" xlink:type="simple">sifted litter (leaf mold, rotten wood)</named-content>; <bold>Record Level:</bold> institutionCode: <named-content xmlns:xlink="http://www.w3.org/1999/xlink" content-type="dwc:institutionCode" xlink:type="simple">MHNG</named-content></p></list-item><list-item><p><bold>Type status:</bold> <named-content xmlns:xlink="http://www.w3.org/1999/xlink" content-type="dwc:typeStatus" xlink:type="simple">Paratype</named-content>. <bold>Occurrence:</bold> catalogNumber: <named-content xmlns:xlink="http://www.w3.org/1999/xlink" content-type="dwc:catalogNumber" xlink:type="simple">casent0042842</named-content>; recordedBy: <named-content xmlns:xlink="http://www.w3.org/1999/xlink" content-type="dwc:recordedBy" xlink:type="simple">B.L.Fisher</named-content>; sex: <named-content xmlns:xlink="http://www.w3.org/1999/xlink" content-type="dwc:sex" xlink:type="simple">1w</named-content>; preparations: <named-content xmlns:xlink="http://www.w3.org/1999/xlink" content-type="dwc:preparations" xlink:type="simple">pin</named-content>; associatedMedia: <named-content xmlns:xlink="http://www.w3.org/1999/xlink" content-type="dwc:associatedMedia" xlink:type="simple"><ext-link ext-link-type="uri" xlink:href="http://www.antweb.org/specimen/casent0042842" xlink:type="simple">http://www.antweb.org/specimen/casent0042842</ext-link></named-content>; <bold>Taxon:</bold> scientificName: <named-content xmlns:xlink="http://www.w3.org/1999/xlink" content-type="dwc:scientificName" xlink:type="simple"><italic><tp:taxon-name><tp:taxon-name-part taxon-name-part-type="genus">Stigmatomma</tp:taxon-name-part> <tp:taxon-name-part taxon-name-part-type="species">irayhady</tp:taxon-name-part></tp:taxon-name></italic></named-content>; genus: <named-content xmlns:xlink="http://www.w3.org/1999/xlink" content-type="dwc:genus" xlink:type="simple"><tp:taxon-name><tp:taxon-name-part taxon-name-part-type="genus">Stigmatomma</tp:taxon-name-part></tp:taxon-name></named-content>; <bold>Location:</bold> country: <named-content xmlns:xlink="http://www.w3.org/1999/xlink" content-type="dwc:country" xlink:type="simple">Madagascar</named-content>; stateProvince: <named-content xmlns:xlink="http://www.w3.org/1999/xlink" content-type="dwc:stateProvince" xlink:type="simple">Antsiranana</named-content>; locality: <named-content xmlns:xlink="http://www.w3.org/1999/xlink" content-type="dwc:locality" xlink:type="simple">Forêt de Binara, 9.4km 235° SW Daraina</named-content>; verbatimElevation: <named-content xmlns:xlink="http://www.w3.org/1999/xlink" content-type="dwc:verbatimElevation" xlink:type="simple">1100</named-content>; decimalLatitude: <named-content xmlns:xlink="http://www.w3.org/1999/xlink" content-type="dwc:decimalLatitude" xlink:type="simple">-13.26333</named-content>; decimalLongitude: <named-content xmlns:xlink="http://www.w3.org/1999/xlink" content-type="dwc:decimalLongitude" xlink:type="simple">49.6</named-content>; georeferenceRemarks: <named-content xmlns:xlink="http://www.w3.org/1999/xlink" content-type="dwc:georeferenceRemarks" xlink:type="simple">coordinates obtained from GPS</named-content>; <bold>Event:</bold> samplingProtocol: <named-content xmlns:xlink="http://www.w3.org/1999/xlink" content-type="dwc:samplingProtocol" xlink:type="simple">MW 25 sample transect, 5m</named-content>; eventDate: <named-content xmlns:xlink="http://www.w3.org/1999/xlink" content-type="dwc:eventDate" xlink:type="simple">12/05/2003</named-content>; habitat: <named-content xmlns:xlink="http://www.w3.org/1999/xlink" content-type="dwc:habitat" xlink:type="simple">montane rainforest</named-content>; fieldNumber: <named-content xmlns:xlink="http://www.w3.org/1999/xlink" content-type="dwc:fieldNumber" xlink:type="simple">BLF09800</named-content>; eventRemarks: <named-content xmlns:xlink="http://www.w3.org/1999/xlink" content-type="dwc:eventRemarks" xlink:type="simple">sifted litter (leaf mold, rotten wood)</named-content>; <bold>Record Level:</bold> institutionCode: <named-content xmlns:xlink="http://www.w3.org/1999/xlink" content-type="dwc:institutionCode" xlink:type="simple">NHMB</named-content></p></list-item><list-item><p><bold>Type status:</bold> <named-content xmlns:xlink="http://www.w3.org/1999/xlink" content-type="dwc:typeStatus" xlink:type="simple">Other material</named-content>. <bold>Occurrence:</bold> catalogNumber: <named-content xmlns:xlink="http://www.w3.org/1999/xlink" content-type="dwc:catalogNumber" xlink:type="simple">casent0369789</named-content>; recordedBy: <named-content xmlns:xlink="http://www.w3.org/1999/xlink" content-type="dwc:recordedBy" xlink:type="simple">B.L.Fisher et al.</named-content>; sex: <named-content xmlns:xlink="http://www.w3.org/1999/xlink" content-type="dwc:sex" xlink:type="simple">1w</named-content>; preparations: <named-content xmlns:xlink="http://www.w3.org/1999/xlink" content-type="dwc:preparations" xlink:type="simple">pin</named-content>; associatedMedia: <named-content xmlns:xlink="http://www.w3.org/1999/xlink" content-type="dwc:associatedMedia" xlink:type="simple"><ext-link ext-link-type="uri" xlink:href="http://www.antweb.org/specimen/casent0369789" xlink:type="simple">http://www.antweb.org/specimen/casent0369789</ext-link></named-content>; <bold>Taxon:</bold> scientificName: <named-content xmlns:xlink="http://www.w3.org/1999/xlink" content-type="dwc:scientificName" xlink:type="simple"><italic><tp:taxon-name><tp:taxon-name-part taxon-name-part-type="genus">Stigmatomma</tp:taxon-name-part> <tp:taxon-name-part taxon-name-part-type="species">irayhady</tp:taxon-name-part></tp:taxon-name></italic></named-content>; genus: <named-content xmlns:xlink="http://www.w3.org/1999/xlink" content-type="dwc:genus" xlink:type="simple"><tp:taxon-name><tp:taxon-name-part taxon-name-part-type="genus">Stigmatomma</tp:taxon-name-part></tp:taxon-name></named-content>; <bold>Location:</bold> country: <named-content xmlns:xlink="http://www.w3.org/1999/xlink" content-type="dwc:country" xlink:type="simple">Madagascar</named-content>; stateProvince: <named-content xmlns:xlink="http://www.w3.org/1999/xlink" content-type="dwc:stateProvince" xlink:type="simple">Antsiranana</named-content>; locality: <named-content xmlns:xlink="http://www.w3.org/1999/xlink" content-type="dwc:locality" xlink:type="simple">Binara Forest</named-content>; verbatimElevation: <named-content xmlns:xlink="http://www.w3.org/1999/xlink" content-type="dwc:verbatimElevation" xlink:type="simple">1065</named-content>; decimalLatitude: <named-content xmlns:xlink="http://www.w3.org/1999/xlink" content-type="dwc:decimalLatitude" xlink:type="simple">-13.26392</named-content>; decimalLongitude: <named-content xmlns:xlink="http://www.w3.org/1999/xlink" content-type="dwc:decimalLongitude" xlink:type="simple">49.59919</named-content>; georeferenceRemarks: <named-content xmlns:xlink="http://www.w3.org/1999/xlink" content-type="dwc:georeferenceRemarks" xlink:type="simple">±500m</named-content>; <bold>Event:</bold> samplingProtocol: <named-content xmlns:xlink="http://www.w3.org/1999/xlink" content-type="dwc:samplingProtocol" xlink:type="simple">3 MaxiWinks, mixed samples</named-content>; eventDate: <named-content xmlns:xlink="http://www.w3.org/1999/xlink" content-type="dwc:eventDate" xlink:type="simple">10/18/2013</named-content>; habitat: <named-content xmlns:xlink="http://www.w3.org/1999/xlink" content-type="dwc:habitat" xlink:type="simple">rainforest</named-content>; fieldNumber: <named-content xmlns:xlink="http://www.w3.org/1999/xlink" content-type="dwc:fieldNumber" xlink:type="simple">BLF32140</named-content>; eventRemarks: <named-content xmlns:xlink="http://www.w3.org/1999/xlink" content-type="dwc:eventRemarks" xlink:type="simple">sifted litter</named-content>; <bold>Record Level:</bold> institutionCode: <named-content xmlns:xlink="http://www.w3.org/1999/xlink" content-type="dwc:institutionCode" xlink:type="simple">CASC</named-content></p></list-item><list-item><p><bold>Type status:</bold> <named-content xmlns:xlink="http://www.w3.org/1999/xlink" content-type="dwc:typeStatus" xlink:type="simple">Other material</named-content>. <bold>Occurrence:</bold> catalogNumber: <named-content xmlns:xlink="http://www.w3.org/1999/xlink" content-type="dwc:catalogNumber" xlink:type="simple">casent0370139</named-content>; recordedBy: <named-content xmlns:xlink="http://www.w3.org/1999/xlink" content-type="dwc:recordedBy" xlink:type="simple">B.L.Fisher et al.</named-content>; sex: <named-content xmlns:xlink="http://www.w3.org/1999/xlink" content-type="dwc:sex" xlink:type="simple">1w</named-content>; preparations: <named-content xmlns:xlink="http://www.w3.org/1999/xlink" content-type="dwc:preparations" xlink:type="simple">pin</named-content>; associatedMedia: <named-content xmlns:xlink="http://www.w3.org/1999/xlink" content-type="dwc:associatedMedia" xlink:type="simple"><ext-link ext-link-type="uri" xlink:href="http://www.antweb.org/specimen/casent0370139" xlink:type="simple">http://www.antweb.org/specimen/casent0370139</ext-link></named-content>; <bold>Taxon:</bold> scientificName: <named-content xmlns:xlink="http://www.w3.org/1999/xlink" content-type="dwc:scientificName" xlink:type="simple"><italic><tp:taxon-name><tp:taxon-name-part taxon-name-part-type="genus">Stigmatomma</tp:taxon-name-part> <tp:taxon-name-part taxon-name-part-type="species">irayhady</tp:taxon-name-part></tp:taxon-name></italic></named-content>; genus: <named-content xmlns:xlink="http://www.w3.org/1999/xlink" content-type="dwc:genus" xlink:type="simple"><tp:taxon-name><tp:taxon-name-part taxon-name-part-type="genus">Stigmatomma</tp:taxon-name-part></tp:taxon-name></named-content>; <bold>Location:</bold> country: <named-content xmlns:xlink="http://www.w3.org/1999/xlink" content-type="dwc:country" xlink:type="simple">Madagascar</named-content>; stateProvince: <named-content xmlns:xlink="http://www.w3.org/1999/xlink" content-type="dwc:stateProvince" xlink:type="simple">Antsiranana</named-content>; locality: <named-content xmlns:xlink="http://www.w3.org/1999/xlink" content-type="dwc:locality" xlink:type="simple">Binara Forest</named-content>; verbatimElevation: <named-content xmlns:xlink="http://www.w3.org/1999/xlink" content-type="dwc:verbatimElevation" xlink:type="simple">1065</named-content>; decimalLatitude: <named-content xmlns:xlink="http://www.w3.org/1999/xlink" content-type="dwc:decimalLatitude" xlink:type="simple">-13.26392</named-content>; decimalLongitude: <named-content xmlns:xlink="http://www.w3.org/1999/xlink" content-type="dwc:decimalLongitude" xlink:type="simple">49.59919</named-content>; georeferenceRemarks: <named-content xmlns:xlink="http://www.w3.org/1999/xlink" content-type="dwc:georeferenceRemarks" xlink:type="simple">±500m</named-content>; <bold>Event:</bold> samplingProtocol: <named-content xmlns:xlink="http://www.w3.org/1999/xlink" content-type="dwc:samplingProtocol" xlink:type="simple">General collection</named-content>; eventDate: <named-content xmlns:xlink="http://www.w3.org/1999/xlink" content-type="dwc:eventDate" xlink:type="simple">10/18/2013</named-content>; habitat: <named-content xmlns:xlink="http://www.w3.org/1999/xlink" content-type="dwc:habitat" xlink:type="simple">rainforest</named-content>; fieldNumber: <named-content xmlns:xlink="http://www.w3.org/1999/xlink" content-type="dwc:fieldNumber" xlink:type="simple">BLF32151</named-content>; eventRemarks: <named-content xmlns:xlink="http://www.w3.org/1999/xlink" content-type="dwc:eventRemarks" xlink:type="simple">ex soil</named-content>; <bold>Record Level:</bold> institutionCode: <named-content xmlns:xlink="http://www.w3.org/1999/xlink" content-type="dwc:institutionCode" xlink:type="simple">CASC</named-content></p></list-item><list-item><p><bold>Type status:</bold> <named-content xmlns:xlink="http://www.w3.org/1999/xlink" content-type="dwc:typeStatus" xlink:type="simple">Other material</named-content>. <bold>Occurrence:</bold> catalogNumber: <named-content xmlns:xlink="http://www.w3.org/1999/xlink" content-type="dwc:catalogNumber" xlink:type="simple">casent0371016</named-content>; recordedBy: <named-content xmlns:xlink="http://www.w3.org/1999/xlink" content-type="dwc:recordedBy" xlink:type="simple">B.L.Fisher et al.</named-content>; sex: <named-content xmlns:xlink="http://www.w3.org/1999/xlink" content-type="dwc:sex" xlink:type="simple">1w</named-content>; preparations: <named-content xmlns:xlink="http://www.w3.org/1999/xlink" content-type="dwc:preparations" xlink:type="simple">pin</named-content>; associatedMedia: <named-content xmlns:xlink="http://www.w3.org/1999/xlink" content-type="dwc:associatedMedia" xlink:type="simple"><ext-link ext-link-type="uri" xlink:href="http://www.antweb.org/specimen/casent0371016" xlink:type="simple">http://www.antweb.org/specimen/casent0371016</ext-link></named-content>; <bold>Taxon:</bold> scientificName: <named-content xmlns:xlink="http://www.w3.org/1999/xlink" content-type="dwc:scientificName" xlink:type="simple"><italic><tp:taxon-name><tp:taxon-name-part taxon-name-part-type="genus">Stigmatomma</tp:taxon-name-part> <tp:taxon-name-part taxon-name-part-type="species">irayhady</tp:taxon-name-part></tp:taxon-name></italic></named-content>; genus: <named-content xmlns:xlink="http://www.w3.org/1999/xlink" content-type="dwc:genus" xlink:type="simple"><tp:taxon-name><tp:taxon-name-part taxon-name-part-type="genus">Stigmatomma</tp:taxon-name-part></tp:taxon-name></named-content>; <bold>Location:</bold> country: <named-content xmlns:xlink="http://www.w3.org/1999/xlink" content-type="dwc:country" xlink:type="simple">Madagascar</named-content>; stateProvince: <named-content xmlns:xlink="http://www.w3.org/1999/xlink" content-type="dwc:stateProvince" xlink:type="simple">Antsiranana</named-content>; locality: <named-content xmlns:xlink="http://www.w3.org/1999/xlink" content-type="dwc:locality" xlink:type="simple">Binara Forest</named-content>; verbatimElevation: <named-content xmlns:xlink="http://www.w3.org/1999/xlink" content-type="dwc:verbatimElevation" xlink:type="simple">1065</named-content>; decimalLatitude: <named-content xmlns:xlink="http://www.w3.org/1999/xlink" content-type="dwc:decimalLatitude" xlink:type="simple">-13.26392</named-content>; decimalLongitude: <named-content xmlns:xlink="http://www.w3.org/1999/xlink" content-type="dwc:decimalLongitude" xlink:type="simple">49.59919</named-content>; georeferenceRemarks: <named-content xmlns:xlink="http://www.w3.org/1999/xlink" content-type="dwc:georeferenceRemarks" xlink:type="simple">±500m</named-content>; <bold>Event:</bold> samplingProtocol: <named-content xmlns:xlink="http://www.w3.org/1999/xlink" content-type="dwc:samplingProtocol" xlink:type="simple">General collection</named-content>; eventDate: <named-content xmlns:xlink="http://www.w3.org/1999/xlink" content-type="dwc:eventDate" xlink:type="simple">10/19/2013</named-content>; habitat: <named-content xmlns:xlink="http://www.w3.org/1999/xlink" content-type="dwc:habitat" xlink:type="simple">rainforest</named-content>; fieldNumber: <named-content xmlns:xlink="http://www.w3.org/1999/xlink" content-type="dwc:fieldNumber" xlink:type="simple">BLF32179</named-content>; eventRemarks: <named-content xmlns:xlink="http://www.w3.org/1999/xlink" content-type="dwc:eventRemarks" xlink:type="simple">ex soil</named-content>; <bold>Record Level:</bold> institutionCode: <named-content xmlns:xlink="http://www.w3.org/1999/xlink" content-type="dwc:institutionCode" xlink:type="simple">CASC</named-content></p></list-item><list-item><p><bold>Type status:</bold> <named-content xmlns:xlink="http://www.w3.org/1999/xlink" content-type="dwc:typeStatus" xlink:type="simple">Other material</named-content>. <bold>Occurrence:</bold> catalogNumber: <named-content xmlns:xlink="http://www.w3.org/1999/xlink" content-type="dwc:catalogNumber" xlink:type="simple">casent0410412</named-content>; recordedBy: <named-content xmlns:xlink="http://www.w3.org/1999/xlink" content-type="dwc:recordedBy" xlink:type="simple">Fisher, Griswold et al.</named-content>; sex: <named-content xmlns:xlink="http://www.w3.org/1999/xlink" content-type="dwc:sex" xlink:type="simple">1w</named-content>; preparations: <named-content xmlns:xlink="http://www.w3.org/1999/xlink" content-type="dwc:preparations" xlink:type="simple">pin</named-content>; associatedMedia: <named-content xmlns:xlink="http://www.w3.org/1999/xlink" content-type="dwc:associatedMedia" xlink:type="simple"><ext-link ext-link-type="uri" xlink:href="http://www.antweb.org/specimen/casent0410412" xlink:type="simple">http://www.antweb.org/specimen/casent0410412</ext-link></named-content>; <bold>Taxon:</bold> scientificName: <named-content xmlns:xlink="http://www.w3.org/1999/xlink" content-type="dwc:scientificName" xlink:type="simple"><italic><tp:taxon-name><tp:taxon-name-part taxon-name-part-type="genus">Stigmatomma</tp:taxon-name-part> <tp:taxon-name-part taxon-name-part-type="species">irayhady</tp:taxon-name-part></tp:taxon-name></italic></named-content>; genus: <named-content xmlns:xlink="http://www.w3.org/1999/xlink" content-type="dwc:genus" xlink:type="simple"><tp:taxon-name><tp:taxon-name-part taxon-name-part-type="genus">Stigmatomma</tp:taxon-name-part></tp:taxon-name></named-content>; <bold>Location:</bold> country: <named-content xmlns:xlink="http://www.w3.org/1999/xlink" content-type="dwc:country" xlink:type="simple">Madagascar</named-content>; stateProvince: <named-content xmlns:xlink="http://www.w3.org/1999/xlink" content-type="dwc:stateProvince" xlink:type="simple">Antananarivo</named-content>; locality: <named-content xmlns:xlink="http://www.w3.org/1999/xlink" content-type="dwc:locality" xlink:type="simple">3 km 41° NE Andranomay, 11.5 km 147° SSE Anjozorobe</named-content>; verbatimElevation: <named-content xmlns:xlink="http://www.w3.org/1999/xlink" content-type="dwc:verbatimElevation" xlink:type="simple">1300</named-content>; decimalLatitude: <named-content xmlns:xlink="http://www.w3.org/1999/xlink" content-type="dwc:decimalLatitude" xlink:type="simple">-18.47333</named-content>; decimalLongitude: <named-content xmlns:xlink="http://www.w3.org/1999/xlink" content-type="dwc:decimalLongitude" xlink:type="simple">47.96</named-content>; georeferenceRemarks: <named-content xmlns:xlink="http://www.w3.org/1999/xlink" content-type="dwc:georeferenceRemarks" xlink:type="simple">coordinates obtained from GPS</named-content>; <bold>Event:</bold> samplingProtocol: <named-content xmlns:xlink="http://www.w3.org/1999/xlink" content-type="dwc:samplingProtocol" xlink:type="simple">MW 50 sample transect, 5m</named-content>; eventDate: <named-content xmlns:xlink="http://www.w3.org/1999/xlink" content-type="dwc:eventDate" xlink:type="simple">12/05/2000</named-content>; habitat: <named-content xmlns:xlink="http://www.w3.org/1999/xlink" content-type="dwc:habitat" xlink:type="simple">montane rainforest</named-content>; fieldNumber: <named-content xmlns:xlink="http://www.w3.org/1999/xlink" content-type="dwc:fieldNumber" xlink:type="simple">BLF02378</named-content>; eventRemarks: <named-content xmlns:xlink="http://www.w3.org/1999/xlink" content-type="dwc:eventRemarks" xlink:type="simple">sifted litter (leaf mold, rotten wood)</named-content>; <bold>Record Level:</bold> institutionCode: <named-content xmlns:xlink="http://www.w3.org/1999/xlink" content-type="dwc:institutionCode" xlink:type="simple">CASC</named-content></p></list-item><list-item><p><bold>Type status:</bold> <named-content xmlns:xlink="http://www.w3.org/1999/xlink" content-type="dwc:typeStatus" xlink:type="simple">Other material</named-content>. <bold>Occurrence:</bold> catalogNumber: <named-content xmlns:xlink="http://www.w3.org/1999/xlink" content-type="dwc:catalogNumber" xlink:type="simple">casent0410413</named-content>; recordedBy: <named-content xmlns:xlink="http://www.w3.org/1999/xlink" content-type="dwc:recordedBy" xlink:type="simple">Fisher, Griswold et al.</named-content>; sex: <named-content xmlns:xlink="http://www.w3.org/1999/xlink" content-type="dwc:sex" xlink:type="simple">1w</named-content>; preparations: <named-content xmlns:xlink="http://www.w3.org/1999/xlink" content-type="dwc:preparations" xlink:type="simple">pin</named-content>; associatedMedia: <named-content xmlns:xlink="http://www.w3.org/1999/xlink" content-type="dwc:associatedMedia" xlink:type="simple"><ext-link ext-link-type="uri" xlink:href="http://www.antweb.org/specimen/casent0410413" xlink:type="simple">http://www.antweb.org/specimen/casent0410413</ext-link></named-content>; <bold>Taxon:</bold> scientificName: <named-content xmlns:xlink="http://www.w3.org/1999/xlink" content-type="dwc:scientificName" xlink:type="simple"><italic><tp:taxon-name><tp:taxon-name-part taxon-name-part-type="genus">Stigmatomma</tp:taxon-name-part> <tp:taxon-name-part taxon-name-part-type="species">irayhady</tp:taxon-name-part></tp:taxon-name></italic></named-content>; genus: <named-content xmlns:xlink="http://www.w3.org/1999/xlink" content-type="dwc:genus" xlink:type="simple"><tp:taxon-name><tp:taxon-name-part taxon-name-part-type="genus">Stigmatomma</tp:taxon-name-part></tp:taxon-name></named-content>; <bold>Location:</bold> country: <named-content xmlns:xlink="http://www.w3.org/1999/xlink" content-type="dwc:country" xlink:type="simple">Madagascar</named-content>; stateProvince: <named-content xmlns:xlink="http://www.w3.org/1999/xlink" content-type="dwc:stateProvince" xlink:type="simple">Antananarivo</named-content>; locality: <named-content xmlns:xlink="http://www.w3.org/1999/xlink" content-type="dwc:locality" xlink:type="simple">3 km 41° NE Andranomay, 11.5 km 147° SSE Anjozorobe</named-content>; verbatimElevation: <named-content xmlns:xlink="http://www.w3.org/1999/xlink" content-type="dwc:verbatimElevation" xlink:type="simple">1300</named-content>; decimalLatitude: <named-content xmlns:xlink="http://www.w3.org/1999/xlink" content-type="dwc:decimalLatitude" xlink:type="simple">-18.47333</named-content>; decimalLongitude: <named-content xmlns:xlink="http://www.w3.org/1999/xlink" content-type="dwc:decimalLongitude" xlink:type="simple">47.96</named-content>; georeferenceRemarks: <named-content xmlns:xlink="http://www.w3.org/1999/xlink" content-type="dwc:georeferenceRemarks" xlink:type="simple">coordinates obtained from GPS</named-content>; <bold>Event:</bold> samplingProtocol: <named-content xmlns:xlink="http://www.w3.org/1999/xlink" content-type="dwc:samplingProtocol" xlink:type="simple">MW 50 sample transect, 5m</named-content>; eventDate: <named-content xmlns:xlink="http://www.w3.org/1999/xlink" content-type="dwc:eventDate" xlink:type="simple">12/05/2000</named-content>; habitat: <named-content xmlns:xlink="http://www.w3.org/1999/xlink" content-type="dwc:habitat" xlink:type="simple">montane rainforest</named-content>; fieldNumber: <named-content xmlns:xlink="http://www.w3.org/1999/xlink" content-type="dwc:fieldNumber" xlink:type="simple">BLF02378</named-content>; eventRemarks: <named-content xmlns:xlink="http://www.w3.org/1999/xlink" content-type="dwc:eventRemarks" xlink:type="simple">sifted litter (leaf mold, rotten wood)</named-content>; <bold>Record Level:</bold> institutionCode: <named-content xmlns:xlink="http://www.w3.org/1999/xlink" content-type="dwc:institutionCode" xlink:type="simple">CASC</named-content></p></list-item><list-item><p><bold>Type status:</bold> <named-content xmlns:xlink="http://www.w3.org/1999/xlink" content-type="dwc:typeStatus" xlink:type="simple">Other material</named-content>. <bold>Occurrence:</bold> catalogNumber: <named-content xmlns:xlink="http://www.w3.org/1999/xlink" content-type="dwc:catalogNumber" xlink:type="simple">casent0458588</named-content>; recordedBy: <named-content xmlns:xlink="http://www.w3.org/1999/xlink" content-type="dwc:recordedBy" xlink:type="simple">Fisher, Griswold et al.</named-content>; sex: <named-content xmlns:xlink="http://www.w3.org/1999/xlink" content-type="dwc:sex" xlink:type="simple">1w</named-content>; preparations: <named-content xmlns:xlink="http://www.w3.org/1999/xlink" content-type="dwc:preparations" xlink:type="simple">pin</named-content>; associatedMedia: <named-content xmlns:xlink="http://www.w3.org/1999/xlink" content-type="dwc:associatedMedia" xlink:type="simple"><ext-link ext-link-type="uri" xlink:href="http://www.antweb.org/specimen/casent0458588" xlink:type="simple">http://www.antweb.org/specimen/casent0458588</ext-link></named-content>; <bold>Taxon:</bold> scientificName: <named-content xmlns:xlink="http://www.w3.org/1999/xlink" content-type="dwc:scientificName" xlink:type="simple"><italic><tp:taxon-name><tp:taxon-name-part taxon-name-part-type="genus">Stigmatomma</tp:taxon-name-part> <tp:taxon-name-part taxon-name-part-type="species">irayhady</tp:taxon-name-part></tp:taxon-name></italic></named-content>; genus: <named-content xmlns:xlink="http://www.w3.org/1999/xlink" content-type="dwc:genus" xlink:type="simple"><tp:taxon-name><tp:taxon-name-part taxon-name-part-type="genus">Stigmatomma</tp:taxon-name-part></tp:taxon-name></named-content>; <bold>Location:</bold> country: <named-content xmlns:xlink="http://www.w3.org/1999/xlink" content-type="dwc:country" xlink:type="simple">Madagascar</named-content>; stateProvince: <named-content xmlns:xlink="http://www.w3.org/1999/xlink" content-type="dwc:stateProvince" xlink:type="simple">Antananarivo</named-content>; locality: <named-content xmlns:xlink="http://www.w3.org/1999/xlink" content-type="dwc:locality" xlink:type="simple">Réserve Spéciale d'Ambohitantely, Forêt d Ambohitantely, Jardin Botanique, 24.1km 59° NE d Ankazobe</named-content>; verbatimElevation: <named-content xmlns:xlink="http://www.w3.org/1999/xlink" content-type="dwc:verbatimElevation" xlink:type="simple">1620</named-content>; decimalLatitude: <named-content xmlns:xlink="http://www.w3.org/1999/xlink" content-type="dwc:decimalLatitude" xlink:type="simple">-18.17139</named-content>; decimalLongitude: <named-content xmlns:xlink="http://www.w3.org/1999/xlink" content-type="dwc:decimalLongitude" xlink:type="simple">47.28182</named-content>; georeferenceRemarks: <named-content xmlns:xlink="http://www.w3.org/1999/xlink" content-type="dwc:georeferenceRemarks" xlink:type="simple">coordinates obtained from GPS</named-content>; <bold>Event:</bold> samplingProtocol: <named-content xmlns:xlink="http://www.w3.org/1999/xlink" content-type="dwc:samplingProtocol" xlink:type="simple">MW 50 sample transect, 5m</named-content>; eventDate: <named-content xmlns:xlink="http://www.w3.org/1999/xlink" content-type="dwc:eventDate" xlink:type="simple">04/17/2001</named-content>; habitat: <named-content xmlns:xlink="http://www.w3.org/1999/xlink" content-type="dwc:habitat" xlink:type="simple">montane rainforest</named-content>; fieldNumber: <named-content xmlns:xlink="http://www.w3.org/1999/xlink" content-type="dwc:fieldNumber" xlink:type="simple">BLF03720</named-content>; eventRemarks: <named-content xmlns:xlink="http://www.w3.org/1999/xlink" content-type="dwc:eventRemarks" xlink:type="simple">sifted litter (leaf mold, rotten wood)</named-content>; <bold>Record Level:</bold> institutionCode: <named-content xmlns:xlink="http://www.w3.org/1999/xlink" content-type="dwc:institutionCode" xlink:type="simple">CASC</named-content></p></list-item><list-item><p><bold>Type status:</bold> <named-content xmlns:xlink="http://www.w3.org/1999/xlink" content-type="dwc:typeStatus" xlink:type="simple">Other material</named-content>. <bold>Occurrence:</bold> catalogNumber: <named-content xmlns:xlink="http://www.w3.org/1999/xlink" content-type="dwc:catalogNumber" xlink:type="simple">casent0458589</named-content>; recordedBy: <named-content xmlns:xlink="http://www.w3.org/1999/xlink" content-type="dwc:recordedBy" xlink:type="simple">Fisher, Griswold et al.</named-content>; sex: <named-content xmlns:xlink="http://www.w3.org/1999/xlink" content-type="dwc:sex" xlink:type="simple">1dQ</named-content>; preparations: <named-content xmlns:xlink="http://www.w3.org/1999/xlink" content-type="dwc:preparations" xlink:type="simple">pin</named-content>; associatedMedia: <named-content xmlns:xlink="http://www.w3.org/1999/xlink" content-type="dwc:associatedMedia" xlink:type="simple"><ext-link ext-link-type="uri" xlink:href="http://www.antweb.org/specimen/casent0458589" xlink:type="simple">http://www.antweb.org/specimen/casent0458589</ext-link></named-content>; <bold>Taxon:</bold> scientificName: <named-content xmlns:xlink="http://www.w3.org/1999/xlink" content-type="dwc:scientificName" xlink:type="simple"><italic><tp:taxon-name><tp:taxon-name-part taxon-name-part-type="genus">Stigmatomma</tp:taxon-name-part> <tp:taxon-name-part taxon-name-part-type="species">irayhady</tp:taxon-name-part></tp:taxon-name></italic></named-content>; genus: <named-content xmlns:xlink="http://www.w3.org/1999/xlink" content-type="dwc:genus" xlink:type="simple"><tp:taxon-name><tp:taxon-name-part taxon-name-part-type="genus">Stigmatomma</tp:taxon-name-part></tp:taxon-name></named-content>; <bold>Location:</bold> country: <named-content xmlns:xlink="http://www.w3.org/1999/xlink" content-type="dwc:country" xlink:type="simple">Madagascar</named-content>; stateProvince: <named-content xmlns:xlink="http://www.w3.org/1999/xlink" content-type="dwc:stateProvince" xlink:type="simple">Antananarivo</named-content>; locality: <named-content xmlns:xlink="http://www.w3.org/1999/xlink" content-type="dwc:locality" xlink:type="simple">Réserve Spéciale d'Ambohitantely, Forêt d Ambohitantely, Jardin Botanique, 24.1km 59° NE d Ankazobe</named-content>; verbatimElevation: <named-content xmlns:xlink="http://www.w3.org/1999/xlink" content-type="dwc:verbatimElevation" xlink:type="simple">1620</named-content>; decimalLatitude: <named-content xmlns:xlink="http://www.w3.org/1999/xlink" content-type="dwc:decimalLatitude" xlink:type="simple">-18.17139</named-content>; decimalLongitude: <named-content xmlns:xlink="http://www.w3.org/1999/xlink" content-type="dwc:decimalLongitude" xlink:type="simple">47.28182</named-content>; georeferenceRemarks: <named-content xmlns:xlink="http://www.w3.org/1999/xlink" content-type="dwc:georeferenceRemarks" xlink:type="simple">coordinates obtained from GPS</named-content>; <bold>Event:</bold> samplingProtocol: <named-content xmlns:xlink="http://www.w3.org/1999/xlink" content-type="dwc:samplingProtocol" xlink:type="simple">MW 50 sample transect, 5m</named-content>; eventDate: <named-content xmlns:xlink="http://www.w3.org/1999/xlink" content-type="dwc:eventDate" xlink:type="simple">04/17/2001</named-content>; habitat: <named-content xmlns:xlink="http://www.w3.org/1999/xlink" content-type="dwc:habitat" xlink:type="simple">montane rainforest</named-content>; fieldNumber: <named-content xmlns:xlink="http://www.w3.org/1999/xlink" content-type="dwc:fieldNumber" xlink:type="simple">BLF03720</named-content>; eventRemarks: <named-content xmlns:xlink="http://www.w3.org/1999/xlink" content-type="dwc:eventRemarks" xlink:type="simple">sifted litter (leaf mold, rotten wood)</named-content>; <bold>Record Level:</bold> institutionCode: <named-content xmlns:xlink="http://www.w3.org/1999/xlink" content-type="dwc:institutionCode" xlink:type="simple">CASC</named-content></p></list-item><list-item><p><bold>Type status:</bold> <named-content xmlns:xlink="http://www.w3.org/1999/xlink" content-type="dwc:typeStatus" xlink:type="simple">Other material</named-content>. <bold>Occurrence:</bold> catalogNumber: <named-content xmlns:xlink="http://www.w3.org/1999/xlink" content-type="dwc:catalogNumber" xlink:type="simple">casent0458590</named-content>; recordedBy: <named-content xmlns:xlink="http://www.w3.org/1999/xlink" content-type="dwc:recordedBy" xlink:type="simple">Fisher, Griswold et al.</named-content>; sex: <named-content xmlns:xlink="http://www.w3.org/1999/xlink" content-type="dwc:sex" xlink:type="simple">1dQ</named-content>; preparations: <named-content xmlns:xlink="http://www.w3.org/1999/xlink" content-type="dwc:preparations" xlink:type="simple">pin</named-content>; associatedMedia: <named-content xmlns:xlink="http://www.w3.org/1999/xlink" content-type="dwc:associatedMedia" xlink:type="simple"><ext-link ext-link-type="uri" xlink:href="http://www.antweb.org/specimen/casent0458590" xlink:type="simple">http://www.antweb.org/specimen/casent0458590</ext-link></named-content>; <bold>Taxon:</bold> scientificName: <named-content xmlns:xlink="http://www.w3.org/1999/xlink" content-type="dwc:scientificName" xlink:type="simple"><italic><tp:taxon-name><tp:taxon-name-part taxon-name-part-type="genus">Stigmatomma</tp:taxon-name-part> <tp:taxon-name-part taxon-name-part-type="species">irayhady</tp:taxon-name-part></tp:taxon-name></italic></named-content>; genus: <named-content xmlns:xlink="http://www.w3.org/1999/xlink" content-type="dwc:genus" xlink:type="simple"><tp:taxon-name><tp:taxon-name-part taxon-name-part-type="genus">Stigmatomma</tp:taxon-name-part></tp:taxon-name></named-content>; <bold>Location:</bold> country: <named-content xmlns:xlink="http://www.w3.org/1999/xlink" content-type="dwc:country" xlink:type="simple">Madagascar</named-content>; stateProvince: <named-content xmlns:xlink="http://www.w3.org/1999/xlink" content-type="dwc:stateProvince" xlink:type="simple">Antananarivo</named-content>; locality: <named-content xmlns:xlink="http://www.w3.org/1999/xlink" content-type="dwc:locality" xlink:type="simple">Réserve Spéciale d'Ambohitantely, Forêt d Ambohitantely, Jardin Botanique, 24.1km 59° NE d Ankazobe</named-content>; verbatimElevation: <named-content xmlns:xlink="http://www.w3.org/1999/xlink" content-type="dwc:verbatimElevation" xlink:type="simple">1620</named-content>; decimalLatitude: <named-content xmlns:xlink="http://www.w3.org/1999/xlink" content-type="dwc:decimalLatitude" xlink:type="simple">-18.17139</named-content>; decimalLongitude: <named-content xmlns:xlink="http://www.w3.org/1999/xlink" content-type="dwc:decimalLongitude" xlink:type="simple">47.28182</named-content>; georeferenceRemarks: <named-content xmlns:xlink="http://www.w3.org/1999/xlink" content-type="dwc:georeferenceRemarks" xlink:type="simple">coordinates obtained from GPS</named-content>; <bold>Event:</bold> samplingProtocol: <named-content xmlns:xlink="http://www.w3.org/1999/xlink" content-type="dwc:samplingProtocol" xlink:type="simple">MW 50 sample transect, 5m</named-content>; eventDate: <named-content xmlns:xlink="http://www.w3.org/1999/xlink" content-type="dwc:eventDate" xlink:type="simple">04/17/2001</named-content>; habitat: <named-content xmlns:xlink="http://www.w3.org/1999/xlink" content-type="dwc:habitat" xlink:type="simple">montane rainforest</named-content>; fieldNumber: <named-content xmlns:xlink="http://www.w3.org/1999/xlink" content-type="dwc:fieldNumber" xlink:type="simple">BLF03720</named-content>; eventRemarks: <named-content xmlns:xlink="http://www.w3.org/1999/xlink" content-type="dwc:eventRemarks" xlink:type="simple">sifted litter (leaf mold, rotten wood)</named-content>; <bold>Record Level:</bold> institutionCode: <named-content xmlns:xlink="http://www.w3.org/1999/xlink" content-type="dwc:institutionCode" xlink:type="simple">CASC</named-content></p></list-item><list-item><p><bold>Type status:</bold> <named-content xmlns:xlink="http://www.w3.org/1999/xlink" content-type="dwc:typeStatus" xlink:type="simple">Other material</named-content>. <bold>Occurrence:</bold> catalogNumber: <named-content xmlns:xlink="http://www.w3.org/1999/xlink" content-type="dwc:catalogNumber" xlink:type="simple">casent0458591</named-content>; recordedBy: <named-content xmlns:xlink="http://www.w3.org/1999/xlink" content-type="dwc:recordedBy" xlink:type="simple">Fisher, Griswold et al.</named-content>; sex: <named-content xmlns:xlink="http://www.w3.org/1999/xlink" content-type="dwc:sex" xlink:type="simple">1w</named-content>; preparations: <named-content xmlns:xlink="http://www.w3.org/1999/xlink" content-type="dwc:preparations" xlink:type="simple">pin</named-content>; associatedMedia: <named-content xmlns:xlink="http://www.w3.org/1999/xlink" content-type="dwc:associatedMedia" xlink:type="simple"><ext-link ext-link-type="uri" xlink:href="http://www.antweb.org/specimen/casent0458591" xlink:type="simple">http://www.antweb.org/specimen/casent0458591</ext-link></named-content>; <bold>Taxon:</bold> scientificName: <named-content xmlns:xlink="http://www.w3.org/1999/xlink" content-type="dwc:scientificName" xlink:type="simple"><italic><tp:taxon-name><tp:taxon-name-part taxon-name-part-type="genus">Stigmatomma</tp:taxon-name-part> <tp:taxon-name-part taxon-name-part-type="species">irayhady</tp:taxon-name-part></tp:taxon-name></italic></named-content>; genus: <named-content xmlns:xlink="http://www.w3.org/1999/xlink" content-type="dwc:genus" xlink:type="simple"><tp:taxon-name><tp:taxon-name-part taxon-name-part-type="genus">Stigmatomma</tp:taxon-name-part></tp:taxon-name></named-content>; <bold>Location:</bold> country: <named-content xmlns:xlink="http://www.w3.org/1999/xlink" content-type="dwc:country" xlink:type="simple">Madagascar</named-content>; stateProvince: <named-content xmlns:xlink="http://www.w3.org/1999/xlink" content-type="dwc:stateProvince" xlink:type="simple">Antananarivo</named-content>; locality: <named-content xmlns:xlink="http://www.w3.org/1999/xlink" content-type="dwc:locality" xlink:type="simple">Réserve Spéciale d'Ambohitantely, Forêt d Ambohitantely, Jardin Botanique, 24.1km 59° NE d Ankazobe</named-content>; verbatimElevation: <named-content xmlns:xlink="http://www.w3.org/1999/xlink" content-type="dwc:verbatimElevation" xlink:type="simple">1620</named-content>; decimalLatitude: <named-content xmlns:xlink="http://www.w3.org/1999/xlink" content-type="dwc:decimalLatitude" xlink:type="simple">-18.17139</named-content>; decimalLongitude: <named-content xmlns:xlink="http://www.w3.org/1999/xlink" content-type="dwc:decimalLongitude" xlink:type="simple">47.28182</named-content>; georeferenceRemarks: <named-content xmlns:xlink="http://www.w3.org/1999/xlink" content-type="dwc:georeferenceRemarks" xlink:type="simple">coordinates obtained from GPS</named-content>; <bold>Event:</bold> samplingProtocol: <named-content xmlns:xlink="http://www.w3.org/1999/xlink" content-type="dwc:samplingProtocol" xlink:type="simple">MW 50 sample transect, 5m</named-content>; eventDate: <named-content xmlns:xlink="http://www.w3.org/1999/xlink" content-type="dwc:eventDate" xlink:type="simple">04/17/2001</named-content>; habitat: <named-content xmlns:xlink="http://www.w3.org/1999/xlink" content-type="dwc:habitat" xlink:type="simple">montane rainforest</named-content>; fieldNumber: <named-content xmlns:xlink="http://www.w3.org/1999/xlink" content-type="dwc:fieldNumber" xlink:type="simple">BLF03720</named-content>; eventRemarks: <named-content xmlns:xlink="http://www.w3.org/1999/xlink" content-type="dwc:eventRemarks" xlink:type="simple">sifted litter (leaf mold, rotten wood)</named-content>; <bold>Record Level:</bold> institutionCode: <named-content xmlns:xlink="http://www.w3.org/1999/xlink" content-type="dwc:institutionCode" xlink:type="simple">CASC</named-content></p></list-item></list></tp:treatment-sec><tp:treatment-sec sec-type="Description"><title>Description</title><p>Worker (Fig. <xref ref-type="fig" rid="F1613615">35</xref>; holotype values within parentheses): <bold>HL</bold>: 1.07-1.14 (1.14); <bold>HW</bold>: 0.93-0.97 (0.97); <bold>HW2</bold>: 0.82-0.84 (0.84); <bold>SL</bold>: 0.58-0.61 (0.61); <bold>ML</bold>: 0.65-0.72 (0.72); <bold>WL</bold>: 1.37-1.55 (1.55); <bold>PPW</bold>: 0.60-0.69 (0.69); <bold>PtL</bold>: 0.63-0.70 (0.70); <bold>PtW</bold>: 0.68-0.76 (0.76); <bold>CI</bold>: 85-88 (85); <bold>SI</bold>: 51-54 (53); <bold>MI</bold>: 60-63 (63); <bold>PtI</bold>: 91-96 (92). </p><p><italic>Head</italic>:</p><p>Mandibular baso-masticatory margin skirted dorsally by row of filiform setae; ventrally, by truncated filiform setae (Fig. <xref ref-type="fig" rid="F1615326">36</xref><xref ref-type="fig" rid="F1615331">a</xref>). Mandibular dentition arrangement, from base to apex: single larger tooth; five pairs of teeth (each teeth pair fused basally); somewhat bifid preapical tooth; apical tooth (Fig. <xref ref-type="fig" rid="F1615326">36</xref><xref ref-type="fig" rid="F1615331">a</xref>). Most-basal tooth of dorsal teeth pairs much smaller; absent in some specimens. Anterior clypeal margin with eight to nine tubercle-like cuticular processes, arranged in a single row, armed anteriorly with asymmetrical mucronate dentiform seta (Fig. <xref ref-type="fig" rid="F1615326">36</xref><xref ref-type="fig" rid="F1615331">a</xref>). Most-lateral clypeal cuticular process with row of smaller, conic setae anterolaterally (Fig. <xref ref-type="fig" rid="F1615326">36</xref><xref ref-type="fig" rid="F1615331">a</xref>). Row of clypeal conic setae continues laterally along clypeal anterior margin, arising from flat cuticle. Median clypeal cuticular processes with almost the same length of associated dentiform setae. Long filiform setae pair on anterior clypeal margin, bordering the most central cuticular processes. Median clypeal area extending posteriorly between antennal sockets, frontoclypeal sulcus round (Fig. <xref ref-type="fig" rid="F1615326">36</xref><xref ref-type="fig" rid="F1615332">b</xref>). Supraclypeal area as shallow oval concavity (Fig. <xref ref-type="fig" rid="F1615326">36</xref><xref ref-type="fig" rid="F1615332">b</xref>). Twelve antennomeres. Genal teeth present (Fig. <xref ref-type="fig" rid="F1615326">36</xref><xref ref-type="fig" rid="F1615332">b</xref>). Widest diameter of compound eyes: three ommatidia (Fig. <xref ref-type="fig" rid="F1615326">36</xref><xref ref-type="fig" rid="F1615333">c</xref>). Palpal formula: 4:3 (four maxillary, three labial; Fig. <xref ref-type="fig" rid="F1615326">36</xref><xref ref-type="fig" rid="F1615334">d</xref>​).</p><p><italic>Mesosoma</italic>:</p><p>In dorsal view, mesonotum lateral margins continuous with posterior remainder of mesosoma (Fig. <xref ref-type="fig" rid="F1615335">37</xref><xref ref-type="fig" rid="F1615340">a</xref>). Metanotal suture absent or weakly impressed. Sulcus dividing mesepisternum into anepisternum and katepisternum (Fig. <xref ref-type="fig" rid="F1615335">37</xref><xref ref-type="fig" rid="F1615341">b</xref>). Metathoracic spiracle slit-like with somewhat swollen dorsoposterior margin; preceded anteroventrally by a cuticular swell; surrounded ventroposteriorly by shallow concentric sulcus (Fig. <xref ref-type="fig" rid="F1615335">37</xref><xref ref-type="fig" rid="F1615341">b</xref>). Propodeal spiracle round, with somewhat swollen margins (Fig. <xref ref-type="fig" rid="F1615335">37</xref><xref ref-type="fig" rid="F1615341">b</xref>). Propodeal declivitous face slightly concave (Fig. <xref ref-type="fig" rid="F1615335">37</xref><xref ref-type="fig" rid="F1615340">a</xref>).</p><p><italic>Legs</italic>:</p><p>Basoventral three-fourths of calcar of strigil lamellar (Fig. <xref ref-type="fig" rid="F1615342">38</xref><xref ref-type="fig" rid="F1615347">a</xref>, <xref ref-type="fig" rid="F1615348">b</xref>). Calcar of strigil anterior face with strap-like microtrichia; posterior face with lanceolate microtrichia (Fig. <xref ref-type="fig" rid="F1615342">38</xref><xref ref-type="fig" rid="F1615347">a</xref>, <xref ref-type="fig" rid="F1615348">b</xref>). Multiple paddle-like setae on antero-ventral face of protibial apex, next to calcar of strigil (Fig. <xref ref-type="fig" rid="F1615342">38</xref><xref ref-type="fig" rid="F1615347">a</xref>). Multiple paddle-like setae on anterior face of probasitarsus; row of stout setae along posterior face, parallel to comb of strigil. Two mesotibial spurs; simple anterior spur with lanceolate microtrichia; posterior spur somewhat falcate (with rounded baso-ventral projection), bearing lanceolate microtrichia (Fig. <xref ref-type="fig" rid="F1615342">38</xref><xref ref-type="fig" rid="F1615349">c</xref>). Ventral margin of posterior mesotibial spur with few digitiform cuticular projections, restricted to the most basal region or distributed along ventral margin (Fig. <xref ref-type="fig" rid="F1615342">38</xref><xref ref-type="fig" rid="F1615349">c</xref>). Slit-like longitudinal sulcus on anterodorsal face of mesobasitarsus (Fig. <xref ref-type="fig" rid="F1615342">38</xref><xref ref-type="fig" rid="F1615350">d</xref>). Stout setae along inner face of mesobasitarsus. Two metatibial spurs; simple anterior spur with lanceolate microtrichia; posterior spur pectinate (Fig. <xref ref-type="fig" rid="F1615342">38</xref><xref ref-type="fig" rid="F1615351">e</xref>). Anterior face of posterior metatibial spur with sparse lanceolate microtrichia; posterior face glabrous (Fig. <xref ref-type="fig" rid="F1615342">38</xref><xref ref-type="fig" rid="F1615351">e</xref>, <xref ref-type="fig" rid="F1615352">f</xref>). Absence of longitudinal sulcus on antero-dorsal face of metabasitarsus. Sparse, blunt, stout setae on baso-inner face of metabasitarsus; stout setae along remainder inner face. Arolium on pro-, meso-, and metapretarsus.</p><p><italic>Metasoma</italic>:</p><p>Petiole sessile (Fig. <xref ref-type="fig" rid="F1615356">39</xref><xref ref-type="fig" rid="F1615361">a</xref>). Ventroanterior margin of petiolar tergite anterior dorso-latero-ventral carina (Ward 1990) much shorter than anterior margin of subpetiolar process, in lateral view (Fig. <xref ref-type="fig" rid="F1615356">39</xref><xref ref-type="fig" rid="F1615361">a</xref>). Subpetiolar process with midpoint of ventral margin angled obtusely (fin-like; Fig. <xref ref-type="fig" rid="F1615356">39</xref><xref ref-type="fig" rid="F1615361">a</xref>). Presence of fenestra on lateral face of subpetiolar process (Fig. <xref ref-type="fig" rid="F1615356">39</xref><xref ref-type="fig" rid="F1615361">a</xref>). Petiolar proprioceptor zone as large round concavity with numerous sensilla (Fig. <xref ref-type="fig" rid="F1615356">39</xref><xref ref-type="fig" rid="F1615362">b</xref>). Prora present (Fig. <xref ref-type="fig" rid="F1615356">39</xref><xref ref-type="fig" rid="F1615361">a</xref>). Scrobiculate sulcus between pretergite and postergite of abdominal segment III and presclerites and postsclerites of abdominal segment IV. Absence of stout setae on hypopygium (Fig. <xref ref-type="fig" rid="F1615356">39</xref><xref ref-type="fig" rid="F1615363">c</xref>).</p><p><italic>Sculpture</italic>:</p><p>Mandibular dorsal face areolate-rugose basally, grading into costate apically except for smooth apical portion (Fig. <xref ref-type="fig" rid="F1615326">36</xref><xref ref-type="fig" rid="F1615331">a</xref>). Clypeal median area costulate, grading into costate to rugose laterally (Fig. <xref ref-type="fig" rid="F1615326">36</xref><xref ref-type="fig" rid="F1615331">a</xref>). Supraclypeal area costulate (Fig. <xref ref-type="fig" rid="F1615326">36</xref><xref ref-type="fig" rid="F1615332">b</xref>). Anterior three-fourths of the head, in dorsal view, areolate-rugose, grading into foveolate/foveate posteriorly (Fig. <xref ref-type="fig" rid="F1615326">36</xref><xref ref-type="fig" rid="F1615332">b</xref>). Area posterior to tentorial pit tuberculate concentrically (Fig. <xref ref-type="fig" rid="F1615326">36</xref><xref ref-type="fig" rid="F1615332">b</xref>). Labrum imbricate (Fig. <xref ref-type="fig" rid="F1617378">40</xref>). Pronotum and dorsal face of remainder mesosoma foveolate (Fig. <xref ref-type="fig" rid="F1615335">37</xref>). Anepisternun mostly smooth; katepisternum foveolate-slightly rugulose dorsally, foveate-rugose ventrally (Fig. <xref ref-type="fig" rid="F1615335">37</xref><xref ref-type="fig" rid="F1615341">b</xref>). Metapleuron costulate-rugulose dorsally, costulate ventrally (Fig. <xref ref-type="fig" rid="F1615335">37</xref><xref ref-type="fig" rid="F1615341">b</xref>). Lateral face of propodeum scarsely foveolate, grading into rugose ventrally (Fig. <xref ref-type="fig" rid="F1615335">37</xref><xref ref-type="fig" rid="F1615341">b</xref>). Propodeal declivitous face foveolate. Petiolar tergite mostly foveolate/foveate (Fig. <xref ref-type="fig" rid="F1615356">39</xref><xref ref-type="fig" rid="F1615361">a</xref>). Petiolar laterotergite weakly imbricate anteriorly. Petiolar poststernite mostly alveolate (Fig. <xref ref-type="fig" rid="F1615356">39</xref><xref ref-type="fig" rid="F1615361">a</xref>). Abdominal segments III and IV foveolate; segments V, VI, and VII imbricate (Fig. <xref ref-type="fig" rid="F1615356">39</xref><xref ref-type="fig" rid="F1615363">c</xref>).</p><p><italic>Pilosity and color</italic>:</p><p>Erect to subdecumbent pilosity on head. Erect to suberect pilosity on dorsal face of mesosoma, petiolar tergite, and abdominal segments III and IV. Erect pilosity on anterior half of petiolar poststernite. Longer pilosity on abdominal segments V, VI, and VII. Body color dark-brown to blackish; apex of the gaster orange; yellow-brown appendages.</p><sec sec-type="Comments on character variation"><title>Comments on character variation</title><p>No geographic pattern is seen in the variation on <italic><tp:taxon-name><tp:taxon-name-part taxon-name-part-type="genus">Stigmatomma</tp:taxon-name-part> <tp:taxon-name-part taxon-name-part-type="species">irayhady</tp:taxon-name-part></tp:taxon-name></italic>, and characters such as body size, the presence of most basal masticatory tooth, number of dentiform setae on the anterior margin of the clypeus, presence and degree of development of metanotal suture, and presence and amount of digitiform cuticular projections on the ventral margin of the posterior mesotibial spur fluctuate even among specimens collected at the same locality. </p></sec><sec sec-type="Other castes"><title>Other castes</title><p>Gyne (Fig. <xref ref-type="fig" rid="F1617678">41</xref>); alate when virgin: similar to the worker caste but for the greater body length, larger compound eyes, presence of ocelli, and differences on the mesosoma due to the presence of wings. Parapsidal lines on the mesoscutum; scuto-scutellar suture narrow, without apparent sculpture on its mid-section, but scrobiculate on its apexes (Fig. <xref ref-type="fig" rid="F1646381">42</xref><xref ref-type="fig" rid="F1646386">a</xref>). Mesepisternum divided into anepisternum and katepisternum; mesepimeral lobe distinct, but not well developed; metapleuron divided into upper and lower sections; upper metapleuron separated from propodeum by a carina followed dorsally by a scrobiculate sulcus; lower metapleuron separated from propodeum by strongly scrobiculate sulcus (Fig. <xref ref-type="fig" rid="F1646381">42</xref><xref ref-type="fig" rid="F1646387">b</xref>).</p><p>Males: Unknown.</p></sec></tp:treatment-sec><tp:treatment-sec sec-type="Diagnosis"><title>Diagnosis</title><p>Worker</p><p>With characters of the <italic><tp:taxon-name><tp:taxon-name-part taxon-name-part-type="species">tsyhady</tp:taxon-name-part></tp:taxon-name></italic> species-group and the <italic><tp:taxon-name><tp:taxon-name-part taxon-name-part-type="species">tsyhady</tp:taxon-name-part></tp:taxon-name></italic> species-complex as described above, and the following characters:</p><list list-type="order"><list-item><p>Integument dark-brown; large-sized ant (HL: 1.07-1.14, WL: 1.37-1.55; Fig. <xref ref-type="fig" rid="F1613615">35</xref>).</p></list-item><list-item><p>Pairs of teeth along mandible’s baso-masticatory margin have the same length along mandible’s basoapical axis, except for smaller basal teeth of dorsal row (Fig. <xref ref-type="fig" rid="F1615326">36</xref><xref ref-type="fig" rid="F1615331">a</xref>).</p></list-item><list-item><p>Truncated filiform setae ventrally skirting baso-masticatory margin of mandible (Fig. <xref ref-type="fig" rid="F1615326">36</xref><xref ref-type="fig" rid="F1615331">a</xref>).</p></list-item><list-item><p>Dorsal face of the head areolate-rugose, grading to foveolate/foveate posteriorly (Figs <xref ref-type="fig" rid="F1613615">35</xref><xref ref-type="fig" rid="F1613620">a</xref>, <xref ref-type="fig" rid="F1615326">36</xref><xref ref-type="fig" rid="F1615332">b</xref>).</p></list-item><list-item><p>Palpal formula 4:3 (Fig. <xref ref-type="fig" rid="F1615326">36</xref><xref ref-type="fig" rid="F1615334">d</xref>).</p></list-item><list-item><p>Pronotum and the dorsal face of remainder of mesosoma foveolate; propodeal lateral face scarcely foveolate; propodeal declivitous face foveolate (Fig. <xref ref-type="fig" rid="F1615335">37</xref>).</p></list-item><list-item><p>Mesepisternum divided into anepisternum and katepisternum (Fig. <xref ref-type="fig" rid="F1615335">37</xref><xref ref-type="fig" rid="F1615341">b</xref>).</p></list-item><list-item><p>Basoventral three-fourths of calcar of strigil lamellar (Fig. <xref ref-type="fig" rid="F1615342">38</xref><xref ref-type="fig" rid="F1615347">a</xref>, <xref ref-type="fig" rid="F1615348">b</xref>).</p></list-item><list-item><p>Anterior face of calcar of strigil with strap-like microtrichia (Fig. <xref ref-type="fig" rid="F1615342">38</xref><xref ref-type="fig" rid="F1615347">a</xref>).</p></list-item><list-item><p>Two well-developed mesotibial spurs (Fig. <xref ref-type="fig" rid="F1615342">38</xref><xref ref-type="fig" rid="F1615349">c</xref>).</p></list-item><list-item><p>Slit-like longitudinal sulcus present on the anterodorsal face of mesobasitarsus (Fig. <xref ref-type="fig" rid="F1615342">38</xref><xref ref-type="fig" rid="F1615350">d</xref>).</p></list-item><list-item><p>Two well-developed metatibial spurs (Fig. <xref ref-type="fig" rid="F1615342">38</xref><xref ref-type="fig" rid="F1615351">e</xref>).</p></list-item><list-item><p>Anterior face of posterior metatibial spur with sparse, small, lanceolate microtrichia; posterior face glabrous (Fig. <xref ref-type="fig" rid="F1615342">38</xref><xref ref-type="fig" rid="F1615351">e</xref>, <xref ref-type="fig" rid="F1615352">f</xref>).</p></list-item><list-item><p>Absence of a longitudinal sulcus on metabasitarsus.</p></list-item><list-item><p>Sparse, blunt, stout setae present on the baso-inner face of metabasitarsus; stout setae present along the remainder inner face.</p></list-item><list-item><p>Subpetiolar process fin-like: half of its ventral margin obtusely angled (Fig. <xref ref-type="fig" rid="F1615356">39</xref><xref ref-type="fig" rid="F1615361">a</xref>).</p></list-item></list><p>Size, color, presence of genal teeth, palpal formula, presence of fenestra on the subpetiolar process, two mesotibial spurs, shape of microtrichia on posterior face of posterior metatibial spur, and absence of stout setae on the apex of hypopygium make it difficult to separate <italic><tp:taxon-name><tp:taxon-name-part taxon-name-part-type="genus">Stigmatomma</tp:taxon-name-part> <tp:taxon-name-part taxon-name-part-type="species">irayhady</tp:taxon-name-part></tp:taxon-name></italic> from <italic><tp:taxon-name><tp:taxon-name-part taxon-name-part-type="genus">S.</tp:taxon-name-part> <tp:taxon-name-part taxon-name-part-type="species">roahady</tp:taxon-name-part></tp:taxon-name></italic> and <italic><tp:taxon-name><tp:taxon-name-part taxon-name-part-type="genus">S.</tp:taxon-name-part> <tp:taxon-name-part taxon-name-part-type="species">tsyhady</tp:taxon-name-part></tp:taxon-name></italic>.</p><p>However, <italic><tp:taxon-name><tp:taxon-name-part taxon-name-part-type="genus">S.</tp:taxon-name-part> <tp:taxon-name-part taxon-name-part-type="species">irayhady</tp:taxon-name-part></tp:taxon-name></italic> possesses a sulcus on the anterodorsal face of the mesobasitarsus, and <italic><tp:taxon-name><tp:taxon-name-part taxon-name-part-type="genus">S.</tp:taxon-name-part> <tp:taxon-name-part taxon-name-part-type="species">tsyhady</tp:taxon-name-part></tp:taxon-name></italic> does not; and it lacks a sulcus on the anterodorsal face of the metabasitarsus, which <italic><tp:taxon-name><tp:taxon-name-part taxon-name-part-type="genus">S.</tp:taxon-name-part> <tp:taxon-name-part taxon-name-part-type="species">roahady</tp:taxon-name-part></tp:taxon-name></italic> has. Also, the ventral margin of the subpetiolar process decreases continuously posterad in <italic><tp:taxon-name><tp:taxon-name-part taxon-name-part-type="genus">S.</tp:taxon-name-part> <tp:taxon-name-part taxon-name-part-type="species">roahady</tp:taxon-name-part></tp:taxon-name></italic> and <italic><tp:taxon-name><tp:taxon-name-part taxon-name-part-type="genus">S.</tp:taxon-name-part> <tp:taxon-name-part taxon-name-part-type="species">tsyhady</tp:taxon-name-part></tp:taxon-name></italic>, while it has an obtuse angle at its midpoint in <italic><tp:taxon-name><tp:taxon-name-part taxon-name-part-type="genus">S.</tp:taxon-name-part> <tp:taxon-name-part taxon-name-part-type="species">irayhady</tp:taxon-name-part></tp:taxon-name></italic>.</p><p><italic><tp:taxon-name><tp:taxon-name-part taxon-name-part-type="genus">S.</tp:taxon-name-part> <tp:taxon-name-part taxon-name-part-type="species">irayhady</tp:taxon-name-part></tp:taxon-name></italic> is sympatric with <italic><tp:taxon-name><tp:taxon-name-part taxon-name-part-type="genus">S.</tp:taxon-name-part> <tp:taxon-name-part taxon-name-part-type="species">roahady</tp:taxon-name-part></tp:taxon-name></italic> in three localities: nearby Andranomay, close to Anjozorobe, and at the Binara Forest. It co-occurs with <italic><tp:taxon-name><tp:taxon-name-part taxon-name-part-type="genus">S.</tp:taxon-name-part> <tp:taxon-name-part taxon-name-part-type="species">tsyhady</tp:taxon-name-part></tp:taxon-name></italic> at the Binara Forest.</p></tp:treatment-sec><tp:treatment-sec sec-type="Etymology"><title>Etymology</title><p>The name is a compound of the Malagasy cardinal number <italic>iray</italic>, meaning one, and the Malagasy noun <italic>hady</italic>, meaning sulcus, ditch, or trench. It refers to the presence of a longitudinal sulcus on the anterior face of the mesobasitarsus, and the absence of a longitudinal sulcus on the anterior face of the metabasitarsus of that species. This is not unique among <italic><tp:taxon-name><tp:taxon-name-part taxon-name-part-type="genus">Stigmatomma</tp:taxon-name-part></tp:taxon-name></italic> species in the Malagasy bioregion, but distinguishes <italic><tp:taxon-name><tp:taxon-name-part taxon-name-part-type="genus">S.</tp:taxon-name-part> <tp:taxon-name-part taxon-name-part-type="species">irayhady</tp:taxon-name-part></tp:taxon-name></italic> from the other two species most similar to it, <italic><tp:taxon-name><tp:taxon-name-part taxon-name-part-type="genus">S.</tp:taxon-name-part> <tp:taxon-name-part taxon-name-part-type="species">tsyhady</tp:taxon-name-part></tp:taxon-name></italic> and <italic><tp:taxon-name><tp:taxon-name-part taxon-name-part-type="genus">S.</tp:taxon-name-part> <tp:taxon-name-part taxon-name-part-type="species">roahady</tp:taxon-name-part></tp:taxon-name></italic>.</p></tp:treatment-sec><tp:treatment-sec sec-type="Distribution"><title>Distribution</title><p><italic><tp:taxon-name><tp:taxon-name-part taxon-name-part-type="genus">Stigmatomma</tp:taxon-name-part> <tp:taxon-name-part taxon-name-part-type="species">irayhady</tp:taxon-name-part></tp:taxon-name></italic> was collected in montane rainforest habitats, above 1000 m, at the central to northern portions of the subhumid forests ecoregion of Madagascar (following the classification of <xref ref-type="bibr" rid="B3004418">Burgess et al. 2004</xref>; Fig. <xref ref-type="fig" rid="F1617716">43</xref>). Specimens were recorded from sifted leaf mold, rotten wood, and in soil.</p></tp:treatment-sec><tp:treatment-sec><!--Section generated to contain objects referenced in tp:taxon-treatment.--><fig-group id="F1613615" position="float" orientation="portrait"><caption><p>Holotype of <italic><tp:taxon-name><tp:taxon-name-part taxon-name-part-type="genus">Stigmatomma</tp:taxon-name-part> <tp:taxon-name-part taxon-name-part-type="species">irayhady</tp:taxon-name-part></tp:taxon-name></italic> ​<bold>sp. n.</bold> (<ext-link xmlns:xlink="http://www.w3.org/1999/xlink" ext-link-type="uri" xlink:href="http://www.antweb.org/specimen/CASENT0042899" xlink:type="simple">CASENT0042899</ext-link>); worker. Images by F. A. Esteves; available at <ext-link xmlns:xlink="http://www.w3.org/1999/xlink" ext-link-type="uri" xlink:href="http://antweb.org/" xlink:type="simple">AntWeb.org</ext-link>.</p></caption><fig id="F1613620" position="float" orientation="portrait"><label>Figure 35a.</label><caption><p>Fullface view.</p></caption><graphic xmlns:xlink="http://www.w3.org/1999/xlink" xlink:href="biodiversity_data_journal-4-e8032-g035_a.png" xlink:type="simple" position="float" orientation="portrait" id="oo_44588.png"/></fig><fig id="F1613621" position="float" orientation="portrait"><label>Figure 35b.</label><caption><p>Lateral view.</p></caption><graphic xmlns:xlink="http://www.w3.org/1999/xlink" xlink:href="biodiversity_data_journal-4-e8032-g035_b.png" xlink:type="simple" position="float" orientation="portrait" id="oo_44586.png"/></fig><fig id="F1613622" position="float" orientation="portrait"><label>Figure 35c.</label><caption><p>Dorsal view.</p></caption><graphic xmlns:xlink="http://www.w3.org/1999/xlink" xlink:href="biodiversity_data_journal-4-e8032-g035_c.png" xlink:type="simple" position="float" orientation="portrait" id="oo_44587.png"/></fig></fig-group><fig-group id="F1615326" position="float" orientation="portrait"><caption><p>Head of <italic><tp:taxon-name><tp:taxon-name-part taxon-name-part-type="genus">Stigmatomma</tp:taxon-name-part> <tp:taxon-name-part taxon-name-part-type="species">irayhady</tp:taxon-name-part></tp:taxon-name></italic> <bold>sp. n.</bold> worker. Images by F. A. Esteves; available at <ext-link xmlns:xlink="http://www.w3.org/1999/xlink" ext-link-type="uri" xlink:href="http://antweb.org/" xlink:type="simple">AntWeb.org</ext-link>.</p></caption><fig id="F1615331" position="float" orientation="portrait"><label>Figure 36a.</label><caption><p>Dorsal view of the mandibles and anterior part of the head (<ext-link xmlns:xlink="http://www.w3.org/1999/xlink" ext-link-type="uri" xlink:href="http://www.antweb.org/specimen/CASENT0458591" xlink:type="simple">CASENT0458591</ext-link>).</p></caption><graphic xmlns:xlink="http://www.w3.org/1999/xlink" xlink:href="biodiversity_data_journal-4-e8032-g036_a.jpg" xlink:type="simple" position="float" orientation="portrait" id="oo_47673.jpg"/></fig><fig id="F1615332" position="float" orientation="portrait"><label>Figure 36b.</label><caption><p>Fullface view (<ext-link xmlns:xlink="http://www.w3.org/1999/xlink" ext-link-type="uri" xlink:href="http://www.antweb.org/specimen/CASENT0458591" xlink:type="simple">CASENT0458591</ext-link>).</p></caption><graphic xmlns:xlink="http://www.w3.org/1999/xlink" xlink:href="biodiversity_data_journal-4-e8032-g036_b.jpg" xlink:type="simple" position="float" orientation="portrait" id="oo_47447.jpg"/></fig><fig id="F1615333" position="float" orientation="portrait"><label>Figure 36c.</label><caption><p>Close-up of the eyes, dorsolateral view (<ext-link xmlns:xlink="http://www.w3.org/1999/xlink" ext-link-type="uri" xlink:href="http://www.antweb.org/specimen/CASENT0458591" xlink:type="simple">CASENT0458591</ext-link>).</p></caption><graphic xmlns:xlink="http://www.w3.org/1999/xlink" xlink:href="biodiversity_data_journal-4-e8032-g036_c.jpg" xlink:type="simple" position="float" orientation="portrait" id="oo_47674.jpg"/></fig><fig id="F1615334" position="float" orientation="portrait"><label>Figure 36d.</label><caption><p>Mouth parts, ventral view (<ext-link xmlns:xlink="http://www.w3.org/1999/xlink" ext-link-type="uri" xlink:href="http://www.antweb.org/specimen/CASENT0458588" xlink:type="simple">CASENT0458588</ext-link>). Left maxillary and labial palps are outlined in black and darkened to enhance visibility. Slide by F. A. Esteves.</p></caption><graphic xmlns:xlink="http://www.w3.org/1999/xlink" xlink:href="biodiversity_data_journal-4-e8032-g036_d.png" xlink:type="simple" position="float" orientation="portrait" id="oo_44650.png"/></fig></fig-group><fig id="F1615331" position="float" orientation="portrait"><label>Figure 36a.</label><caption><p>Dorsal view of the mandibles and anterior part of the head (<ext-link xmlns:xlink="http://www.w3.org/1999/xlink" ext-link-type="uri" xlink:href="http://www.antweb.org/specimen/CASENT0458591" xlink:type="simple">CASENT0458591</ext-link>).</p></caption><graphic xmlns:xlink="http://www.w3.org/1999/xlink" xlink:href="biodiversity_data_journal-4-e8032-g036_a.jpg" xlink:type="simple" position="float" orientation="portrait" id="oo_47673.jpg"/></fig><fig id="F1615332" position="float" orientation="portrait"><label>Figure 36b.</label><caption><p>Fullface view (<ext-link xmlns:xlink="http://www.w3.org/1999/xlink" ext-link-type="uri" xlink:href="http://www.antweb.org/specimen/CASENT0458591" xlink:type="simple">CASENT0458591</ext-link>).</p></caption><graphic xmlns:xlink="http://www.w3.org/1999/xlink" xlink:href="biodiversity_data_journal-4-e8032-g036_b.jpg" xlink:type="simple" position="float" orientation="portrait" id="oo_47447.jpg"/></fig><fig id="F1615333" position="float" orientation="portrait"><label>Figure 36c.</label><caption><p>Close-up of the eyes, dorsolateral view (<ext-link xmlns:xlink="http://www.w3.org/1999/xlink" ext-link-type="uri" xlink:href="http://www.antweb.org/specimen/CASENT0458591" xlink:type="simple">CASENT0458591</ext-link>).</p></caption><graphic xmlns:xlink="http://www.w3.org/1999/xlink" xlink:href="biodiversity_data_journal-4-e8032-g036_c.jpg" xlink:type="simple" position="float" orientation="portrait" id="oo_47674.jpg"/></fig><fig id="F1615334" position="float" orientation="portrait"><label>Figure 36d.</label><caption><p>Mouth parts, ventral view (<ext-link xmlns:xlink="http://www.w3.org/1999/xlink" ext-link-type="uri" xlink:href="http://www.antweb.org/specimen/CASENT0458588" xlink:type="simple">CASENT0458588</ext-link>). Left maxillary and labial palps are outlined in black and darkened to enhance visibility. Slide by F. A. Esteves.</p></caption><graphic xmlns:xlink="http://www.w3.org/1999/xlink" xlink:href="biodiversity_data_journal-4-e8032-g036_d.png" xlink:type="simple" position="float" orientation="portrait" id="oo_44650.png"/></fig><fig-group id="F1615335" position="float" orientation="portrait"><caption><p>Mesosoma of <italic><tp:taxon-name><tp:taxon-name-part taxon-name-part-type="genus">Stigmatomma</tp:taxon-name-part> <tp:taxon-name-part taxon-name-part-type="species">irayhady</tp:taxon-name-part></tp:taxon-name></italic> <bold>sp. n.</bold>, worker (<ext-link xmlns:xlink="http://www.w3.org/1999/xlink" ext-link-type="uri" xlink:href="http://www.antweb.org/specimen/CASENT0458591" xlink:type="simple">CASENT0458591</ext-link>). Images by F. A. Esteves; available at <ext-link xmlns:xlink="http://www.w3.org/1999/xlink" ext-link-type="uri" xlink:href="http://antweb.org/" xlink:type="simple">AntWeb.org</ext-link>.</p></caption><fig id="F1615340" position="float" orientation="portrait"><label>Figure 37a.</label><caption><p>Dorsal view.</p></caption><graphic xmlns:xlink="http://www.w3.org/1999/xlink" xlink:href="biodiversity_data_journal-4-e8032-g037_a.jpg" xlink:type="simple" position="float" orientation="portrait" id="oo_47449.jpg"/></fig><fig id="F1615341" position="float" orientation="portrait"><label>Figure 37b.</label><caption><p>Lateral view</p></caption><graphic xmlns:xlink="http://www.w3.org/1999/xlink" xlink:href="biodiversity_data_journal-4-e8032-g037_b.jpg" xlink:type="simple" position="float" orientation="portrait" id="oo_47675.jpg"/></fig></fig-group><fig id="F1615340" position="float" orientation="portrait"><label>Figure 37a.</label><caption><p>Dorsal view.</p></caption><graphic xmlns:xlink="http://www.w3.org/1999/xlink" xlink:href="biodiversity_data_journal-4-e8032-g037_a.jpg" xlink:type="simple" position="float" orientation="portrait" id="oo_47449.jpg"/></fig><fig id="F1615341" position="float" orientation="portrait"><label>Figure 37b.</label><caption><p>Lateral view</p></caption><graphic xmlns:xlink="http://www.w3.org/1999/xlink" xlink:href="biodiversity_data_journal-4-e8032-g037_b.jpg" xlink:type="simple" position="float" orientation="portrait" id="oo_47675.jpg"/></fig><fig-group id="F1615342" position="float" orientation="portrait"><caption><p>Legs of <italic><tp:taxon-name><tp:taxon-name-part taxon-name-part-type="genus">Stigmatomma</tp:taxon-name-part> <tp:taxon-name-part taxon-name-part-type="species">irayhady</tp:taxon-name-part></tp:taxon-name></italic> ​<bold>sp. n.</bold> worker (<ext-link xmlns:xlink="http://www.w3.org/1999/xlink" ext-link-type="uri" xlink:href="http://www.antweb.org/specimen/CASENT0458591" xlink:type="simple">CASENT0458591</ext-link>). Images by F. A. Esteves; available at <ext-link xmlns:xlink="http://www.w3.org/1999/xlink" ext-link-type="uri" xlink:href="http://antweb.org/" xlink:type="simple">AntWeb.org</ext-link>.</p></caption><fig id="F1615347" position="float" orientation="portrait"><label>Figure 38a.</label><caption><p>Foreleg, anterior face: close-up of apex of protibia, calcar of strigil, and base of probasitarsus.</p></caption><graphic xmlns:xlink="http://www.w3.org/1999/xlink" xlink:href="biodiversity_data_journal-4-e8032-g038_a.jpg" xlink:type="simple" position="float" orientation="portrait" id="oo_47451.jpg"/></fig><fig id="F1615348" position="float" orientation="portrait"><label>Figure 38b.</label><caption><p>Foreleg, posterior face: close-up of apex of protibia, calcar of strigil, and base of probasitarsus.</p></caption><graphic xmlns:xlink="http://www.w3.org/1999/xlink" xlink:href="biodiversity_data_journal-4-e8032-g038_b.jpg" xlink:type="simple" position="float" orientation="portrait" id="oo_47676.jpg"/></fig><fig id="F1615349" position="float" orientation="portrait"><label>Figure 38c.</label><caption><p>Midleg, anterior face: close-up of apex of mesotibia, mesotibial spurs, and base of mesobasitarsus.</p></caption><graphic xmlns:xlink="http://www.w3.org/1999/xlink" xlink:href="biodiversity_data_journal-4-e8032-g038_c.jpg" xlink:type="simple" position="float" orientation="portrait" id="oo_47453.jpg"/></fig><fig id="F1615350" position="float" orientation="portrait"><label>Figure 38d.</label><caption><p>Midleg, anterodorsal face: close-up of mesobasitarsus bearing longitudinal slit-like sulcus, and tarsi.</p></caption><graphic xmlns:xlink="http://www.w3.org/1999/xlink" xlink:href="biodiversity_data_journal-4-e8032-g038_d.jpg" xlink:type="simple" position="float" orientation="portrait" id="oo_47677.jpg"/></fig><fig id="F1615351" position="float" orientation="portrait"><label>Figure 38e.</label><caption><p>Hindleg, anterior face: close-up of apex of metatibia, metatibial spurs, and base of metabasitarsus.</p></caption><graphic xmlns:xlink="http://www.w3.org/1999/xlink" xlink:href="biodiversity_data_journal-4-e8032-g038_e.jpg" xlink:type="simple" position="float" orientation="portrait" id="oo_47455.jpg"/></fig><fig id="F1615352" position="float" orientation="portrait"><label>Figure 38f.</label><caption><p>Hindleg, posterior face: close-up of apex of metatibia, metatibial spurs, and base of metabasitarsus.</p></caption><graphic xmlns:xlink="http://www.w3.org/1999/xlink" xlink:href="biodiversity_data_journal-4-e8032-g038_f.jpg" xlink:type="simple" position="float" orientation="portrait" id="oo_47456.jpg"/></fig></fig-group><fig id="F1615347" position="float" orientation="portrait"><label>Figure 38a.</label><caption><p>Foreleg, anterior face: close-up of apex of protibia, calcar of strigil, and base of probasitarsus.</p></caption><graphic xmlns:xlink="http://www.w3.org/1999/xlink" xlink:href="biodiversity_data_journal-4-e8032-g038_a.jpg" xlink:type="simple" position="float" orientation="portrait" id="oo_47451.jpg"/></fig><fig id="F1615348" position="float" orientation="portrait"><label>Figure 38b.</label><caption><p>Foreleg, posterior face: close-up of apex of protibia, calcar of strigil, and base of probasitarsus.</p></caption><graphic xmlns:xlink="http://www.w3.org/1999/xlink" xlink:href="biodiversity_data_journal-4-e8032-g038_b.jpg" xlink:type="simple" position="float" orientation="portrait" id="oo_47676.jpg"/></fig><fig id="F1615349" position="float" orientation="portrait"><label>Figure 38c.</label><caption><p>Midleg, anterior face: close-up of apex of mesotibia, mesotibial spurs, and base of mesobasitarsus.</p></caption><graphic xmlns:xlink="http://www.w3.org/1999/xlink" xlink:href="biodiversity_data_journal-4-e8032-g038_c.jpg" xlink:type="simple" position="float" orientation="portrait" id="oo_47453.jpg"/></fig><fig id="F1615350" position="float" orientation="portrait"><label>Figure 38d.</label><caption><p>Midleg, anterodorsal face: close-up of mesobasitarsus bearing longitudinal slit-like sulcus, and tarsi.</p></caption><graphic xmlns:xlink="http://www.w3.org/1999/xlink" xlink:href="biodiversity_data_journal-4-e8032-g038_d.jpg" xlink:type="simple" position="float" orientation="portrait" id="oo_47677.jpg"/></fig><fig id="F1615351" position="float" orientation="portrait"><label>Figure 38e.</label><caption><p>Hindleg, anterior face: close-up of apex of metatibia, metatibial spurs, and base of metabasitarsus.</p></caption><graphic xmlns:xlink="http://www.w3.org/1999/xlink" xlink:href="biodiversity_data_journal-4-e8032-g038_e.jpg" xlink:type="simple" position="float" orientation="portrait" id="oo_47455.jpg"/></fig><fig id="F1615352" position="float" orientation="portrait"><label>Figure 38f.</label><caption><p>Hindleg, posterior face: close-up of apex of metatibia, metatibial spurs, and base of metabasitarsus.</p></caption><graphic xmlns:xlink="http://www.w3.org/1999/xlink" xlink:href="biodiversity_data_journal-4-e8032-g038_f.jpg" xlink:type="simple" position="float" orientation="portrait" id="oo_47456.jpg"/></fig><fig-group id="F1615356" position="float" orientation="portrait"><caption><p>Petiole and gaster of <italic><tp:taxon-name><tp:taxon-name-part taxon-name-part-type="genus">Stigmatomma</tp:taxon-name-part> <tp:taxon-name-part taxon-name-part-type="species">irayhady</tp:taxon-name-part></tp:taxon-name></italic> ​<bold>sp. n.</bold> worker. Images by F. A. Esteves; available at <ext-link xmlns:xlink="http://www.w3.org/1999/xlink" ext-link-type="uri" xlink:href="http://antweb.org/" xlink:type="simple">AntWeb.org</ext-link>.</p></caption><fig id="F1615361" position="float" orientation="portrait"><label>Figure 39a.</label><caption><p>Petiole, lateral view (<ext-link xmlns:xlink="http://www.w3.org/1999/xlink" ext-link-type="uri" xlink:href="http://www.antweb.org/specimen/CASENT0042899" xlink:type="simple">CASENT0042899</ext-link>).</p></caption><graphic xmlns:xlink="http://www.w3.org/1999/xlink" xlink:href="biodiversity_data_journal-4-e8032-g039_a.png" xlink:type="simple" position="float" orientation="portrait" id="oo_44661.png"/></fig><fig id="F1615362" position="float" orientation="portrait"><label>Figure 39b.</label><caption><p>Petiole, ventral view: close-up of proprioceptor zone (<ext-link xmlns:xlink="http://www.w3.org/1999/xlink" ext-link-type="uri" xlink:href="http://www.antweb.org/specimen/CASENT0458591" xlink:type="simple">CASENT0458591</ext-link>).</p></caption><graphic xmlns:xlink="http://www.w3.org/1999/xlink" xlink:href="biodiversity_data_journal-4-e8032-g039_b.jpg" xlink:type="simple" position="float" orientation="portrait" id="oo_47458.jpg"/></fig><fig id="F1615363" position="float" orientation="portrait"><label>Figure 39c.</label><caption><p>Gater, lateral view: close-up of abdominal segment VII (<ext-link xmlns:xlink="http://www.w3.org/1999/xlink" ext-link-type="uri" xlink:href="http://www.antweb.org/specimen/CASENT0458591" xlink:type="simple">CASENT0458591</ext-link>).</p></caption><graphic xmlns:xlink="http://www.w3.org/1999/xlink" xlink:href="biodiversity_data_journal-4-e8032-g039_c.jpg" xlink:type="simple" position="float" orientation="portrait" id="oo_47459.jpg"/></fig></fig-group><fig id="F1615361" position="float" orientation="portrait"><label>Figure 39a.</label><caption><p>Petiole, lateral view (<ext-link xmlns:xlink="http://www.w3.org/1999/xlink" ext-link-type="uri" xlink:href="http://www.antweb.org/specimen/CASENT0042899" xlink:type="simple">CASENT0042899</ext-link>).</p></caption><graphic xmlns:xlink="http://www.w3.org/1999/xlink" xlink:href="biodiversity_data_journal-4-e8032-g039_a.png" xlink:type="simple" position="float" orientation="portrait" id="oo_44661.png"/></fig><fig id="F1615362" position="float" orientation="portrait"><label>Figure 39b.</label><caption><p>Petiole, ventral view: close-up of proprioceptor zone (<ext-link xmlns:xlink="http://www.w3.org/1999/xlink" ext-link-type="uri" xlink:href="http://www.antweb.org/specimen/CASENT0458591" xlink:type="simple">CASENT0458591</ext-link>).</p></caption><graphic xmlns:xlink="http://www.w3.org/1999/xlink" xlink:href="biodiversity_data_journal-4-e8032-g039_b.jpg" xlink:type="simple" position="float" orientation="portrait" id="oo_47458.jpg"/></fig><fig id="F1615363" position="float" orientation="portrait"><label>Figure 39c.</label><caption><p>Gater, lateral view: close-up of abdominal segment VII (<ext-link xmlns:xlink="http://www.w3.org/1999/xlink" ext-link-type="uri" xlink:href="http://www.antweb.org/specimen/CASENT0458591" xlink:type="simple">CASENT0458591</ext-link>).</p></caption><graphic xmlns:xlink="http://www.w3.org/1999/xlink" xlink:href="biodiversity_data_journal-4-e8032-g039_c.jpg" xlink:type="simple" position="float" orientation="portrait" id="oo_47459.jpg"/></fig><fig id="F1617378" position="float" orientation="portrait"><label>Figure 40.</label><caption><p>Mouthparts of <italic><tp:taxon-name><tp:taxon-name-part taxon-name-part-type="genus">Stigmatomma</tp:taxon-name-part> <tp:taxon-name-part taxon-name-part-type="species">irayhady</tp:taxon-name-part></tp:taxon-name></italic> ​<bold>sp. n.</bold> worker (<ext-link xmlns:xlink="http://www.w3.org/1999/xlink" ext-link-type="uri" xlink:href="http://www.antweb.org/specimen/CASENT0458591" xlink:type="simple">CASENT0458591</ext-link>), ventral view. Image by F. A. Esteves; available at <ext-link xmlns:xlink="http://www.w3.org/1999/xlink" ext-link-type="uri" xlink:href="http://antweb.org/" xlink:type="simple">AntWeb.org</ext-link>.</p></caption><graphic xmlns:xlink="http://www.w3.org/1999/xlink" xlink:href="biodiversity_data_journal-4-e8032-g040.jpg" position="float" id="oo_47461.jpg" orientation="portrait" xlink:type="simple"/></fig><fig-group id="F1617678" position="float" orientation="portrait"><caption><p>Dealated gyne of <italic><tp:taxon-name><tp:taxon-name-part taxon-name-part-type="genus">Stigmatomma</tp:taxon-name-part> <tp:taxon-name-part taxon-name-part-type="species">irayhady</tp:taxon-name-part></tp:taxon-name></italic> ​<bold>sp. n.</bold> (<ext-link xmlns:xlink="http://www.w3.org/1999/xlink" ext-link-type="uri" xlink:href="http://www.antweb.org/specimen/CASENT0458590" xlink:type="simple">CASENT0458590</ext-link>); plate I. Images by Erin Prado; available at <ext-link xmlns:xlink="http://www.w3.org/1999/xlink" ext-link-type="uri" xlink:href="http://antweb.org/" xlink:type="simple">AntWeb.org</ext-link>.</p></caption><fig id="F1617683" position="float" orientation="portrait"><label>Figure 41a.</label><caption><p>Fullface view.</p></caption><graphic xmlns:xlink="http://www.w3.org/1999/xlink" xlink:href="biodiversity_data_journal-4-e8032-g041_a.png" xlink:type="simple" position="float" orientation="portrait" id="oo_44724.png"/></fig><fig id="F1617684" position="float" orientation="portrait"><label>Figure 41b.</label><caption><p>Lateral view.</p></caption><graphic xmlns:xlink="http://www.w3.org/1999/xlink" xlink:href="biodiversity_data_journal-4-e8032-g041_b.png" xlink:type="simple" position="float" orientation="portrait" id="oo_44725.png"/></fig><fig id="F1617685" position="float" orientation="portrait"><label>Figure 41c.</label><caption><p>Dorsal view.</p></caption><graphic xmlns:xlink="http://www.w3.org/1999/xlink" xlink:href="biodiversity_data_journal-4-e8032-g041_c.png" xlink:type="simple" position="float" orientation="portrait" id="oo_44726.png"/></fig></fig-group><fig-group id="F1646381" position="float" orientation="portrait"><caption><p>Dealated gyne of <italic><tp:taxon-name><tp:taxon-name-part taxon-name-part-type="genus">Stigmatomma</tp:taxon-name-part> <tp:taxon-name-part taxon-name-part-type="species">irayhady</tp:taxon-name-part></tp:taxon-name></italic> ​<bold>sp. n.</bold> (<ext-link xmlns:xlink="http://www.w3.org/1999/xlink" ext-link-type="uri" xlink:href="http://www.antweb.org/specimen/CASENT0458590" xlink:type="simple">CASENT0458590</ext-link>); plate II. Images by F. A. Esteves; available at <ext-link xmlns:xlink="http://www.w3.org/1999/xlink" ext-link-type="uri" xlink:href="http://antweb.org/" xlink:type="simple">AntWeb.org</ext-link>.</p></caption><fig id="F1646386" position="float" orientation="portrait"><label>Figure 42a.</label><caption><p>Mesosoma, dorsal view.</p></caption><graphic xmlns:xlink="http://www.w3.org/1999/xlink" xlink:href="biodiversity_data_journal-4-e8032-g042_a.png" xlink:type="simple" position="float" orientation="portrait" id="oo_47159.png"/></fig><fig id="F1646387" position="float" orientation="portrait"><label>Figure 42b.</label><caption><p>Mesosoma, lateral view.</p></caption><graphic xmlns:xlink="http://www.w3.org/1999/xlink" xlink:href="biodiversity_data_journal-4-e8032-g042_b.png" xlink:type="simple" position="float" orientation="portrait" id="oo_47160.png"/></fig></fig-group><fig id="F1646386" position="float" orientation="portrait"><label>Figure 42a.</label><caption><p>Mesosoma, dorsal view.</p></caption><graphic xmlns:xlink="http://www.w3.org/1999/xlink" xlink:href="biodiversity_data_journal-4-e8032-g042_a.png" xlink:type="simple" position="float" orientation="portrait" id="oo_47159.png"/></fig><fig id="F1646387" position="float" orientation="portrait"><label>Figure 42b.</label><caption><p>Mesosoma, lateral view.</p></caption><graphic xmlns:xlink="http://www.w3.org/1999/xlink" xlink:href="biodiversity_data_journal-4-e8032-g042_b.png" xlink:type="simple" position="float" orientation="portrait" id="oo_47160.png"/></fig><fig id="F1613620" position="float" orientation="portrait"><label>Figure 35a.</label><caption><p>Fullface view.</p></caption><graphic xmlns:xlink="http://www.w3.org/1999/xlink" xlink:href="biodiversity_data_journal-4-e8032-g035_a.png" xlink:type="simple" position="float" orientation="portrait" id="oo_44588.png"/></fig><fig id="F1617716" position="float" orientation="portrait"><label>Figure 43.</label><caption><p>Distribution map of <italic><tp:taxon-name><tp:taxon-name-part taxon-name-part-type="genus">Stigmatomma</tp:taxon-name-part> <tp:taxon-name-part taxon-name-part-type="species">irayhady</tp:taxon-name-part></tp:taxon-name></italic> ​<bold>sp. n.</bold> in the Malagasy bioregion. Collection localities are mapped over the outlines of five simplified ecoregion zones of Madagascar: humid forests (dark green), subhumid forests (light green), dry deciduous forests (brown), succulent woodlands (orange), and spiny thickets (yellow).</p></caption><graphic xmlns:xlink="http://www.w3.org/1999/xlink" xlink:href="biodiversity_data_journal-4-e8032-g043.png" position="float" id="oo_70811.png" orientation="portrait" xlink:type="simple"/></fig></tp:treatment-sec><ref-list><ref id="B3004418"><element-citation xmlns:xlink="http://www.w3.org/1999/xlink" publication-type="book" xlink:type="simple"><person-group person-group-type="author"><name name-style="western"><surname>Burgess</surname><given-names>N.</given-names></name><name name-style="western"><surname>D’Amico Hales</surname><given-names>J.</given-names></name><name name-style="western"><surname>Underwood</surname><given-names>E.</given-names></name><name name-style="western"><surname>Dinerstein</surname><given-names>E.</given-names></name><name name-style="western"><surname>Olson</surname><given-names>D.</given-names></name><name name-style="western"><surname>Itoua</surname><given-names>I.</given-names></name><name name-style="western"><surname>Schipper</surname><given-names>J.</given-names></name><name name-style="western"><surname>Ricketts</surname><given-names>T.</given-names></name><name name-style="western"><surname>Newman</surname><given-names>K.</given-names></name></person-group><year>2004</year><source>Terrestrial ecoregions of Africa and Madagascar: a conservation assessment</source><publisher-name>Island Press</publisher-name><publisher-loc>Washington, D.C.</publisher-loc><size units="page">544</size></element-citation></ref></ref-list></tp:taxon-treatment>
