# Supplementary material for: Taxonomic revision of Stigmatomma Roger (Hymenoptera: Formicidae) in the Malagasy region
Source: Biodivers Data J. 2016 Jun 13;(4):e8032. doi: 10.3897/BDJ.4.e8032 (PMC4934140; doi:10.3897/BDJ.4.e8032)
Supplement: XML Treatment for Stigmatomma janovitsika [file BDJ.4.e8032-treatment5.xml]

<!DOCTYPE tp:taxon-treatment
  PUBLIC "-//TaxonX//DTD Taxonomic Treatment Publishing DTD v0 20100105//EN" "tax-treatment-NSO.dtd">
<tp:taxon-treatment xmlns:tp="http://www.plazi.org/taxpub"><tp:treatment-meta><mixed-citation publication-type="journal"><person-group><name><surname>Esteves</surname><given-names>Flavia A.</given-names></name><name><surname>Fisher</surname><given-names>Brian L.</given-names></name></person-group><article-title>Taxonomic revision of <italic><tp:taxon-name><tp:taxon-name-part taxon-name-part-type="genus">Stigmatomma</tp:taxon-name-part></tp:taxon-name></italic> Roger (<tp:taxon-name><tp:taxon-name-part taxon-name-part-type="order">Hymenoptera</tp:taxon-name-part></tp:taxon-name>: <tp:taxon-name><tp:taxon-name-part taxon-name-part-type="family">Formicidae</tp:taxon-name-part></tp:taxon-name>) in the Malagasy region</article-title><source>Biodivers Data J</source><day>13</day><month>6</month><year>2016</year><volume>2016</volume><issue>4</issue><pub-id pub-id-type="doi">10.3897/BDJ.4.e8032</pub-id></mixed-citation></tp:treatment-meta><tp:nomenclature><tp:taxon-name><tp:taxon-name-part taxon-name-part-type="genus">Stigmatomma</tp:taxon-name-part> <tp:taxon-name-part taxon-name-part-type="species">janovitsika</tp:taxon-name-part><object-id xmlns:xlink="http://www.w3.org/1999/xlink" content-type="zoobank" xlink:type="simple" object-id-type="ZooBank">urn:lsid:zoobank.org:act:18B3E45E-C9B0-424A-AB57-8B6AC85FF525</object-id></tp:taxon-name><tp:taxon-authority>Esteves &amp; Fisher</tp:taxon-authority><tp:taxon-status xmlns:xlink="http://www.w3.org/1999/xlink" xlink:type="simple">sp. n.</tp:taxon-status></tp:nomenclature><tp:treatment-sec sec-type="materials"><title>Materials</title><list list-type="alpha-lower" list-content="occurrences"><list-item><p><bold>Type status:</bold> <named-content xmlns:xlink="http://www.w3.org/1999/xlink" content-type="dwc:typeStatus" xlink:type="simple">Holotype</named-content>. <bold>Occurrence:</bold> catalogNumber: <named-content xmlns:xlink="http://www.w3.org/1999/xlink" content-type="dwc:catalogNumber" xlink:type="simple">casent0161533</named-content>; recordedBy: <named-content xmlns:xlink="http://www.w3.org/1999/xlink" content-type="dwc:recordedBy" xlink:type="simple">B.L.Fisher et al.</named-content>; sex: <named-content xmlns:xlink="http://www.w3.org/1999/xlink" content-type="dwc:sex" xlink:type="simple">1w</named-content>; preparations: <named-content xmlns:xlink="http://www.w3.org/1999/xlink" content-type="dwc:preparations" xlink:type="simple">pin</named-content>; associatedMedia: <named-content xmlns:xlink="http://www.w3.org/1999/xlink" content-type="dwc:associatedMedia" xlink:type="simple"><ext-link ext-link-type="uri" xlink:href="http://www.antweb.org/specimen/casent0161533" xlink:type="simple">http://www.antweb.org/specimen/casent0161533</ext-link></named-content>; <bold>Taxon:</bold> scientificName: <named-content xmlns:xlink="http://www.w3.org/1999/xlink" content-type="dwc:scientificName" xlink:type="simple"><italic><tp:taxon-name><tp:taxon-name-part taxon-name-part-type="genus">Stigmatomma</tp:taxon-name-part> <tp:taxon-name-part taxon-name-part-type="species">janovitsika</tp:taxon-name-part></tp:taxon-name></italic></named-content>; genus: <named-content xmlns:xlink="http://www.w3.org/1999/xlink" content-type="dwc:genus" xlink:type="simple"><tp:taxon-name><tp:taxon-name-part taxon-name-part-type="genus">Stigmatomma</tp:taxon-name-part></tp:taxon-name></named-content>; <bold>Location:</bold> locationID: <named-content xmlns:xlink="http://www.w3.org/1999/xlink" content-type="dwc:locationID" xlink:type="simple">Mahé Blanc 660</named-content>; country: <named-content xmlns:xlink="http://www.w3.org/1999/xlink" content-type="dwc:country" xlink:type="simple">Seychelles</named-content>; locality: <named-content xmlns:xlink="http://www.w3.org/1999/xlink" content-type="dwc:locality" xlink:type="simple">Mahé Island, Morne Blanc</named-content>; verbatimElevation: <named-content xmlns:xlink="http://www.w3.org/1999/xlink" content-type="dwc:verbatimElevation" xlink:type="simple">660</named-content>; decimalLatitude: <named-content xmlns:xlink="http://www.w3.org/1999/xlink" content-type="dwc:decimalLatitude" xlink:type="simple">-4.6574</named-content>; decimalLongitude: <named-content xmlns:xlink="http://www.w3.org/1999/xlink" content-type="dwc:decimalLongitude" xlink:type="simple">55.43325</named-content>; georeferenceRemarks: <named-content xmlns:xlink="http://www.w3.org/1999/xlink" content-type="dwc:georeferenceRemarks" xlink:type="simple">coordinates obtained from GPS</named-content>; <bold>Event:</bold> samplingProtocol: <named-content xmlns:xlink="http://www.w3.org/1999/xlink" content-type="dwc:samplingProtocol" xlink:type="simple">9 MaxiWinks, mixed samples</named-content>; eventDate: <named-content xmlns:xlink="http://www.w3.org/1999/xlink" content-type="dwc:eventDate" xlink:type="simple">02/10/2010</named-content>; habitat: <named-content xmlns:xlink="http://www.w3.org/1999/xlink" content-type="dwc:habitat" xlink:type="simple">mixed forest near glacis</named-content>; fieldNumber: <named-content xmlns:xlink="http://www.w3.org/1999/xlink" content-type="dwc:fieldNumber" xlink:type="simple">BLF24151</named-content>; eventRemarks: <named-content xmlns:xlink="http://www.w3.org/1999/xlink" content-type="dwc:eventRemarks" xlink:type="simple">sifted litter (leaf mold, rotten wood)</named-content>; <bold>Record Level:</bold> institutionCode: <named-content xmlns:xlink="http://www.w3.org/1999/xlink" content-type="dwc:institutionCode" xlink:type="simple">CASC</named-content></p></list-item><list-item><p><bold>Type status:</bold> <named-content xmlns:xlink="http://www.w3.org/1999/xlink" content-type="dwc:typeStatus" xlink:type="simple">Paratype</named-content>. <bold>Occurrence:</bold> catalogNumber: <named-content xmlns:xlink="http://www.w3.org/1999/xlink" content-type="dwc:catalogNumber" xlink:type="simple">casent0156023</named-content>; recordedBy: <named-content xmlns:xlink="http://www.w3.org/1999/xlink" content-type="dwc:recordedBy" xlink:type="simple">B.L.Fisher et al.</named-content>; sex: <named-content xmlns:xlink="http://www.w3.org/1999/xlink" content-type="dwc:sex" xlink:type="simple">1w</named-content>; preparations: <named-content xmlns:xlink="http://www.w3.org/1999/xlink" content-type="dwc:preparations" xlink:type="simple">pin</named-content>; associatedMedia: <named-content xmlns:xlink="http://www.w3.org/1999/xlink" content-type="dwc:associatedMedia" xlink:type="simple"><ext-link ext-link-type="uri" xlink:href="http://www.antweb.org/specimen/casent0156023" xlink:type="simple">http://www.antweb.org/specimen/casent0156023</ext-link></named-content>; <bold>Taxon:</bold> scientificName: <named-content xmlns:xlink="http://www.w3.org/1999/xlink" content-type="dwc:scientificName" xlink:type="simple"><italic><tp:taxon-name><tp:taxon-name-part taxon-name-part-type="genus">Stigmatomma</tp:taxon-name-part> <tp:taxon-name-part taxon-name-part-type="species">janovitsika</tp:taxon-name-part></tp:taxon-name></italic></named-content>; genus: <named-content xmlns:xlink="http://www.w3.org/1999/xlink" content-type="dwc:genus" xlink:type="simple"><tp:taxon-name><tp:taxon-name-part taxon-name-part-type="genus">Stigmatomma</tp:taxon-name-part></tp:taxon-name></named-content>; <bold>Location:</bold> locationID: <named-content xmlns:xlink="http://www.w3.org/1999/xlink" content-type="dwc:locationID" xlink:type="simple">Mahé Blanc 660</named-content>; country: <named-content xmlns:xlink="http://www.w3.org/1999/xlink" content-type="dwc:country" xlink:type="simple">Seychelles</named-content>; locality: <named-content xmlns:xlink="http://www.w3.org/1999/xlink" content-type="dwc:locality" xlink:type="simple">Mahé Island, Morne Blanc</named-content>; verbatimElevation: <named-content xmlns:xlink="http://www.w3.org/1999/xlink" content-type="dwc:verbatimElevation" xlink:type="simple">660</named-content>; decimalLatitude: <named-content xmlns:xlink="http://www.w3.org/1999/xlink" content-type="dwc:decimalLatitude" xlink:type="simple">-4.6574</named-content>; decimalLongitude: <named-content xmlns:xlink="http://www.w3.org/1999/xlink" content-type="dwc:decimalLongitude" xlink:type="simple">55.43325</named-content>; georeferenceRemarks: <named-content xmlns:xlink="http://www.w3.org/1999/xlink" content-type="dwc:georeferenceRemarks" xlink:type="simple">coordinates obtained from GPS</named-content>; <bold>Event:</bold> samplingProtocol: <named-content xmlns:xlink="http://www.w3.org/1999/xlink" content-type="dwc:samplingProtocol" xlink:type="simple">9 MaxiWinks, mixed samples</named-content>; eventDate: <named-content xmlns:xlink="http://www.w3.org/1999/xlink" content-type="dwc:eventDate" xlink:type="simple">02/10/2010</named-content>; habitat: <named-content xmlns:xlink="http://www.w3.org/1999/xlink" content-type="dwc:habitat" xlink:type="simple">mixed forest near glacis</named-content>; fieldNumber: <named-content xmlns:xlink="http://www.w3.org/1999/xlink" content-type="dwc:fieldNumber" xlink:type="simple">BLF24151</named-content>; eventRemarks: <named-content xmlns:xlink="http://www.w3.org/1999/xlink" content-type="dwc:eventRemarks" xlink:type="simple">sifted litter (leaf mold, rotten wood)</named-content>; <bold>Record Level:</bold> institutionCode: <named-content xmlns:xlink="http://www.w3.org/1999/xlink" content-type="dwc:institutionCode" xlink:type="simple">CASC</named-content></p></list-item><list-item><p><bold>Type status:</bold> <named-content xmlns:xlink="http://www.w3.org/1999/xlink" content-type="dwc:typeStatus" xlink:type="simple">Paratype</named-content>. <bold>Occurrence:</bold> catalogNumber: <named-content xmlns:xlink="http://www.w3.org/1999/xlink" content-type="dwc:catalogNumber" xlink:type="simple">casent0161532</named-content>; recordedBy: <named-content xmlns:xlink="http://www.w3.org/1999/xlink" content-type="dwc:recordedBy" xlink:type="simple">B.L.Fisher et al.</named-content>; sex: <named-content xmlns:xlink="http://www.w3.org/1999/xlink" content-type="dwc:sex" xlink:type="simple">1dQ</named-content>; preparations: <named-content xmlns:xlink="http://www.w3.org/1999/xlink" content-type="dwc:preparations" xlink:type="simple">pin</named-content>; associatedMedia: <named-content xmlns:xlink="http://www.w3.org/1999/xlink" content-type="dwc:associatedMedia" xlink:type="simple"><ext-link ext-link-type="uri" xlink:href="http://www.antweb.org/specimen/casent0161532" xlink:type="simple">http://www.antweb.org/specimen/casent0161532</ext-link></named-content>; <bold>Taxon:</bold> scientificName: <named-content xmlns:xlink="http://www.w3.org/1999/xlink" content-type="dwc:scientificName" xlink:type="simple"><italic><tp:taxon-name><tp:taxon-name-part taxon-name-part-type="genus">Stigmatomma</tp:taxon-name-part> <tp:taxon-name-part taxon-name-part-type="species">janovitsika</tp:taxon-name-part></tp:taxon-name></italic></named-content>; genus: <named-content xmlns:xlink="http://www.w3.org/1999/xlink" content-type="dwc:genus" xlink:type="simple"><tp:taxon-name><tp:taxon-name-part taxon-name-part-type="genus">Stigmatomma</tp:taxon-name-part></tp:taxon-name></named-content>; <bold>Location:</bold> locationID: <named-content xmlns:xlink="http://www.w3.org/1999/xlink" content-type="dwc:locationID" xlink:type="simple">Mahé Blanc 660</named-content>; country: <named-content xmlns:xlink="http://www.w3.org/1999/xlink" content-type="dwc:country" xlink:type="simple">Seychelles</named-content>; locality: <named-content xmlns:xlink="http://www.w3.org/1999/xlink" content-type="dwc:locality" xlink:type="simple">Mahé Island, Morne Blanc</named-content>; verbatimElevation: <named-content xmlns:xlink="http://www.w3.org/1999/xlink" content-type="dwc:verbatimElevation" xlink:type="simple">660</named-content>; decimalLatitude: <named-content xmlns:xlink="http://www.w3.org/1999/xlink" content-type="dwc:decimalLatitude" xlink:type="simple">-4.6574</named-content>; decimalLongitude: <named-content xmlns:xlink="http://www.w3.org/1999/xlink" content-type="dwc:decimalLongitude" xlink:type="simple">55.43325</named-content>; georeferenceRemarks: <named-content xmlns:xlink="http://www.w3.org/1999/xlink" content-type="dwc:georeferenceRemarks" xlink:type="simple">coordinates obtained from GPS</named-content>; <bold>Event:</bold> samplingProtocol: <named-content xmlns:xlink="http://www.w3.org/1999/xlink" content-type="dwc:samplingProtocol" xlink:type="simple">9 MaxiWinks, mixed samples</named-content>; eventDate: <named-content xmlns:xlink="http://www.w3.org/1999/xlink" content-type="dwc:eventDate" xlink:type="simple">02/10/2010</named-content>; habitat: <named-content xmlns:xlink="http://www.w3.org/1999/xlink" content-type="dwc:habitat" xlink:type="simple">mixed forest near glacis</named-content>; fieldNumber: <named-content xmlns:xlink="http://www.w3.org/1999/xlink" content-type="dwc:fieldNumber" xlink:type="simple">BLF24151</named-content>; eventRemarks: <named-content xmlns:xlink="http://www.w3.org/1999/xlink" content-type="dwc:eventRemarks" xlink:type="simple">sifted litter (leaf mold, rotten wood)</named-content>; <bold>Record Level:</bold> institutionCode: <named-content xmlns:xlink="http://www.w3.org/1999/xlink" content-type="dwc:institutionCode" xlink:type="simple">CASC</named-content></p></list-item><list-item><p><bold>Type status:</bold> <named-content xmlns:xlink="http://www.w3.org/1999/xlink" content-type="dwc:typeStatus" xlink:type="simple">Paratype</named-content>. <bold>Occurrence:</bold> catalogNumber: <named-content xmlns:xlink="http://www.w3.org/1999/xlink" content-type="dwc:catalogNumber" xlink:type="simple">casent0156022</named-content>; recordedBy: <named-content xmlns:xlink="http://www.w3.org/1999/xlink" content-type="dwc:recordedBy" xlink:type="simple">B.L.Fisher et al.</named-content>; sex: <named-content xmlns:xlink="http://www.w3.org/1999/xlink" content-type="dwc:sex" xlink:type="simple">1w</named-content>; preparations: <named-content xmlns:xlink="http://www.w3.org/1999/xlink" content-type="dwc:preparations" xlink:type="simple">pin</named-content>; associatedMedia: <named-content xmlns:xlink="http://www.w3.org/1999/xlink" content-type="dwc:associatedMedia" xlink:type="simple"><ext-link ext-link-type="uri" xlink:href="http://www.antweb.org/specimen/casent0156022" xlink:type="simple">http://www.antweb.org/specimen/casent0156022</ext-link></named-content>; <bold>Taxon:</bold> scientificName: <named-content xmlns:xlink="http://www.w3.org/1999/xlink" content-type="dwc:scientificName" xlink:type="simple"><italic><tp:taxon-name><tp:taxon-name-part taxon-name-part-type="genus">Stigmatomma</tp:taxon-name-part> <tp:taxon-name-part taxon-name-part-type="species">janovitsika</tp:taxon-name-part></tp:taxon-name></italic></named-content>; genus: <named-content xmlns:xlink="http://www.w3.org/1999/xlink" content-type="dwc:genus" xlink:type="simple"><tp:taxon-name><tp:taxon-name-part taxon-name-part-type="genus">Stigmatomma</tp:taxon-name-part></tp:taxon-name></named-content>; <bold>Location:</bold> locationID: <named-content xmlns:xlink="http://www.w3.org/1999/xlink" content-type="dwc:locationID" xlink:type="simple">Mahé Blanc 660</named-content>; country: <named-content xmlns:xlink="http://www.w3.org/1999/xlink" content-type="dwc:country" xlink:type="simple">Seychelles</named-content>; locality: <named-content xmlns:xlink="http://www.w3.org/1999/xlink" content-type="dwc:locality" xlink:type="simple">Mahé Island, Morne Blanc</named-content>; verbatimElevation: <named-content xmlns:xlink="http://www.w3.org/1999/xlink" content-type="dwc:verbatimElevation" xlink:type="simple">660</named-content>; decimalLatitude: <named-content xmlns:xlink="http://www.w3.org/1999/xlink" content-type="dwc:decimalLatitude" xlink:type="simple">-4.6574</named-content>; decimalLongitude: <named-content xmlns:xlink="http://www.w3.org/1999/xlink" content-type="dwc:decimalLongitude" xlink:type="simple">55.43325</named-content>; georeferenceRemarks: <named-content xmlns:xlink="http://www.w3.org/1999/xlink" content-type="dwc:georeferenceRemarks" xlink:type="simple">coordinates obtained from GPS</named-content>; <bold>Event:</bold> samplingProtocol: <named-content xmlns:xlink="http://www.w3.org/1999/xlink" content-type="dwc:samplingProtocol" xlink:type="simple">9 MaxiWinks, mixed samples</named-content>; eventDate: <named-content xmlns:xlink="http://www.w3.org/1999/xlink" content-type="dwc:eventDate" xlink:type="simple">02/10/2010</named-content>; habitat: <named-content xmlns:xlink="http://www.w3.org/1999/xlink" content-type="dwc:habitat" xlink:type="simple">mixed forest near glacis</named-content>; fieldNumber: <named-content xmlns:xlink="http://www.w3.org/1999/xlink" content-type="dwc:fieldNumber" xlink:type="simple">BLF24151</named-content>; eventRemarks: <named-content xmlns:xlink="http://www.w3.org/1999/xlink" content-type="dwc:eventRemarks" xlink:type="simple">sifted litter (leaf mold, rotten wood)</named-content>; <bold>Record Level:</bold> institutionCode: <named-content xmlns:xlink="http://www.w3.org/1999/xlink" content-type="dwc:institutionCode" xlink:type="simple">MHNG</named-content></p></list-item><list-item><p><bold>Type status:</bold> <named-content xmlns:xlink="http://www.w3.org/1999/xlink" content-type="dwc:typeStatus" xlink:type="simple">Other material</named-content>. <bold>Occurrence:</bold> catalogNumber: <named-content xmlns:xlink="http://www.w3.org/1999/xlink" content-type="dwc:catalogNumber" xlink:type="simple">casent0145426</named-content>; recordedBy: <named-content xmlns:xlink="http://www.w3.org/1999/xlink" content-type="dwc:recordedBy" xlink:type="simple">B.L.Fisher et al.</named-content>; sex: <named-content xmlns:xlink="http://www.w3.org/1999/xlink" content-type="dwc:sex" xlink:type="simple">1w</named-content>; preparations: <named-content xmlns:xlink="http://www.w3.org/1999/xlink" content-type="dwc:preparations" xlink:type="simple">SEM mount</named-content>; associatedMedia: <named-content xmlns:xlink="http://www.w3.org/1999/xlink" content-type="dwc:associatedMedia" xlink:type="simple"><ext-link ext-link-type="uri" xlink:href="http://www.antweb.org/specimen/casent0145426" xlink:type="simple">http://www.antweb.org/specimen/casent0145426</ext-link></named-content>; <bold>Taxon:</bold> scientificName: <named-content xmlns:xlink="http://www.w3.org/1999/xlink" content-type="dwc:scientificName" xlink:type="simple"><italic><tp:taxon-name><tp:taxon-name-part taxon-name-part-type="genus">Stigmatomma</tp:taxon-name-part> <tp:taxon-name-part taxon-name-part-type="species">janovitsika</tp:taxon-name-part></tp:taxon-name></italic></named-content>; genus: <named-content xmlns:xlink="http://www.w3.org/1999/xlink" content-type="dwc:genus" xlink:type="simple"><tp:taxon-name><tp:taxon-name-part taxon-name-part-type="genus">Stigmatomma</tp:taxon-name-part></tp:taxon-name></named-content>; <bold>Location:</bold> locationID: <named-content xmlns:xlink="http://www.w3.org/1999/xlink" content-type="dwc:locationID" xlink:type="simple">Mahé Blanc 660</named-content>; country: <named-content xmlns:xlink="http://www.w3.org/1999/xlink" content-type="dwc:country" xlink:type="simple">Seychelles</named-content>; locality: <named-content xmlns:xlink="http://www.w3.org/1999/xlink" content-type="dwc:locality" xlink:type="simple">Mahé Island, Morne Blanc</named-content>; verbatimElevation: <named-content xmlns:xlink="http://www.w3.org/1999/xlink" content-type="dwc:verbatimElevation" xlink:type="simple">660</named-content>; decimalLatitude: <named-content xmlns:xlink="http://www.w3.org/1999/xlink" content-type="dwc:decimalLatitude" xlink:type="simple">-4.6574</named-content>; decimalLongitude: <named-content xmlns:xlink="http://www.w3.org/1999/xlink" content-type="dwc:decimalLongitude" xlink:type="simple">55.43325</named-content>; georeferenceRemarks: <named-content xmlns:xlink="http://www.w3.org/1999/xlink" content-type="dwc:georeferenceRemarks" xlink:type="simple">coordinates obtained from GPS</named-content>; <bold>Event:</bold> samplingProtocol: <named-content xmlns:xlink="http://www.w3.org/1999/xlink" content-type="dwc:samplingProtocol" xlink:type="simple">9 MaxiWinks, mixed samples</named-content>; eventDate: <named-content xmlns:xlink="http://www.w3.org/1999/xlink" content-type="dwc:eventDate" xlink:type="simple">02/10/2010</named-content>; habitat: <named-content xmlns:xlink="http://www.w3.org/1999/xlink" content-type="dwc:habitat" xlink:type="simple">mixed forest near glacis</named-content>; fieldNumber: <named-content xmlns:xlink="http://www.w3.org/1999/xlink" content-type="dwc:fieldNumber" xlink:type="simple">BLF24151</named-content>; eventRemarks: <named-content xmlns:xlink="http://www.w3.org/1999/xlink" content-type="dwc:eventRemarks" xlink:type="simple">sifted litter (leaf mold, rotten wood)</named-content>; <bold>Record Level:</bold> institutionCode: <named-content xmlns:xlink="http://www.w3.org/1999/xlink" content-type="dwc:institutionCode" xlink:type="simple">CASC</named-content></p></list-item><list-item><p><bold>Type status:</bold> <named-content xmlns:xlink="http://www.w3.org/1999/xlink" content-type="dwc:typeStatus" xlink:type="simple">Other material</named-content>. <bold>Occurrence:</bold> catalogNumber: <named-content xmlns:xlink="http://www.w3.org/1999/xlink" content-type="dwc:catalogNumber" xlink:type="simple">casent0159676</named-content>; recordedBy: <named-content xmlns:xlink="http://www.w3.org/1999/xlink" content-type="dwc:recordedBy" xlink:type="simple">B.L.Fisher et al.</named-content>; sex: <named-content xmlns:xlink="http://www.w3.org/1999/xlink" content-type="dwc:sex" xlink:type="simple">1w</named-content>; preparations: <named-content xmlns:xlink="http://www.w3.org/1999/xlink" content-type="dwc:preparations" xlink:type="simple">pin</named-content>; associatedMedia: <named-content xmlns:xlink="http://www.w3.org/1999/xlink" content-type="dwc:associatedMedia" xlink:type="simple"><ext-link ext-link-type="uri" xlink:href="http://www.antweb.org/specimen/casent0159676" xlink:type="simple">http://www.antweb.org/specimen/casent0159676</ext-link></named-content>; <bold>Taxon:</bold> scientificName: <named-content xmlns:xlink="http://www.w3.org/1999/xlink" content-type="dwc:scientificName" xlink:type="simple"><italic><tp:taxon-name><tp:taxon-name-part taxon-name-part-type="genus">Stigmatomma</tp:taxon-name-part> <tp:taxon-name-part taxon-name-part-type="species">janovitsika</tp:taxon-name-part></tp:taxon-name></italic></named-content>; genus: <named-content xmlns:xlink="http://www.w3.org/1999/xlink" content-type="dwc:genus" xlink:type="simple"><tp:taxon-name><tp:taxon-name-part taxon-name-part-type="genus">Stigmatomma</tp:taxon-name-part></tp:taxon-name></named-content>; <bold>Location:</bold> locationID: <named-content xmlns:xlink="http://www.w3.org/1999/xlink" content-type="dwc:locationID" xlink:type="simple">Conception 65</named-content>; country: <named-content xmlns:xlink="http://www.w3.org/1999/xlink" content-type="dwc:country" xlink:type="simple">Seychelles</named-content>; locality: <named-content xmlns:xlink="http://www.w3.org/1999/xlink" content-type="dwc:locality" xlink:type="simple">Conception Island</named-content>; verbatimElevation: <named-content xmlns:xlink="http://www.w3.org/1999/xlink" content-type="dwc:verbatimElevation" xlink:type="simple">65</named-content>; decimalLatitude: <named-content xmlns:xlink="http://www.w3.org/1999/xlink" content-type="dwc:decimalLatitude" xlink:type="simple">-4.66311</named-content>; decimalLongitude: <named-content xmlns:xlink="http://www.w3.org/1999/xlink" content-type="dwc:decimalLongitude" xlink:type="simple">55.36821</named-content>; georeferenceRemarks: <named-content xmlns:xlink="http://www.w3.org/1999/xlink" content-type="dwc:georeferenceRemarks" xlink:type="simple">coordinates obtained from GPS</named-content>; <bold>Event:</bold> samplingProtocol: <named-content xmlns:xlink="http://www.w3.org/1999/xlink" content-type="dwc:samplingProtocol" xlink:type="simple">General collecting</named-content>; eventDate: <named-content xmlns:xlink="http://www.w3.org/1999/xlink" content-type="dwc:eventDate" xlink:type="simple">02/12/2010</named-content>; habitat: <named-content xmlns:xlink="http://www.w3.org/1999/xlink" content-type="dwc:habitat" xlink:type="simple">mixed forest</named-content>; fieldNumber: <named-content xmlns:xlink="http://www.w3.org/1999/xlink" content-type="dwc:fieldNumber" xlink:type="simple">BLF24276</named-content>; eventRemarks: <named-content xmlns:xlink="http://www.w3.org/1999/xlink" content-type="dwc:eventRemarks" xlink:type="simple">under rootmat, litter on rock</named-content>; <bold>Record Level:</bold> institutionCode: <named-content xmlns:xlink="http://www.w3.org/1999/xlink" content-type="dwc:institutionCode" xlink:type="simple">CASC</named-content></p></list-item><list-item><p><bold>Type status:</bold> <named-content xmlns:xlink="http://www.w3.org/1999/xlink" content-type="dwc:typeStatus" xlink:type="simple">Other material</named-content>. <bold>Occurrence:</bold> catalogNumber: <named-content xmlns:xlink="http://www.w3.org/1999/xlink" content-type="dwc:catalogNumber" xlink:type="simple">casent0159677</named-content>; recordedBy: <named-content xmlns:xlink="http://www.w3.org/1999/xlink" content-type="dwc:recordedBy" xlink:type="simple">B.L.Fisher et al.</named-content>; sex: <named-content xmlns:xlink="http://www.w3.org/1999/xlink" content-type="dwc:sex" xlink:type="simple">1w</named-content>; preparations: <named-content xmlns:xlink="http://www.w3.org/1999/xlink" content-type="dwc:preparations" xlink:type="simple">pin</named-content>; associatedMedia: <named-content xmlns:xlink="http://www.w3.org/1999/xlink" content-type="dwc:associatedMedia" xlink:type="simple"><ext-link ext-link-type="uri" xlink:href="http://www.antweb.org/specimen/casent0159677" xlink:type="simple">http://www.antweb.org/specimen/casent0159677</ext-link></named-content>; <bold>Taxon:</bold> scientificName: <named-content xmlns:xlink="http://www.w3.org/1999/xlink" content-type="dwc:scientificName" xlink:type="simple"><italic><tp:taxon-name><tp:taxon-name-part taxon-name-part-type="genus">Stigmatomma</tp:taxon-name-part> <tp:taxon-name-part taxon-name-part-type="species">janovitsika</tp:taxon-name-part></tp:taxon-name></italic></named-content>; genus: <named-content xmlns:xlink="http://www.w3.org/1999/xlink" content-type="dwc:genus" xlink:type="simple"><tp:taxon-name><tp:taxon-name-part taxon-name-part-type="genus">Stigmatomma</tp:taxon-name-part></tp:taxon-name></named-content>; <bold>Location:</bold> locationID: <named-content xmlns:xlink="http://www.w3.org/1999/xlink" content-type="dwc:locationID" xlink:type="simple">Silhouette 520</named-content>; country: <named-content xmlns:xlink="http://www.w3.org/1999/xlink" content-type="dwc:country" xlink:type="simple">Seychelles</named-content>; locality: <named-content xmlns:xlink="http://www.w3.org/1999/xlink" content-type="dwc:locality" xlink:type="simple">Silhouette Island, above Jardin Marron on crest to Mont Plaisir and Pot à Eau</named-content>; verbatimElevation: <named-content xmlns:xlink="http://www.w3.org/1999/xlink" content-type="dwc:verbatimElevation" xlink:type="simple">520</named-content>; decimalLatitude: <named-content xmlns:xlink="http://www.w3.org/1999/xlink" content-type="dwc:decimalLatitude" xlink:type="simple">-4.4867</named-content>; decimalLongitude: <named-content xmlns:xlink="http://www.w3.org/1999/xlink" content-type="dwc:decimalLongitude" xlink:type="simple">55.2341</named-content>; georeferenceRemarks: <named-content xmlns:xlink="http://www.w3.org/1999/xlink" content-type="dwc:georeferenceRemarks" xlink:type="simple">coordinates obtained from GPS</named-content>; <bold>Event:</bold> samplingProtocol: <named-content xmlns:xlink="http://www.w3.org/1999/xlink" content-type="dwc:samplingProtocol" xlink:type="simple">General collecting</named-content>; eventDate: <named-content xmlns:xlink="http://www.w3.org/1999/xlink" content-type="dwc:eventDate" xlink:type="simple">01/20/2010</named-content>; habitat: <named-content xmlns:xlink="http://www.w3.org/1999/xlink" content-type="dwc:habitat" xlink:type="simple">forest</named-content>; fieldNumber: <named-content xmlns:xlink="http://www.w3.org/1999/xlink" content-type="dwc:fieldNumber" xlink:type="simple">BLF23168</named-content>; eventRemarks: <named-content xmlns:xlink="http://www.w3.org/1999/xlink" content-type="dwc:eventRemarks" xlink:type="simple">ex rotten log</named-content>; <bold>Record Level:</bold> institutionCode: <named-content xmlns:xlink="http://www.w3.org/1999/xlink" content-type="dwc:institutionCode" xlink:type="simple">CASC</named-content></p></list-item><list-item><p><bold>Type status:</bold> <named-content xmlns:xlink="http://www.w3.org/1999/xlink" content-type="dwc:typeStatus" xlink:type="simple">Other material</named-content>. <bold>Occurrence:</bold> catalogNumber: <named-content xmlns:xlink="http://www.w3.org/1999/xlink" content-type="dwc:catalogNumber" xlink:type="simple">casent0159679</named-content>; recordedBy: <named-content xmlns:xlink="http://www.w3.org/1999/xlink" content-type="dwc:recordedBy" xlink:type="simple">B.L.Fisher et al.</named-content>; sex: <named-content xmlns:xlink="http://www.w3.org/1999/xlink" content-type="dwc:sex" xlink:type="simple">1w</named-content>; preparations: <named-content xmlns:xlink="http://www.w3.org/1999/xlink" content-type="dwc:preparations" xlink:type="simple">pin</named-content>; associatedMedia: <named-content xmlns:xlink="http://www.w3.org/1999/xlink" content-type="dwc:associatedMedia" xlink:type="simple"><ext-link ext-link-type="uri" xlink:href="http://www.antweb.org/specimen/casent0159679" xlink:type="simple">http://www.antweb.org/specimen/casent0159679</ext-link></named-content>; <bold>Taxon:</bold> scientificName: <named-content xmlns:xlink="http://www.w3.org/1999/xlink" content-type="dwc:scientificName" xlink:type="simple"><italic><tp:taxon-name><tp:taxon-name-part taxon-name-part-type="genus">Stigmatomma</tp:taxon-name-part> <tp:taxon-name-part taxon-name-part-type="species">janovitsika</tp:taxon-name-part></tp:taxon-name></italic></named-content>; genus: <named-content xmlns:xlink="http://www.w3.org/1999/xlink" content-type="dwc:genus" xlink:type="simple"><tp:taxon-name><tp:taxon-name-part taxon-name-part-type="genus">Stigmatomma</tp:taxon-name-part></tp:taxon-name></named-content>; <bold>Location:</bold> locationID: <named-content xmlns:xlink="http://www.w3.org/1999/xlink" content-type="dwc:locationID" xlink:type="simple">Conception 65</named-content>; country: <named-content xmlns:xlink="http://www.w3.org/1999/xlink" content-type="dwc:country" xlink:type="simple">Seychelles</named-content>; locality: <named-content xmlns:xlink="http://www.w3.org/1999/xlink" content-type="dwc:locality" xlink:type="simple">Conception Island</named-content>; verbatimElevation: <named-content xmlns:xlink="http://www.w3.org/1999/xlink" content-type="dwc:verbatimElevation" xlink:type="simple">65</named-content>; decimalLatitude: <named-content xmlns:xlink="http://www.w3.org/1999/xlink" content-type="dwc:decimalLatitude" xlink:type="simple">-4.66311</named-content>; decimalLongitude: <named-content xmlns:xlink="http://www.w3.org/1999/xlink" content-type="dwc:decimalLongitude" xlink:type="simple">55.36821</named-content>; georeferenceRemarks: <named-content xmlns:xlink="http://www.w3.org/1999/xlink" content-type="dwc:georeferenceRemarks" xlink:type="simple">coordinates obtained from GPS</named-content>; <bold>Event:</bold> samplingProtocol: <named-content xmlns:xlink="http://www.w3.org/1999/xlink" content-type="dwc:samplingProtocol" xlink:type="simple">General collecting</named-content>; eventDate: <named-content xmlns:xlink="http://www.w3.org/1999/xlink" content-type="dwc:eventDate" xlink:type="simple">02/12/2010</named-content>; habitat: <named-content xmlns:xlink="http://www.w3.org/1999/xlink" content-type="dwc:habitat" xlink:type="simple">mixed forest</named-content>; fieldNumber: <named-content xmlns:xlink="http://www.w3.org/1999/xlink" content-type="dwc:fieldNumber" xlink:type="simple">BLF24244</named-content>; eventRemarks: <named-content xmlns:xlink="http://www.w3.org/1999/xlink" content-type="dwc:eventRemarks" xlink:type="simple">under rootmat, litter on rock</named-content>; <bold>Record Level:</bold> institutionCode: <named-content xmlns:xlink="http://www.w3.org/1999/xlink" content-type="dwc:institutionCode" xlink:type="simple">CASC</named-content></p></list-item><list-item><p><bold>Type status:</bold> <named-content xmlns:xlink="http://www.w3.org/1999/xlink" content-type="dwc:typeStatus" xlink:type="simple">Other material</named-content>. <bold>Occurrence:</bold> catalogNumber: <named-content xmlns:xlink="http://www.w3.org/1999/xlink" content-type="dwc:catalogNumber" xlink:type="simple">casent0159680</named-content>; recordedBy: <named-content xmlns:xlink="http://www.w3.org/1999/xlink" content-type="dwc:recordedBy" xlink:type="simple">B.L.Fisher et al.</named-content>; sex: <named-content xmlns:xlink="http://www.w3.org/1999/xlink" content-type="dwc:sex" xlink:type="simple">1w</named-content>; preparations: <named-content xmlns:xlink="http://www.w3.org/1999/xlink" content-type="dwc:preparations" xlink:type="simple">pin</named-content>; associatedMedia: <named-content xmlns:xlink="http://www.w3.org/1999/xlink" content-type="dwc:associatedMedia" xlink:type="simple"><ext-link ext-link-type="uri" xlink:href="http://www.antweb.org/specimen/casent0159680" xlink:type="simple">http://www.antweb.org/specimen/casent0159680</ext-link></named-content>; <bold>Taxon:</bold> scientificName: <named-content xmlns:xlink="http://www.w3.org/1999/xlink" content-type="dwc:scientificName" xlink:type="simple"><italic><tp:taxon-name><tp:taxon-name-part taxon-name-part-type="genus">Stigmatomma</tp:taxon-name-part> <tp:taxon-name-part taxon-name-part-type="species">janovitsika</tp:taxon-name-part></tp:taxon-name></italic></named-content>; genus: <named-content xmlns:xlink="http://www.w3.org/1999/xlink" content-type="dwc:genus" xlink:type="simple"><tp:taxon-name><tp:taxon-name-part taxon-name-part-type="genus">Stigmatomma</tp:taxon-name-part></tp:taxon-name></named-content>; <bold>Location:</bold> locationID: <named-content xmlns:xlink="http://www.w3.org/1999/xlink" content-type="dwc:locationID" xlink:type="simple">Gratte Fesse 410</named-content>; country: <named-content xmlns:xlink="http://www.w3.org/1999/xlink" content-type="dwc:country" xlink:type="simple">Seychelles</named-content>; locality: <named-content xmlns:xlink="http://www.w3.org/1999/xlink" content-type="dwc:locality" xlink:type="simple">Silhouette Island, Gratte Fesse</named-content>; verbatimElevation: <named-content xmlns:xlink="http://www.w3.org/1999/xlink" content-type="dwc:verbatimElevation" xlink:type="simple">410</named-content>; decimalLatitude: <named-content xmlns:xlink="http://www.w3.org/1999/xlink" content-type="dwc:decimalLatitude" xlink:type="simple">-4.49169</named-content>; decimalLongitude: <named-content xmlns:xlink="http://www.w3.org/1999/xlink" content-type="dwc:decimalLongitude" xlink:type="simple">55.23886</named-content>; georeferenceRemarks: <named-content xmlns:xlink="http://www.w3.org/1999/xlink" content-type="dwc:georeferenceRemarks" xlink:type="simple">coordinates obtained from GPS</named-content>; <bold>Event:</bold> samplingProtocol: <named-content xmlns:xlink="http://www.w3.org/1999/xlink" content-type="dwc:samplingProtocol" xlink:type="simple">General collecting</named-content>; eventDate: <named-content xmlns:xlink="http://www.w3.org/1999/xlink" content-type="dwc:eventDate" xlink:type="simple">01/25/2010</named-content>; habitat: <named-content xmlns:xlink="http://www.w3.org/1999/xlink" content-type="dwc:habitat" xlink:type="simple">forest</named-content>; fieldNumber: <named-content xmlns:xlink="http://www.w3.org/1999/xlink" content-type="dwc:fieldNumber" xlink:type="simple">BLF23396</named-content>; eventRemarks: <named-content xmlns:xlink="http://www.w3.org/1999/xlink" content-type="dwc:eventRemarks" xlink:type="simple">ex rotten log</named-content>; <bold>Record Level:</bold> institutionCode: <named-content xmlns:xlink="http://www.w3.org/1999/xlink" content-type="dwc:institutionCode" xlink:type="simple">CASC</named-content></p></list-item><list-item><p><bold>Type status:</bold> <named-content xmlns:xlink="http://www.w3.org/1999/xlink" content-type="dwc:typeStatus" xlink:type="simple">Other material</named-content>. <bold>Occurrence:</bold> catalogNumber: <named-content xmlns:xlink="http://www.w3.org/1999/xlink" content-type="dwc:catalogNumber" xlink:type="simple">casent0160355</named-content>; recordedBy: <named-content xmlns:xlink="http://www.w3.org/1999/xlink" content-type="dwc:recordedBy" xlink:type="simple">B.L.Fisher et al.</named-content>; sex: <named-content xmlns:xlink="http://www.w3.org/1999/xlink" content-type="dwc:sex" xlink:type="simple">1w</named-content>; preparations: <named-content xmlns:xlink="http://www.w3.org/1999/xlink" content-type="dwc:preparations" xlink:type="simple">pin</named-content>; associatedMedia: <named-content xmlns:xlink="http://www.w3.org/1999/xlink" content-type="dwc:associatedMedia" xlink:type="simple"><ext-link ext-link-type="uri" xlink:href="http://www.antweb.org/specimen/casent0160355" xlink:type="simple">http://www.antweb.org/specimen/casent0160355</ext-link></named-content>; <bold>Taxon:</bold> scientificName: <named-content xmlns:xlink="http://www.w3.org/1999/xlink" content-type="dwc:scientificName" xlink:type="simple"><italic><tp:taxon-name><tp:taxon-name-part taxon-name-part-type="genus">Stigmatomma</tp:taxon-name-part> <tp:taxon-name-part taxon-name-part-type="species">janovitsika</tp:taxon-name-part></tp:taxon-name></italic></named-content>; genus: <named-content xmlns:xlink="http://www.w3.org/1999/xlink" content-type="dwc:genus" xlink:type="simple"><tp:taxon-name><tp:taxon-name-part taxon-name-part-type="genus">Stigmatomma</tp:taxon-name-part></tp:taxon-name></named-content>; <bold>Location:</bold> locationID: <named-content xmlns:xlink="http://www.w3.org/1999/xlink" content-type="dwc:locationID" xlink:type="simple">Conception 65</named-content>; country: <named-content xmlns:xlink="http://www.w3.org/1999/xlink" content-type="dwc:country" xlink:type="simple">Seychelles</named-content>; locality: <named-content xmlns:xlink="http://www.w3.org/1999/xlink" content-type="dwc:locality" xlink:type="simple">Conception Island</named-content>; verbatimElevation: <named-content xmlns:xlink="http://www.w3.org/1999/xlink" content-type="dwc:verbatimElevation" xlink:type="simple">65</named-content>; decimalLatitude: <named-content xmlns:xlink="http://www.w3.org/1999/xlink" content-type="dwc:decimalLatitude" xlink:type="simple">-4.66311</named-content>; decimalLongitude: <named-content xmlns:xlink="http://www.w3.org/1999/xlink" content-type="dwc:decimalLongitude" xlink:type="simple">55.36821</named-content>; georeferenceRemarks: <named-content xmlns:xlink="http://www.w3.org/1999/xlink" content-type="dwc:georeferenceRemarks" xlink:type="simple">coordinates obtained from GPS</named-content>; <bold>Event:</bold> samplingProtocol: <named-content xmlns:xlink="http://www.w3.org/1999/xlink" content-type="dwc:samplingProtocol" xlink:type="simple">9 MaxiWinks, mixed samples</named-content>; eventDate: <named-content xmlns:xlink="http://www.w3.org/1999/xlink" content-type="dwc:eventDate" xlink:type="simple">02/12/2010</named-content>; habitat: <named-content xmlns:xlink="http://www.w3.org/1999/xlink" content-type="dwc:habitat" xlink:type="simple">mixed forest</named-content>; fieldNumber: <named-content xmlns:xlink="http://www.w3.org/1999/xlink" content-type="dwc:fieldNumber" xlink:type="simple">BLF24286</named-content>; eventRemarks: <named-content xmlns:xlink="http://www.w3.org/1999/xlink" content-type="dwc:eventRemarks" xlink:type="simple">sifted litter (leaf mold, rotten wood)</named-content>; <bold>Record Level:</bold> institutionCode: <named-content xmlns:xlink="http://www.w3.org/1999/xlink" content-type="dwc:institutionCode" xlink:type="simple">CASC</named-content></p></list-item><list-item><p><bold>Type status:</bold> <named-content xmlns:xlink="http://www.w3.org/1999/xlink" content-type="dwc:typeStatus" xlink:type="simple">Other material</named-content>. <bold>Occurrence:</bold> catalogNumber: <named-content xmlns:xlink="http://www.w3.org/1999/xlink" content-type="dwc:catalogNumber" xlink:type="simple">casent0160379</named-content>; recordedBy: <named-content xmlns:xlink="http://www.w3.org/1999/xlink" content-type="dwc:recordedBy" xlink:type="simple">B.L.Fisher et al.</named-content>; sex: <named-content xmlns:xlink="http://www.w3.org/1999/xlink" content-type="dwc:sex" xlink:type="simple">1w</named-content>; preparations: <named-content xmlns:xlink="http://www.w3.org/1999/xlink" content-type="dwc:preparations" xlink:type="simple">pin</named-content>; associatedMedia: <named-content xmlns:xlink="http://www.w3.org/1999/xlink" content-type="dwc:associatedMedia" xlink:type="simple"><ext-link ext-link-type="uri" xlink:href="http://www.antweb.org/specimen/casent0160379" xlink:type="simple">http://www.antweb.org/specimen/casent0160379</ext-link></named-content>; <bold>Taxon:</bold> scientificName: <named-content xmlns:xlink="http://www.w3.org/1999/xlink" content-type="dwc:scientificName" xlink:type="simple"><italic><tp:taxon-name><tp:taxon-name-part taxon-name-part-type="genus">Stigmatomma</tp:taxon-name-part> <tp:taxon-name-part taxon-name-part-type="species">janovitsika</tp:taxon-name-part></tp:taxon-name></italic></named-content>; genus: <named-content xmlns:xlink="http://www.w3.org/1999/xlink" content-type="dwc:genus" xlink:type="simple"><tp:taxon-name><tp:taxon-name-part taxon-name-part-type="genus">Stigmatomma</tp:taxon-name-part></tp:taxon-name></named-content>; <bold>Location:</bold> locationID: <named-content xmlns:xlink="http://www.w3.org/1999/xlink" content-type="dwc:locationID" xlink:type="simple">Conception 65</named-content>; country: <named-content xmlns:xlink="http://www.w3.org/1999/xlink" content-type="dwc:country" xlink:type="simple">Seychelles</named-content>; locality: <named-content xmlns:xlink="http://www.w3.org/1999/xlink" content-type="dwc:locality" xlink:type="simple">Conception Island</named-content>; verbatimElevation: <named-content xmlns:xlink="http://www.w3.org/1999/xlink" content-type="dwc:verbatimElevation" xlink:type="simple">65</named-content>; decimalLatitude: <named-content xmlns:xlink="http://www.w3.org/1999/xlink" content-type="dwc:decimalLatitude" xlink:type="simple">-4.66311</named-content>; decimalLongitude: <named-content xmlns:xlink="http://www.w3.org/1999/xlink" content-type="dwc:decimalLongitude" xlink:type="simple">55.36821</named-content>; georeferenceRemarks: <named-content xmlns:xlink="http://www.w3.org/1999/xlink" content-type="dwc:georeferenceRemarks" xlink:type="simple">coordinates obtained from GPS</named-content>; <bold>Event:</bold> samplingProtocol: <named-content xmlns:xlink="http://www.w3.org/1999/xlink" content-type="dwc:samplingProtocol" xlink:type="simple">9 MaxiWinks, mixed samples</named-content>; eventDate: <named-content xmlns:xlink="http://www.w3.org/1999/xlink" content-type="dwc:eventDate" xlink:type="simple">02/12/2010</named-content>; habitat: <named-content xmlns:xlink="http://www.w3.org/1999/xlink" content-type="dwc:habitat" xlink:type="simple">mixed forest</named-content>; fieldNumber: <named-content xmlns:xlink="http://www.w3.org/1999/xlink" content-type="dwc:fieldNumber" xlink:type="simple">BLF24286</named-content>; eventRemarks: <named-content xmlns:xlink="http://www.w3.org/1999/xlink" content-type="dwc:eventRemarks" xlink:type="simple">sifted litter (leaf mold, rotten wood)</named-content>; <bold>Record Level:</bold> institutionCode: <named-content xmlns:xlink="http://www.w3.org/1999/xlink" content-type="dwc:institutionCode" xlink:type="simple">CASC</named-content></p></list-item><list-item><p><bold>Type status:</bold> <named-content xmlns:xlink="http://www.w3.org/1999/xlink" content-type="dwc:typeStatus" xlink:type="simple">Other material</named-content>. <bold>Occurrence:</bold> catalogNumber: <named-content xmlns:xlink="http://www.w3.org/1999/xlink" content-type="dwc:catalogNumber" xlink:type="simple">casent0160792</named-content>; recordedBy: <named-content xmlns:xlink="http://www.w3.org/1999/xlink" content-type="dwc:recordedBy" xlink:type="simple">B.L.Fisher et al.</named-content>; sex: <named-content xmlns:xlink="http://www.w3.org/1999/xlink" content-type="dwc:sex" xlink:type="simple">1m</named-content>; preparations: <named-content xmlns:xlink="http://www.w3.org/1999/xlink" content-type="dwc:preparations" xlink:type="simple">pin, slide</named-content>; associatedMedia: <named-content xmlns:xlink="http://www.w3.org/1999/xlink" content-type="dwc:associatedMedia" xlink:type="simple"><ext-link ext-link-type="uri" xlink:href="http://www.antweb.org/specimen/casent0160792" xlink:type="simple">http://www.antweb.org/specimen/casent0160792</ext-link></named-content>; <bold>Taxon:</bold> scientificName: <named-content xmlns:xlink="http://www.w3.org/1999/xlink" content-type="dwc:scientificName" xlink:type="simple"><italic><tp:taxon-name><tp:taxon-name-part taxon-name-part-type="genus">Stigmatomma</tp:taxon-name-part> <tp:taxon-name-part taxon-name-part-type="species">janovitsika</tp:taxon-name-part></tp:taxon-name></italic></named-content>; genus: <named-content xmlns:xlink="http://www.w3.org/1999/xlink" content-type="dwc:genus" xlink:type="simple"><tp:taxon-name><tp:taxon-name-part taxon-name-part-type="genus">Stigmatomma</tp:taxon-name-part></tp:taxon-name></named-content>; <bold>Location:</bold> locationID: <named-content xmlns:xlink="http://www.w3.org/1999/xlink" content-type="dwc:locationID" xlink:type="simple">Silhouette 520</named-content>; country: <named-content xmlns:xlink="http://www.w3.org/1999/xlink" content-type="dwc:country" xlink:type="simple">Seychelles</named-content>; locality: <named-content xmlns:xlink="http://www.w3.org/1999/xlink" content-type="dwc:locality" xlink:type="simple">Silhouette Island, above Jardin Marron on crest to Mont Plaisir and Pot à Eau</named-content>; verbatimElevation: <named-content xmlns:xlink="http://www.w3.org/1999/xlink" content-type="dwc:verbatimElevation" xlink:type="simple">520</named-content>; decimalLatitude: <named-content xmlns:xlink="http://www.w3.org/1999/xlink" content-type="dwc:decimalLatitude" xlink:type="simple">-4.4867</named-content>; decimalLongitude: <named-content xmlns:xlink="http://www.w3.org/1999/xlink" content-type="dwc:decimalLongitude" xlink:type="simple">55.2341</named-content>; georeferenceRemarks: <named-content xmlns:xlink="http://www.w3.org/1999/xlink" content-type="dwc:georeferenceRemarks" xlink:type="simple">coordinates obtained from GPS</named-content>; <bold>Event:</bold> samplingProtocol: <named-content xmlns:xlink="http://www.w3.org/1999/xlink" content-type="dwc:samplingProtocol" xlink:type="simple">Malaise trap</named-content>; eventDate: <named-content xmlns:xlink="http://www.w3.org/1999/xlink" content-type="dwc:eventDate" xlink:type="simple">01/20/2010</named-content>; habitat: <named-content xmlns:xlink="http://www.w3.org/1999/xlink" content-type="dwc:habitat" xlink:type="simple">forest</named-content>; fieldNumber: <named-content xmlns:xlink="http://www.w3.org/1999/xlink" content-type="dwc:fieldNumber" xlink:type="simple">BLF23134</named-content>; <bold>Record Level:</bold> institutionCode: <named-content xmlns:xlink="http://www.w3.org/1999/xlink" content-type="dwc:institutionCode" xlink:type="simple">CASC</named-content></p></list-item><list-item><p><bold>Type status:</bold> <named-content xmlns:xlink="http://www.w3.org/1999/xlink" content-type="dwc:typeStatus" xlink:type="simple">Other material</named-content>. <bold>Occurrence:</bold> catalogNumber: <named-content xmlns:xlink="http://www.w3.org/1999/xlink" content-type="dwc:catalogNumber" xlink:type="simple">casent0318444</named-content>; recordedBy: <named-content xmlns:xlink="http://www.w3.org/1999/xlink" content-type="dwc:recordedBy" xlink:type="simple">B.L.Fisher et al.</named-content>; sex: <named-content xmlns:xlink="http://www.w3.org/1999/xlink" content-type="dwc:sex" xlink:type="simple">1w</named-content>; preparations: <named-content xmlns:xlink="http://www.w3.org/1999/xlink" content-type="dwc:preparations" xlink:type="simple">pin</named-content>; associatedMedia: <named-content xmlns:xlink="http://www.w3.org/1999/xlink" content-type="dwc:associatedMedia" xlink:type="simple"><ext-link ext-link-type="uri" xlink:href="http://www.antweb.org/specimen/casent0318444" xlink:type="simple">http://www.antweb.org/specimen/casent0318444</ext-link></named-content>; <bold>Taxon:</bold> scientificName: <named-content xmlns:xlink="http://www.w3.org/1999/xlink" content-type="dwc:scientificName" xlink:type="simple"><italic><tp:taxon-name><tp:taxon-name-part taxon-name-part-type="genus">Stigmatomma</tp:taxon-name-part> <tp:taxon-name-part taxon-name-part-type="species">janovitsika</tp:taxon-name-part></tp:taxon-name></italic></named-content>; genus: <named-content xmlns:xlink="http://www.w3.org/1999/xlink" content-type="dwc:genus" xlink:type="simple"><tp:taxon-name><tp:taxon-name-part taxon-name-part-type="genus">Stigmatomma</tp:taxon-name-part></tp:taxon-name></named-content>; <bold>Location:</bold> locationID: <named-content xmlns:xlink="http://www.w3.org/1999/xlink" content-type="dwc:locationID" xlink:type="simple">Gratte Fesse 410</named-content>; country: <named-content xmlns:xlink="http://www.w3.org/1999/xlink" content-type="dwc:country" xlink:type="simple">Seychelles</named-content>; locality: <named-content xmlns:xlink="http://www.w3.org/1999/xlink" content-type="dwc:locality" xlink:type="simple">Silhouette Island, Gratte Fesse</named-content>; verbatimElevation: <named-content xmlns:xlink="http://www.w3.org/1999/xlink" content-type="dwc:verbatimElevation" xlink:type="simple">410</named-content>; decimalLatitude: <named-content xmlns:xlink="http://www.w3.org/1999/xlink" content-type="dwc:decimalLatitude" xlink:type="simple">-4.49169</named-content>; decimalLongitude: <named-content xmlns:xlink="http://www.w3.org/1999/xlink" content-type="dwc:decimalLongitude" xlink:type="simple">55.23886</named-content>; georeferenceRemarks: <named-content xmlns:xlink="http://www.w3.org/1999/xlink" content-type="dwc:georeferenceRemarks" xlink:type="simple">coordinates obtained from GPS</named-content>; <bold>Event:</bold> samplingProtocol: <named-content xmlns:xlink="http://www.w3.org/1999/xlink" content-type="dwc:samplingProtocol" xlink:type="simple">General collecting</named-content>; eventDate: <named-content xmlns:xlink="http://www.w3.org/1999/xlink" content-type="dwc:eventDate" xlink:type="simple">01/25/2010</named-content>; habitat: <named-content xmlns:xlink="http://www.w3.org/1999/xlink" content-type="dwc:habitat" xlink:type="simple">forest</named-content>; fieldNumber: <named-content xmlns:xlink="http://www.w3.org/1999/xlink" content-type="dwc:fieldNumber" xlink:type="simple">BLF23396</named-content>; eventRemarks: <named-content xmlns:xlink="http://www.w3.org/1999/xlink" content-type="dwc:eventRemarks" xlink:type="simple">ex rotten log</named-content>; <bold>Record Level:</bold> institutionCode: <named-content xmlns:xlink="http://www.w3.org/1999/xlink" content-type="dwc:institutionCode" xlink:type="simple">CASC</named-content></p></list-item><list-item><p><bold>Type status:</bold> <named-content xmlns:xlink="http://www.w3.org/1999/xlink" content-type="dwc:typeStatus" xlink:type="simple">Other material</named-content>. <bold>Occurrence:</bold> catalogNumber: <named-content xmlns:xlink="http://www.w3.org/1999/xlink" content-type="dwc:catalogNumber" xlink:type="simple">casent0318418</named-content>; recordedBy: <named-content xmlns:xlink="http://www.w3.org/1999/xlink" content-type="dwc:recordedBy" xlink:type="simple">B.L.Fisher et al.</named-content>; sex: <named-content xmlns:xlink="http://www.w3.org/1999/xlink" content-type="dwc:sex" xlink:type="simple">1w</named-content>; preparations: <named-content xmlns:xlink="http://www.w3.org/1999/xlink" content-type="dwc:preparations" xlink:type="simple">SEM mount</named-content>; associatedMedia: <named-content xmlns:xlink="http://www.w3.org/1999/xlink" content-type="dwc:associatedMedia" xlink:type="simple"><ext-link ext-link-type="uri" xlink:href="http://www.antweb.org/specimen/casent0318418" xlink:type="simple">http://www.antweb.org/specimen/casent0318418</ext-link></named-content>; <bold>Taxon:</bold> scientificName: <named-content xmlns:xlink="http://www.w3.org/1999/xlink" content-type="dwc:scientificName" xlink:type="simple"><italic><tp:taxon-name><tp:taxon-name-part taxon-name-part-type="genus">Stigmatomma</tp:taxon-name-part> <tp:taxon-name-part taxon-name-part-type="species">janovitsika</tp:taxon-name-part></tp:taxon-name></italic></named-content>; genus: <named-content xmlns:xlink="http://www.w3.org/1999/xlink" content-type="dwc:genus" xlink:type="simple"><tp:taxon-name><tp:taxon-name-part taxon-name-part-type="genus">Stigmatomma</tp:taxon-name-part></tp:taxon-name></named-content>; <bold>Location:</bold> locationID: <named-content xmlns:xlink="http://www.w3.org/1999/xlink" content-type="dwc:locationID" xlink:type="simple">Conception 65</named-content>; country: <named-content xmlns:xlink="http://www.w3.org/1999/xlink" content-type="dwc:country" xlink:type="simple">Seychelles</named-content>; locality: <named-content xmlns:xlink="http://www.w3.org/1999/xlink" content-type="dwc:locality" xlink:type="simple">Conception Island</named-content>; verbatimElevation: <named-content xmlns:xlink="http://www.w3.org/1999/xlink" content-type="dwc:verbatimElevation" xlink:type="simple">65</named-content>; decimalLatitude: <named-content xmlns:xlink="http://www.w3.org/1999/xlink" content-type="dwc:decimalLatitude" xlink:type="simple">-4.66311</named-content>; decimalLongitude: <named-content xmlns:xlink="http://www.w3.org/1999/xlink" content-type="dwc:decimalLongitude" xlink:type="simple">55.36821</named-content>; georeferenceRemarks: <named-content xmlns:xlink="http://www.w3.org/1999/xlink" content-type="dwc:georeferenceRemarks" xlink:type="simple">coordinates obtained from GPS</named-content>; <bold>Event:</bold> samplingProtocol: <named-content xmlns:xlink="http://www.w3.org/1999/xlink" content-type="dwc:samplingProtocol" xlink:type="simple">General collecting</named-content>; eventDate: <named-content xmlns:xlink="http://www.w3.org/1999/xlink" content-type="dwc:eventDate" xlink:type="simple">02/12/2010</named-content>; habitat: <named-content xmlns:xlink="http://www.w3.org/1999/xlink" content-type="dwc:habitat" xlink:type="simple">mixed forest</named-content>; fieldNumber: <named-content xmlns:xlink="http://www.w3.org/1999/xlink" content-type="dwc:fieldNumber" xlink:type="simple">BLF24276</named-content>; eventRemarks: <named-content xmlns:xlink="http://www.w3.org/1999/xlink" content-type="dwc:eventRemarks" xlink:type="simple">under rootmat, litter on rock</named-content>; <bold>Record Level:</bold> institutionCode: <named-content xmlns:xlink="http://www.w3.org/1999/xlink" content-type="dwc:institutionCode" xlink:type="simple">CASC</named-content></p></list-item><list-item><p><bold>Type status:</bold> <named-content xmlns:xlink="http://www.w3.org/1999/xlink" content-type="dwc:typeStatus" xlink:type="simple">Other material</named-content>. <bold>Occurrence:</bold> catalogNumber: <named-content xmlns:xlink="http://www.w3.org/1999/xlink" content-type="dwc:catalogNumber" xlink:type="simple">casent0318446</named-content>; recordedBy: <named-content xmlns:xlink="http://www.w3.org/1999/xlink" content-type="dwc:recordedBy" xlink:type="simple">B.L.Fisher et al.</named-content>; sex: <named-content xmlns:xlink="http://www.w3.org/1999/xlink" content-type="dwc:sex" xlink:type="simple">1m</named-content>; preparations: <named-content xmlns:xlink="http://www.w3.org/1999/xlink" content-type="dwc:preparations" xlink:type="simple">pin, slide</named-content>; associatedMedia: <named-content xmlns:xlink="http://www.w3.org/1999/xlink" content-type="dwc:associatedMedia" xlink:type="simple"><ext-link ext-link-type="uri" xlink:href="http://www.antweb.org/specimen/casent0318446" xlink:type="simple">http://www.antweb.org/specimen/casent0318446</ext-link></named-content>; <bold>Taxon:</bold> scientificName: <named-content xmlns:xlink="http://www.w3.org/1999/xlink" content-type="dwc:scientificName" xlink:type="simple"><italic><tp:taxon-name><tp:taxon-name-part taxon-name-part-type="genus">Stigmatomma</tp:taxon-name-part> <tp:taxon-name-part taxon-name-part-type="species">janovitsika</tp:taxon-name-part></tp:taxon-name></italic></named-content>; genus: <named-content xmlns:xlink="http://www.w3.org/1999/xlink" content-type="dwc:genus" xlink:type="simple"><tp:taxon-name><tp:taxon-name-part taxon-name-part-type="genus">Stigmatomma</tp:taxon-name-part></tp:taxon-name></named-content>; <bold>Location:</bold> locationID: <named-content xmlns:xlink="http://www.w3.org/1999/xlink" content-type="dwc:locationID" xlink:type="simple">Silhouette 520</named-content>; country: <named-content xmlns:xlink="http://www.w3.org/1999/xlink" content-type="dwc:country" xlink:type="simple">Seychelles</named-content>; locality: <named-content xmlns:xlink="http://www.w3.org/1999/xlink" content-type="dwc:locality" xlink:type="simple">Silhouette Island, above Jardin Marron on crest to Mont Plaisir and Pot à Eau</named-content>; verbatimElevation: <named-content xmlns:xlink="http://www.w3.org/1999/xlink" content-type="dwc:verbatimElevation" xlink:type="simple">520</named-content>; decimalLatitude: <named-content xmlns:xlink="http://www.w3.org/1999/xlink" content-type="dwc:decimalLatitude" xlink:type="simple">-4.4867</named-content>; decimalLongitude: <named-content xmlns:xlink="http://www.w3.org/1999/xlink" content-type="dwc:decimalLongitude" xlink:type="simple">55.2341</named-content>; georeferenceRemarks: <named-content xmlns:xlink="http://www.w3.org/1999/xlink" content-type="dwc:georeferenceRemarks" xlink:type="simple">coordinates obtained from GPS</named-content>; <bold>Event:</bold> samplingProtocol: <named-content xmlns:xlink="http://www.w3.org/1999/xlink" content-type="dwc:samplingProtocol" xlink:type="simple">Malaise trap</named-content>; eventDate: <named-content xmlns:xlink="http://www.w3.org/1999/xlink" content-type="dwc:eventDate" xlink:type="simple">01/20/2010</named-content>; habitat: <named-content xmlns:xlink="http://www.w3.org/1999/xlink" content-type="dwc:habitat" xlink:type="simple">forest</named-content>; fieldNumber: <named-content xmlns:xlink="http://www.w3.org/1999/xlink" content-type="dwc:fieldNumber" xlink:type="simple">BLF23134</named-content>; <bold>Record Level:</bold> institutionCode: <named-content xmlns:xlink="http://www.w3.org/1999/xlink" content-type="dwc:institutionCode" xlink:type="simple">CASC</named-content></p></list-item><list-item><p><bold>Type status:</bold> <named-content xmlns:xlink="http://www.w3.org/1999/xlink" content-type="dwc:typeStatus" xlink:type="simple">Other material</named-content>. <bold>Occurrence:</bold> catalogNumber: <named-content xmlns:xlink="http://www.w3.org/1999/xlink" content-type="dwc:catalogNumber" xlink:type="simple">casent0318447</named-content>; recordedBy: <named-content xmlns:xlink="http://www.w3.org/1999/xlink" content-type="dwc:recordedBy" xlink:type="simple">B.L.Fisher et al.</named-content>; sex: <named-content xmlns:xlink="http://www.w3.org/1999/xlink" content-type="dwc:sex" xlink:type="simple">1m</named-content>; preparations: <named-content xmlns:xlink="http://www.w3.org/1999/xlink" content-type="dwc:preparations" xlink:type="simple">pin, slide</named-content>; associatedMedia: <named-content xmlns:xlink="http://www.w3.org/1999/xlink" content-type="dwc:associatedMedia" xlink:type="simple"><ext-link ext-link-type="uri" xlink:href="http://www.antweb.org/specimen/casent0318447" xlink:type="simple">http://www.antweb.org/specimen/casent0318447</ext-link></named-content>; <bold>Taxon:</bold> scientificName: <named-content xmlns:xlink="http://www.w3.org/1999/xlink" content-type="dwc:scientificName" xlink:type="simple"><italic><tp:taxon-name><tp:taxon-name-part taxon-name-part-type="genus">Stigmatomma</tp:taxon-name-part> <tp:taxon-name-part taxon-name-part-type="species">janovitsika</tp:taxon-name-part></tp:taxon-name></italic></named-content>; genus: <named-content xmlns:xlink="http://www.w3.org/1999/xlink" content-type="dwc:genus" xlink:type="simple"><tp:taxon-name><tp:taxon-name-part taxon-name-part-type="genus">Stigmatomma</tp:taxon-name-part></tp:taxon-name></named-content>; <bold>Location:</bold> locationID: <named-content xmlns:xlink="http://www.w3.org/1999/xlink" content-type="dwc:locationID" xlink:type="simple">Silhouette 520</named-content>; country: <named-content xmlns:xlink="http://www.w3.org/1999/xlink" content-type="dwc:country" xlink:type="simple">Seychelles</named-content>; locality: <named-content xmlns:xlink="http://www.w3.org/1999/xlink" content-type="dwc:locality" xlink:type="simple">Silhouette Island, above Jardin Marron on crest to Mont Plaisir and Pot à Eau</named-content>; verbatimElevation: <named-content xmlns:xlink="http://www.w3.org/1999/xlink" content-type="dwc:verbatimElevation" xlink:type="simple">520</named-content>; decimalLatitude: <named-content xmlns:xlink="http://www.w3.org/1999/xlink" content-type="dwc:decimalLatitude" xlink:type="simple">-4.4867</named-content>; decimalLongitude: <named-content xmlns:xlink="http://www.w3.org/1999/xlink" content-type="dwc:decimalLongitude" xlink:type="simple">55.2341</named-content>; georeferenceRemarks: <named-content xmlns:xlink="http://www.w3.org/1999/xlink" content-type="dwc:georeferenceRemarks" xlink:type="simple">coordinates obtained from GPS</named-content>; <bold>Event:</bold> samplingProtocol: <named-content xmlns:xlink="http://www.w3.org/1999/xlink" content-type="dwc:samplingProtocol" xlink:type="simple">Malaise trap</named-content>; eventDate: <named-content xmlns:xlink="http://www.w3.org/1999/xlink" content-type="dwc:eventDate" xlink:type="simple">01/20/2010</named-content>; habitat: <named-content xmlns:xlink="http://www.w3.org/1999/xlink" content-type="dwc:habitat" xlink:type="simple">forest</named-content>; fieldNumber: <named-content xmlns:xlink="http://www.w3.org/1999/xlink" content-type="dwc:fieldNumber" xlink:type="simple">BLF23134</named-content>; <bold>Record Level:</bold> institutionCode: <named-content xmlns:xlink="http://www.w3.org/1999/xlink" content-type="dwc:institutionCode" xlink:type="simple">CASC</named-content></p></list-item><list-item><p><bold>Type status:</bold> <named-content xmlns:xlink="http://www.w3.org/1999/xlink" content-type="dwc:typeStatus" xlink:type="simple">Other material</named-content>. <bold>Occurrence:</bold> catalogNumber: <named-content xmlns:xlink="http://www.w3.org/1999/xlink" content-type="dwc:catalogNumber" xlink:type="simple">casent0318448</named-content>; recordedBy: <named-content xmlns:xlink="http://www.w3.org/1999/xlink" content-type="dwc:recordedBy" xlink:type="simple">B.L.Fisher et al.</named-content>; sex: <named-content xmlns:xlink="http://www.w3.org/1999/xlink" content-type="dwc:sex" xlink:type="simple">1m</named-content>; preparations: <named-content xmlns:xlink="http://www.w3.org/1999/xlink" content-type="dwc:preparations" xlink:type="simple">pin, slide</named-content>; associatedMedia: <named-content xmlns:xlink="http://www.w3.org/1999/xlink" content-type="dwc:associatedMedia" xlink:type="simple"><ext-link ext-link-type="uri" xlink:href="http://www.antweb.org/specimen/casent0318448" xlink:type="simple">http://www.antweb.org/specimen/casent0318448</ext-link></named-content>; <bold>Taxon:</bold> scientificName: <named-content xmlns:xlink="http://www.w3.org/1999/xlink" content-type="dwc:scientificName" xlink:type="simple"><italic><tp:taxon-name><tp:taxon-name-part taxon-name-part-type="genus">Stigmatomma</tp:taxon-name-part> <tp:taxon-name-part taxon-name-part-type="species">janovitsika</tp:taxon-name-part></tp:taxon-name></italic></named-content>; genus: <named-content xmlns:xlink="http://www.w3.org/1999/xlink" content-type="dwc:genus" xlink:type="simple"><tp:taxon-name><tp:taxon-name-part taxon-name-part-type="genus">Stigmatomma</tp:taxon-name-part></tp:taxon-name></named-content>; <bold>Location:</bold> locationID: <named-content xmlns:xlink="http://www.w3.org/1999/xlink" content-type="dwc:locationID" xlink:type="simple">Silhouette 520</named-content>; country: <named-content xmlns:xlink="http://www.w3.org/1999/xlink" content-type="dwc:country" xlink:type="simple">Seychelles</named-content>; locality: <named-content xmlns:xlink="http://www.w3.org/1999/xlink" content-type="dwc:locality" xlink:type="simple">Silhouette Island, above Jardin Marron on crest to Mont Plaisir and Pot à Eau</named-content>; verbatimElevation: <named-content xmlns:xlink="http://www.w3.org/1999/xlink" content-type="dwc:verbatimElevation" xlink:type="simple">520</named-content>; decimalLatitude: <named-content xmlns:xlink="http://www.w3.org/1999/xlink" content-type="dwc:decimalLatitude" xlink:type="simple">-4.4867</named-content>; decimalLongitude: <named-content xmlns:xlink="http://www.w3.org/1999/xlink" content-type="dwc:decimalLongitude" xlink:type="simple">55.2341</named-content>; georeferenceRemarks: <named-content xmlns:xlink="http://www.w3.org/1999/xlink" content-type="dwc:georeferenceRemarks" xlink:type="simple">coordinates obtained from GPS</named-content>; <bold>Event:</bold> samplingProtocol: <named-content xmlns:xlink="http://www.w3.org/1999/xlink" content-type="dwc:samplingProtocol" xlink:type="simple">Malaise trap</named-content>; eventDate: <named-content xmlns:xlink="http://www.w3.org/1999/xlink" content-type="dwc:eventDate" xlink:type="simple">01/20/2010</named-content>; habitat: <named-content xmlns:xlink="http://www.w3.org/1999/xlink" content-type="dwc:habitat" xlink:type="simple">forest</named-content>; fieldNumber: <named-content xmlns:xlink="http://www.w3.org/1999/xlink" content-type="dwc:fieldNumber" xlink:type="simple">BLF23134</named-content>; <bold>Record Level:</bold> institutionCode: <named-content xmlns:xlink="http://www.w3.org/1999/xlink" content-type="dwc:institutionCode" xlink:type="simple">CASC</named-content></p></list-item><list-item><p><bold>Type status:</bold> <named-content xmlns:xlink="http://www.w3.org/1999/xlink" content-type="dwc:typeStatus" xlink:type="simple">Other material</named-content>. <bold>Occurrence:</bold> catalogNumber: <named-content xmlns:xlink="http://www.w3.org/1999/xlink" content-type="dwc:catalogNumber" xlink:type="simple">casent0318448</named-content>; recordedBy: <named-content xmlns:xlink="http://www.w3.org/1999/xlink" content-type="dwc:recordedBy" xlink:type="simple">B.L.Fisher et al.</named-content>; sex: <named-content xmlns:xlink="http://www.w3.org/1999/xlink" content-type="dwc:sex" xlink:type="simple">1m</named-content>; preparations: <named-content xmlns:xlink="http://www.w3.org/1999/xlink" content-type="dwc:preparations" xlink:type="simple">slide</named-content>; associatedMedia: <named-content xmlns:xlink="http://www.w3.org/1999/xlink" content-type="dwc:associatedMedia" xlink:type="simple"><ext-link ext-link-type="uri" xlink:href="http://www.antweb.org/specimen/casent0318448" xlink:type="simple">http://www.antweb.org/specimen/casent0318448</ext-link></named-content>; <bold>Taxon:</bold> scientificName: <named-content xmlns:xlink="http://www.w3.org/1999/xlink" content-type="dwc:scientificName" xlink:type="simple"><italic><tp:taxon-name><tp:taxon-name-part taxon-name-part-type="genus">Stigmatomma</tp:taxon-name-part> <tp:taxon-name-part taxon-name-part-type="species">janovitsika</tp:taxon-name-part></tp:taxon-name></italic></named-content>; genus: <named-content xmlns:xlink="http://www.w3.org/1999/xlink" content-type="dwc:genus" xlink:type="simple"><tp:taxon-name><tp:taxon-name-part taxon-name-part-type="genus">Stigmatomma</tp:taxon-name-part></tp:taxon-name></named-content>; <bold>Location:</bold> locationID: <named-content xmlns:xlink="http://www.w3.org/1999/xlink" content-type="dwc:locationID" xlink:type="simple">Silhouette 520</named-content>; country: <named-content xmlns:xlink="http://www.w3.org/1999/xlink" content-type="dwc:country" xlink:type="simple">Seychelles</named-content>; locality: <named-content xmlns:xlink="http://www.w3.org/1999/xlink" content-type="dwc:locality" xlink:type="simple">Silhouette Island, above Jardin Marron on crest to Mont Plaisir and Pot à Eau</named-content>; verbatimElevation: <named-content xmlns:xlink="http://www.w3.org/1999/xlink" content-type="dwc:verbatimElevation" xlink:type="simple">520</named-content>; decimalLatitude: <named-content xmlns:xlink="http://www.w3.org/1999/xlink" content-type="dwc:decimalLatitude" xlink:type="simple">-4.4867</named-content>; decimalLongitude: <named-content xmlns:xlink="http://www.w3.org/1999/xlink" content-type="dwc:decimalLongitude" xlink:type="simple">55.2341</named-content>; georeferenceRemarks: <named-content xmlns:xlink="http://www.w3.org/1999/xlink" content-type="dwc:georeferenceRemarks" xlink:type="simple">coordinates obtained from GPS</named-content>; <bold>Event:</bold> samplingProtocol: <named-content xmlns:xlink="http://www.w3.org/1999/xlink" content-type="dwc:samplingProtocol" xlink:type="simple">Malaise trap</named-content>; eventDate: <named-content xmlns:xlink="http://www.w3.org/1999/xlink" content-type="dwc:eventDate" xlink:type="simple">01/20/2010</named-content>; habitat: <named-content xmlns:xlink="http://www.w3.org/1999/xlink" content-type="dwc:habitat" xlink:type="simple">forest</named-content>; fieldNumber: <named-content xmlns:xlink="http://www.w3.org/1999/xlink" content-type="dwc:fieldNumber" xlink:type="simple">BLF23134</named-content>; <bold>Record Level:</bold> institutionCode: <named-content xmlns:xlink="http://www.w3.org/1999/xlink" content-type="dwc:institutionCode" xlink:type="simple">CASC</named-content></p></list-item></list></tp:treatment-sec><tp:treatment-sec sec-type="Description"><title>Description</title><p>Worker (Fig. <xref ref-type="fig" rid="F1617718">44</xref>; holotype values within parentheses): <bold>HL</bold>: 0.74-0.79 (0.79); <bold>HW</bold>: 0.63-0.67 (0.67); <bold>HW2</bold>: 0.58-0.62 (0.61); <bold>SL</bold>: 0.44-0.46 (0.46); <bold>ML</bold>: 0.54-0.57 (0.56); <bold>WL</bold>: 0.87-0.93 (0.93); <bold>PPW</bold>: 0.34-0.37 (0.37); <bold>PtL</bold>: 0.36-0.38 (0.38); <bold>PtW</bold>: 0.39-0.42 (0.42); <bold>CI</bold>: 84-88 (84); <bold>SI</bold>: 58-61 (58); <bold>MI</bold>: 71-75 (71); <bold>PtI</bold>: 90-93 (91). </p><p><italic>Head</italic>:</p><p>Mandibular baso-masticatory margin skirted dorsally by row of filiform setae; medially, by spatular setae; ventrally, by longer acuminate flattened-apex setae (Fig. <xref ref-type="fig" rid="F1623191">45</xref><xref ref-type="fig" rid="F1623196">a</xref>). Dentition arrangement, from base to apex: single larger tooth; single smaller tooth; four pairs of teeth; bicuspid pre-apical tooth; apical tooth (Fig. <xref ref-type="fig" rid="F1623191">45</xref><xref ref-type="fig" rid="F1623196">a</xref>). Tooth couples with same dimensions; teeth basally fused. Pairs of teeth with similar dimensions along mandible's basoapical axis. Anterior clypeal margin with six tubercle-like cuticular processes arranged in a single row; armed anteriorly with asymmetrical mucronate dentiform setae (Fig. <xref ref-type="fig" rid="F1623191">45</xref><xref ref-type="fig" rid="F1623196">a</xref>). Most lateral clypeal cuticular process armed anterolaterally with row of numerous smaller, blunt, dentiform setae, continuing laterad on clypeal anterior margin, arising from flat cuticle (Fig. <xref ref-type="fig" rid="F1623191">45</xref><xref ref-type="fig" rid="F1623196">a</xref>). Clypeal cuticular processes approximately the same length as associated dentiform setae. Pair of long, filiform setae on clypeal median area, posterior to central-most pair of cuticular processes on anterior clypeal margin. Clypeal corners with brush of filiform setae; if absent, numerous punctations instead (Fig. <xref ref-type="fig" rid="F1623191">45</xref><xref ref-type="fig" rid="F1623196">a</xref>). Median clypeal area extending posteriorly between antennal sockets as a narrow longitudinal strip; frontoclypeal sulcus acute (Fig. <xref ref-type="fig" rid="F1623191">45</xref><xref ref-type="fig" rid="F1623197">b</xref>). Supraclypeal area as small oblong depression (Fig. <xref ref-type="fig" rid="F1623191">45</xref><xref ref-type="fig" rid="F1623197">b</xref>​). Twelve antennomeres (Fig. <xref ref-type="fig" rid="F1623191">45</xref><xref ref-type="fig" rid="F1623197">b</xref>​). Small genal teeth present. Compound eyes absent. Palpal formula: 4:2 (four maxillary, two labial; ​Fig. <xref ref-type="fig" rid="F1623191">45</xref><xref ref-type="fig" rid="F1623198">c</xref>).</p><p><italic>Mesosoma</italic>:</p><p>In dorsal view, mesonotum narrower than remaining mesosoma (Fig. <xref ref-type="fig" rid="F1623201">46</xref><xref ref-type="fig" rid="F1623206">a</xref>). Metanotal suture absent (Fig. <xref ref-type="fig" rid="F1623201">46</xref><xref ref-type="fig" rid="F1623206">a</xref>​). Mesepisternum not divided into anepisternum and kaptepisternum (Fig. <xref ref-type="fig" rid="F1623201">46</xref><xref ref-type="fig" rid="F1623207">b</xref>). Sulcus separating mesepisternum from posterior remainder of mesosoma, running from metathoracic spiracle to endoapodemal pit of mesopleural arm (Fig. <xref ref-type="fig" rid="F1623201">46</xref><xref ref-type="fig" rid="F1623207">b</xref>​). Metathoracic spiracle round, pinched inside its opening, and surrounded by cuticular swell (Fig. <xref ref-type="fig" rid="F1623201">46</xref><xref ref-type="fig" rid="F1623207">b</xref>​). Propodeal spiracle round, surrounded by cuticular swell (Fig. <xref ref-type="fig" rid="F1623201">46</xref><xref ref-type="fig" rid="F1623207">b</xref>​). Propodeal declivitous face with raised lateral margins (Fig. <xref ref-type="fig" rid="F1623201">46</xref><xref ref-type="fig" rid="F1623206">a</xref>​).</p><p><italic>Legs</italic>:</p><p>Basoventral lamella of calcar of strigil reduced to a basal bud. Anterior face of calcar of strigil with tubiform microtrichia (Fig. <xref ref-type="fig" rid="F1623215">47</xref><xref ref-type="fig" rid="F1623220">a</xref>); posterior face with lanceolate microtrichia. Multiple paddle-like setae on antero-ventral face of protibial apex, next to calcar of strigil (Fig. <xref ref-type="fig" rid="F1623215">47</xref><xref ref-type="fig" rid="F1623220">a</xref>​). Multiple paddle-like setae on anterior face of probasitarsus (Fig. <xref ref-type="fig" rid="F1623215">47</xref><xref ref-type="fig" rid="F1623220">a</xref>​); row of stout setae along posterior face of probasitarsus, next to comb of strigil. Mesotibial spur absent. Apex of mesotibial inner face with long, stout, spiniform seta resembling a spur under the optical microscope, followed apically by a deep fovea concealing a small, stout, truncated seta (Fig. <xref ref-type="fig" rid="F1623215">47</xref><xref ref-type="fig" rid="F1623221">b</xref>, <xref ref-type="fig" rid="F1623222">c</xref>, <xref ref-type="fig" rid="F1623223">d</xref>). Slit-like longitudinal sulcus on anterodorsal face of mesobasitarsus, with apical end projected laterally (Fig. <xref ref-type="fig" rid="F1623215">47</xref><xref ref-type="fig" rid="F1623224">e</xref>). Two metatibial spurs; simple anterior spur with lanceolate microtrichia; posterior spur pectinate (Fig. <xref ref-type="fig" rid="F1623230">48</xref><xref ref-type="fig" rid="F1623236">a</xref>, <xref ref-type="fig" rid="F1623237">b</xref>). Anterior face of posterior metatibial spur glabrous; posterior face with numerous antler-like microtrichia. Brush of truncated-apex long filiform setae on posterior face of metatibial apex, next to posterior metatibial spur (Fig. <xref ref-type="fig" rid="F1623230">48</xref><xref ref-type="fig" rid="F1623237">b</xref>). Absence of longitudinal sulcus on antero-dorsal face of metabasitarsus. Base of the inner face of metabasitarsus swollen anteriorly; swollen posterior face with longitudinal row of truncated, flattened-apex stout setae, followed by brush of filiform setae apically (Fig. <xref ref-type="fig" rid="F1623230">48</xref><xref ref-type="fig" rid="F1623236">a</xref>, <xref ref-type="fig" rid="F1623237">b</xref>, <xref ref-type="fig" rid="F1623238">c</xref>). Somewhat stout setae along inner face of remaining metabasitarsus. Arolium on pro-, meso-, and metapretarsus.</p><p><italic>Metasoma</italic>:</p><p>Petiole sessile (Fig. <xref ref-type="fig" rid="F1623405">49</xref><xref ref-type="fig" rid="F1623410">a</xref>). Ventroanterior margin of petiolar tergite anterior dorso-latero-ventral carina (Ward 1990) much shorter than anterior margin of subpetiolar process, in lateral view (Fig. <xref ref-type="fig" rid="F1623405">49</xref><xref ref-type="fig" rid="F1623410">a</xref>​). Subpetiolar process fin-like: obtuse angle on mid-length of its ventral margin (Fig. <xref ref-type="fig" rid="F1623405">49</xref><xref ref-type="fig" rid="F1623410">a</xref>​). Absence of fenestra on lateral face of subpetiolar process (Fig. <xref ref-type="fig" rid="F1623405">49</xref><xref ref-type="fig" rid="F1623410">a</xref>​). Petiolar proprioceptor zone a large, round concavity with few sensilla (Fig. <xref ref-type="fig" rid="F1623405">49</xref><xref ref-type="fig" rid="F1623411">b</xref>). Prora present (Fig. <xref ref-type="fig" rid="F1623405">49</xref><xref ref-type="fig" rid="F1623410">a</xref>​). Scrobiculate sulcus between pretergite and postergite of abdominal segment III and presclerites and postsclerites of abdominal segment IV. Eight stout spiniform setae on apex of hypopygium (Fig. <xref ref-type="fig" rid="F1623405">49</xref><xref ref-type="fig" rid="F1623412">c</xref>).</p><p><italic>Sculpture</italic>:</p><p>Mandibular dorsal face rugose-foveolate basally, grading into costate apically, except for smooth apical portion (Fig. <xref ref-type="fig" rid="F1623191">45</xref><xref ref-type="fig" rid="F1623196">a</xref>). Clypeal median area smooth, grading to costulate laterally (Fig. <xref ref-type="fig" rid="F1623191">45</xref><xref ref-type="fig" rid="F1623196">a</xref>). Supraclypeal area smooth (Fig. <xref ref-type="fig" rid="F1623191">45</xref><xref ref-type="fig" rid="F1623197">b</xref>). Head in dorsal view, areolate; area posterior to tentorial pit plicate (Fig. <xref ref-type="fig" rid="F1623191">45</xref><xref ref-type="fig" rid="F1623197">b</xref>​). Labrum imbricate (Fig. <xref ref-type="fig" rid="F1623438">50</xref>). Mesosoma foveolate dorsally (Fig. <xref ref-type="fig" rid="F1623201">46</xref><xref ref-type="fig" rid="F1623206">a</xref>). Pronotum rugose-foveolate laterally; remainder of lateral face of mesosoma mostly costate (Fig. <xref ref-type="fig" rid="F1623201">46</xref><xref ref-type="fig" rid="F1623207">b</xref>). Propodeal declivitous face smooth (Fig. <xref ref-type="fig" rid="F1623201">46</xref><xref ref-type="fig" rid="F1623206">a</xref>). Petiolar tergite alveolate ventroanteriorly, grading to smooth anteriorly, imbricate laterally, and foveolate dorsally (Fig. <xref ref-type="fig" rid="F1623405">49</xref><xref ref-type="fig" rid="F1623410">a</xref>). Petiolar laterotergite smooth anteriorly, grading to alveolate posteriorly and imbricate lateroposteriorly (Fig. <xref ref-type="fig" rid="F1623405">49</xref><xref ref-type="fig" rid="F1623411">b</xref>). Petiolar poststernite imbricate anteriorly, grading to alveolate to smooth posteriorly (Fig. <xref ref-type="fig" rid="F1623405">49</xref><xref ref-type="fig" rid="F1623411">b</xref>​). Abdominal segment III foveolate; segment IV punctate; segments V, VI, and VII imbricate (Fig. <xref ref-type="fig" rid="F1623405">49</xref><xref ref-type="fig" rid="F1623412">c</xref>).</p><p><italic>Pilosity and color</italic>:</p><p>Erect to subdecumbent pilosity on head, dorsal face of mesosoma, petiolar tergite, and abdominal segments III and IV. Petiolar poststernite mostly glabrous, with row of setae along lateral margins. Longer pilosity on abdominal segments V, VI, and VII. Body color orange-brown; light-orange appendages.</p><sec sec-type="Comments on character variation"><title>Comments on character variation</title><p>Under the stereomicroscope, there is no observable character variation on the specimens examined.</p></sec><sec sec-type="Other castes"><title>Other castes</title><p>Gyne (Fig. <xref ref-type="fig" rid="F1623440">51</xref>); alate when virgin: Very similar to the worker caste but for the greater body length, presence of compound eyes and ocelli, and differences on the mesosoma due to the presence of wings. Parapsidal lines on the mesoscutum; scuto-scutellar suture narrow, without apparent sculpture (Fig. <xref ref-type="fig" rid="F1644682">52</xref><xref ref-type="fig" rid="F1644697">a</xref>​). Mesepisternum not divided into anepisternum and katepisternum by a sulcus, but the upper mesepisternum is clearly smoother than its lower section; mesepimeral lobe not distinct; metapleuron not divided into upper and lower sections but for a short and narrow longitudinal sulcus located around the mid-length of the suture separating mesopleuron from metapleuron; metapleuron not clearly distinct from the propodeum (Fig. <xref ref-type="fig" rid="F1644682">52</xref><xref ref-type="fig" rid="F1644698">b</xref>​).</p><p>Male (Fig. <xref ref-type="fig" rid="F1625473">53</xref>); alate: Mandibles falcate, with sharp, single apical tooth (Fig. <xref ref-type="fig" rid="F1625473">53</xref><xref ref-type="fig" rid="F1625478">a</xref>). Anterior margin of the clypeus with dentiform setae (Fig. <xref ref-type="fig" rid="F1625473">53</xref><xref ref-type="fig" rid="F1625478">a</xref>). Compound eyes with long setae among ommatidia (Fig. <xref ref-type="fig" rid="F1646806">54</xref><xref ref-type="fig" rid="F1646811">a</xref>). Palpal formula 4:2 (Fig. <xref ref-type="fig" rid="F1647520">55</xref><xref ref-type="fig" rid="F1647525">a</xref>). Notauli distinct; parapsidal lines present; scuto-scutellar suture narrow, not sculptured (Fig. <xref ref-type="fig" rid="F1646806">54</xref><xref ref-type="fig" rid="F1646812">b</xref>). Mesepisternum not divided into anepisternum and katepisternum; posterior oblique sulcus short, not well developed; mesepimeral lobe not distinct (Fig. <xref ref-type="fig" rid="F1646806">54</xref><xref ref-type="fig" rid="F1646813">c</xref>). Metapleuron divided into upper and lower sections by a sulcus; costate sulcus separating upper metapleuron from propodeum; lower metapleuron not completey distinct from the propodeum (Fig. <xref ref-type="fig" rid="F1646806">54</xref><xref ref-type="fig" rid="F1646813">c</xref>​). Forewing (Figs <xref ref-type="fig" rid="F1625473">53</xref><xref ref-type="fig" rid="F1625481">d</xref>, <xref ref-type="fig" rid="F1625482">56</xref><xref ref-type="fig" rid="F1625487">a</xref>, <xref ref-type="fig" rid="F1625488">b</xref>, <xref ref-type="fig" rid="F1625491">57</xref><xref ref-type="fig" rid="F1625496">a</xref>, <xref ref-type="fig" rid="F1625497">b</xref>): pterostigma well developed; Rs.f2-3 may be indistinct; Rs.f5 present and reaching R.f3; 1r-rs absent; 2r-rs present; M.f2 present, but may be just slightly distinct; Rs+M complete or not well-developed; M.f3-4 present; 2rs-m absent; Cu.f2 present; 1m-cu present or just slightly distinct; A.f2 present; cu-a intercepting M+Cu anteriorly to the separation point between M.f1 and Cu.f1. Hindwing (Figs <xref ref-type="fig" rid="F1625482">56</xref><xref ref-type="fig" rid="F1625489">c</xref>, <xref ref-type="fig" rid="F1625490">d</xref>, <xref ref-type="fig" rid="F1625491">57</xref><xref ref-type="fig" rid="F1625498">c</xref>, <xref ref-type="fig" rid="F1625499">d</xref>): C slightly distinct; Sc+R, R, Rs.f1, and Rs.f2 absent; M+Cu just slightly distinct; 1rs-m, M.f1, M.f2, Cu, and cu-a absent; A present. Pygostyles present (Fig. <xref ref-type="fig" rid="F1646806">54</xref><xref ref-type="fig" rid="F1646814">d</xref>). Posterior margin of abdominal sternum IX convex (Fig. <xref ref-type="fig" rid="F1647520">55</xref><xref ref-type="fig" rid="F1647528">d</xref>). Visible division of the paramere into telomere and basimere. Digitus mushroom-shaped; presence of a short projection at the base of the digitus (Fig. <xref ref-type="fig" rid="F1647520">55</xref><xref ref-type="fig" rid="F1647527">c</xref>). Anterior half of the ventral margin of penisvalva clearly serrate; ventral portion of the penisvalva extremely reduced if compared with other <italic><tp:taxon-name><tp:taxon-name-part taxon-name-part-type="genus">Stigmatomma</tp:taxon-name-part></tp:taxon-name></italic> species in the Malagasy bioregion; dorsal portion somewhat sclerotized (Fig. <xref ref-type="fig" rid="F1647520">55</xref><xref ref-type="fig" rid="F1647526">b</xref>).</p></sec><sec sec-type="Specimens used in prior studies"><title>Specimens used in prior studies</title><p>This taxon was referenced as <italic><tp:taxon-name><tp:taxon-name-part taxon-name-part-type="genus">Stigmatomma</tp:taxon-name-part></tp:taxon-name></italic> SC01 (specimen <ext-link xmlns:xlink="http://www.w3.org/1999/xlink" ext-link-type="uri" xlink:href="https://www.antweb.org/specimen/CASENT0159676-D01" xlink:type="simple">CASENT0159676-D01</ext-link>) in <xref ref-type="bibr" rid="B3099200">Ward and Fisher (2016)</xref>.</p></sec></tp:treatment-sec><tp:treatment-sec sec-type="Diagnosis"><title>Diagnosis</title><p>Worker</p><p>With characters of the <italic><tp:taxon-name><tp:taxon-name-part taxon-name-part-type="species">tsyhady</tp:taxon-name-part></tp:taxon-name></italic> species-group and the <italic><tp:taxon-name><tp:taxon-name-part taxon-name-part-type="species">sakalava</tp:taxon-name-part></tp:taxon-name></italic> species-complex as described above, and the following characters (asterisks flag unique characters within the genus in the Malagasy bioregion):</p><list list-type="order"><list-item><p>Integument orange-brown (Fig. <xref ref-type="fig" rid="F1617718">44</xref>); medium-sized ant (HL: 0.74-0.79, WL: 0.87-0.93).</p></list-item><list-item><p>Pairs of teeth along baso-masticatory margin of mandible have the same length along the baso-apical axis (Fig. <xref ref-type="fig" rid="F1623191">45</xref><xref ref-type="fig" rid="F1623196">a</xref>, <xref ref-type="fig" rid="F1623197">b</xref>).</p></list-item><list-item><p>Bicuspid pre-apical tooth (Fig. <xref ref-type="fig" rid="F1623191">45</xref><xref ref-type="fig" rid="F1623196">a</xref>, <xref ref-type="fig" rid="F1623197">b</xref>).</p></list-item><list-item><p>Long acuminate flattened-apex setae ventrally skirting baso-masticatory margin of mandible (Fig. <xref ref-type="fig" rid="F1623191">45</xref><xref ref-type="fig" rid="F1623197">b</xref>).</p></list-item><list-item><p>* Most lateral area of clypeus bearing a brush of filiform setae (when setae are not present, the region presents numerous punctuations; Figs <xref ref-type="fig" rid="F1617718">44</xref><xref ref-type="fig" rid="F1617723">a</xref>, <xref ref-type="fig" rid="F1623191">45</xref><xref ref-type="fig" rid="F1623196">a</xref>).</p></list-item><list-item><p>Dorsal face of the head areolate (Figs <xref ref-type="fig" rid="F1617718">44</xref><xref ref-type="fig" rid="F1617723">a</xref>, <xref ref-type="fig" rid="F1623191">45</xref><xref ref-type="fig" rid="F1623197">b</xref>).</p></list-item><list-item><p>Genal teeth present (Fig. <xref ref-type="fig" rid="F1617718">44</xref><xref ref-type="fig" rid="F1617723">a</xref>).</p></list-item><list-item><p>Palpal formula 4:2 (Fig. <xref ref-type="fig" rid="F1623191">45</xref><xref ref-type="fig" rid="F1623198">c</xref>).</p></list-item><list-item><p>Dorsal face of mesosoma foveolate; lateral face of propotum rugose-foveolate; remainder lateral face of mesosoma mostly costate; declivitous face of propodeum smooth (Fig. <xref ref-type="fig" rid="F1623201">46</xref>).</p></list-item><list-item><p>* Mesepisternum not divided into anepisternum and katepisternum (Fig. <xref ref-type="fig" rid="F1623201">46</xref><xref ref-type="fig" rid="F1623207">b</xref>).</p></list-item><list-item><p>* Basoventral lamella of calcar of strigil reduced to a basal bud.</p></list-item><list-item><p>Anterior face of calcar of strigil with tubiform microtrichia (Fig. <xref ref-type="fig" rid="F1623215">47</xref><xref ref-type="fig" rid="F1623220">a</xref>).</p></list-item><list-item><p>Mesotibial spur absent (Fig. <xref ref-type="fig" rid="F1623215">47</xref><xref ref-type="fig" rid="F1623221">b</xref>, <xref ref-type="fig" rid="F1623222">c</xref>).</p></list-item><list-item><p>* Apex of mesotibial inner face bearing a long, stout, spiniform seta, resembling a spur under optical microscope (Fig. <xref ref-type="fig" rid="F1623215">47</xref><xref ref-type="fig" rid="F1623221">b</xref>, <xref ref-type="fig" rid="F1623222">c</xref>).</p></list-item><list-item><p>Mesotibial apical stout seta apically followed by a deep fovea concealing small, stout, truncated seta (Fig. <xref ref-type="fig" rid="F1623215">47</xref><xref ref-type="fig" rid="F1623222">c</xref>, <xref ref-type="fig" rid="F1623223">d</xref>).</p></list-item><list-item><p>Slit-like sulcus present on the anterodorsal face of mesobasitarsus, with apical end projected laterally (Fig. <xref ref-type="fig" rid="F1623215">47</xref><xref ref-type="fig" rid="F1623224">e</xref>).</p></list-item><list-item><p>Anterior face of posterior metatibial spur glabrous (Fig. <xref ref-type="fig" rid="F1623230">48</xref><xref ref-type="fig" rid="F1623236">a</xref>).</p></list-item><list-item><p>Brush of truncated filiform setae present on the posterior face of the apex of metatibia (Fig. <xref ref-type="fig" rid="F1623230">48</xref><xref ref-type="fig" rid="F1623237">b</xref>).</p></list-item><list-item><p>* Base of the inner face of metabasitarsus swollen anteriorly. Posterior face of basal swollen area bearing a row of truncated, flattened-apex stout setae, followed apically by a brush of filiform setae (Fig. <xref ref-type="fig" rid="F1623230">48</xref><xref ref-type="fig" rid="F1623238">c</xref>).</p></list-item><list-item><p>Absence of a longitudinal sulcus on metabasitarsus.</p></list-item><list-item><p>Subpetiolar process fin-like: half of its ventral margin obtusely angled (Fig. <xref ref-type="fig" rid="F1623405">49</xref><xref ref-type="fig" rid="F1623410">a</xref>).</p></list-item><list-item><p>Eight stout spiniform setae present on the apex of hypopygium (Fig. <xref ref-type="fig" rid="F1623405">49</xref><xref ref-type="fig" rid="F1623412">c</xref>).</p></list-item></list><p><italic><tp:taxon-name><tp:taxon-name-part taxon-name-part-type="genus">Stigmatomma</tp:taxon-name-part> <tp:taxon-name-part taxon-name-part-type="species">janovitsika</tp:taxon-name-part></tp:taxon-name></italic> is somewhat similar to <italic><tp:taxon-name><tp:taxon-name-part taxon-name-part-type="genus">S.</tp:taxon-name-part> <tp:taxon-name-part taxon-name-part-type="species">bolabola</tp:taxon-name-part></tp:taxon-name></italic> and <italic><tp:taxon-name><tp:taxon-name-part taxon-name-part-type="genus">S.</tp:taxon-name-part> <tp:taxon-name-part taxon-name-part-type="species">sakalava</tp:taxon-name-part></tp:taxon-name></italic> in palpal formula, shape of microtrichia on the posterior face of posterior metatibial spur, and absence of fenestra on the subpetiolar process.</p><p>However, it may be distinguished from them by: brush of filiform setae present on the corners of the clypeus (if the setae are removed, the region will be densely punctuate); presence of genal teeth; the mesepisternum is not divided into anepisternum and katepisternum; head sculpture; proportion of lamella on the baso-ventral margin of the calcar of strigil; long, stout, spiniform seta on the mesotibial inner face apex (resembling a spur under the stereomicroscope), followed apically by a cuticular deep fovea concealing a small, stout, truncated seta; and distribution, since it does not occur in sympatry with any of its congeners.</p></tp:treatment-sec><tp:treatment-sec sec-type="Etymology"><title>Etymology</title><p>The name <tp:taxon-name><tp:taxon-name-part taxon-name-part-type="species">janovitsika</tp:taxon-name-part></tp:taxon-name> is a portmanteau of Janovitz and vitsika (Malagasy name for ants), meaning the ant of Janovitz. Dr. Tyler W. Janovitz is a medical scientist interested in myrmecology, and generously supported this study.</p></tp:treatment-sec><tp:treatment-sec sec-type="Distribution"><title>Distribution</title><p><italic><tp:taxon-name><tp:taxon-name-part taxon-name-part-type="genus">Stigmatomma</tp:taxon-name-part> <tp:taxon-name-part taxon-name-part-type="species">janovitsika</tp:taxon-name-part></tp:taxon-name></italic> specimens were collected in forest, mixed forest, and mixed forest near glacis (rocky outcrop) habitats, from 60 to around 700 m above sea level, on three granitic islands of the Seychelles (Conception, Mahé, and Silhouette; Fig. <xref ref-type="fig" rid="F1635731">58</xref>). Specimens were recorded: (1) manually under rootmat and litter on rocks, and in rotten logs; (2) from sifted leaf mold and rotten wood; and (3) in a Malaise trap.</p></tp:treatment-sec><tp:treatment-sec><!--Section generated to contain objects referenced in tp:taxon-treatment.--><fig-group id="F1617718" position="float" orientation="portrait"><caption><p>Holotype of <italic><tp:taxon-name><tp:taxon-name-part taxon-name-part-type="genus">Stigmatomma</tp:taxon-name-part> <tp:taxon-name-part taxon-name-part-type="species">janovitsika</tp:taxon-name-part></tp:taxon-name></italic> ​<bold>sp. n.</bold> (<ext-link xmlns:xlink="http://www.w3.org/1999/xlink" ext-link-type="uri" xlink:href="http://www.antweb.org/specimen/CASENT0161533" xlink:type="simple">CASENT0161533</ext-link>); worker. Images by F. A. Esteves; available at <ext-link xmlns:xlink="http://www.w3.org/1999/xlink" ext-link-type="uri" xlink:href="http://antweb.org/" xlink:type="simple">AntWeb.org</ext-link>.</p></caption><fig id="F1617723" position="float" orientation="portrait"><label>Figure 44a.</label><caption><p>Fullface view.</p></caption><graphic xmlns:xlink="http://www.w3.org/1999/xlink" xlink:href="biodiversity_data_journal-4-e8032-g044_a.png" xlink:type="simple" position="float" orientation="portrait" id="oo_44740.png"/></fig><fig id="F1617724" position="float" orientation="portrait"><label>Figure 44b.</label><caption><p>Lateral view.</p></caption><graphic xmlns:xlink="http://www.w3.org/1999/xlink" xlink:href="biodiversity_data_journal-4-e8032-g044_b.png" xlink:type="simple" position="float" orientation="portrait" id="oo_44741.png"/></fig><fig id="F1617725" position="float" orientation="portrait"><label>Figure 44c.</label><caption><p>Dorsal view.</p></caption><graphic xmlns:xlink="http://www.w3.org/1999/xlink" xlink:href="biodiversity_data_journal-4-e8032-g044_c.png" xlink:type="simple" position="float" orientation="portrait" id="oo_44742.png"/></fig></fig-group><fig-group id="F1623191" position="float" orientation="portrait"><caption><p>Head of <italic><tp:taxon-name><tp:taxon-name-part taxon-name-part-type="genus">Stigmatomma</tp:taxon-name-part> <tp:taxon-name-part taxon-name-part-type="species">janovitsika</tp:taxon-name-part></tp:taxon-name></italic> <bold>sp. n.</bold> worker. Images by F. A. Esteves; available at <ext-link xmlns:xlink="http://www.w3.org/1999/xlink" ext-link-type="uri" xlink:href="http://antweb.org/" xlink:type="simple">AntWeb.org</ext-link>.</p></caption><fig id="F1623196" position="float" orientation="portrait"><label>Figure 45a.</label><caption><p>Dorsal view of the mandibles and anterior part of the head (<ext-link xmlns:xlink="http://www.w3.org/1999/xlink" ext-link-type="uri" xlink:href="http://www.antweb.org/specimen/CASENT0145426" xlink:type="simple">CASENT0145426</ext-link>).</p></caption><graphic xmlns:xlink="http://www.w3.org/1999/xlink" xlink:href="biodiversity_data_journal-4-e8032-g045_a.jpg" xlink:type="simple" position="float" orientation="portrait" id="oo_70281.jpg"/></fig><fig id="F1623197" position="float" orientation="portrait"><label>Figure 45b.</label><caption><p>Fullface view (<ext-link xmlns:xlink="http://www.w3.org/1999/xlink" ext-link-type="uri" xlink:href="http://www.antweb.org/specimen/CASENT0318418" xlink:type="simple">CASENT0318418</ext-link>).</p></caption><graphic xmlns:xlink="http://www.w3.org/1999/xlink" xlink:href="biodiversity_data_journal-4-e8032-g045_b.jpg" xlink:type="simple" position="float" orientation="portrait" id="oo_70282.jpg"/></fig><fig id="F1623198" position="float" orientation="portrait"><label>Figure 45c.</label><caption><p>Mouthparts, ventral view (<ext-link xmlns:xlink="http://www.w3.org/1999/xlink" ext-link-type="uri" xlink:href="http://www.antweb.org/specimen/CASENT0159679" xlink:type="simple">CASENT0159679</ext-link>). Left maxillary and labial palps are outlined in black and darkened to enhance visibility. Slide by F. A. Esteves.</p></caption><graphic xmlns:xlink="http://www.w3.org/1999/xlink" xlink:href="biodiversity_data_journal-4-e8032-g045_c.png" xlink:type="simple" position="float" orientation="portrait" id="oo_44792.png"/></fig></fig-group><fig id="F1623196" position="float" orientation="portrait"><label>Figure 45a.</label><caption><p>Dorsal view of the mandibles and anterior part of the head (<ext-link xmlns:xlink="http://www.w3.org/1999/xlink" ext-link-type="uri" xlink:href="http://www.antweb.org/specimen/CASENT0145426" xlink:type="simple">CASENT0145426</ext-link>).</p></caption><graphic xmlns:xlink="http://www.w3.org/1999/xlink" xlink:href="biodiversity_data_journal-4-e8032-g045_a.jpg" xlink:type="simple" position="float" orientation="portrait" id="oo_70281.jpg"/></fig><fig id="F1623197" position="float" orientation="portrait"><label>Figure 45b.</label><caption><p>Fullface view (<ext-link xmlns:xlink="http://www.w3.org/1999/xlink" ext-link-type="uri" xlink:href="http://www.antweb.org/specimen/CASENT0318418" xlink:type="simple">CASENT0318418</ext-link>).</p></caption><graphic xmlns:xlink="http://www.w3.org/1999/xlink" xlink:href="biodiversity_data_journal-4-e8032-g045_b.jpg" xlink:type="simple" position="float" orientation="portrait" id="oo_70282.jpg"/></fig><fig id="F1623198" position="float" orientation="portrait"><label>Figure 45c.</label><caption><p>Mouthparts, ventral view (<ext-link xmlns:xlink="http://www.w3.org/1999/xlink" ext-link-type="uri" xlink:href="http://www.antweb.org/specimen/CASENT0159679" xlink:type="simple">CASENT0159679</ext-link>). Left maxillary and labial palps are outlined in black and darkened to enhance visibility. Slide by F. A. Esteves.</p></caption><graphic xmlns:xlink="http://www.w3.org/1999/xlink" xlink:href="biodiversity_data_journal-4-e8032-g045_c.png" xlink:type="simple" position="float" orientation="portrait" id="oo_44792.png"/></fig><fig-group id="F1623201" position="float" orientation="portrait"><caption><p>Mesosoma of <italic><tp:taxon-name><tp:taxon-name-part taxon-name-part-type="genus">Stigmatomma</tp:taxon-name-part> <tp:taxon-name-part taxon-name-part-type="species">janovitsika</tp:taxon-name-part></tp:taxon-name></italic> <bold>sp. n.</bold>, worker. Images by F. A. Esteves; available at <ext-link xmlns:xlink="http://www.w3.org/1999/xlink" ext-link-type="uri" xlink:href="http://antweb.org/" xlink:type="simple">AntWeb.org</ext-link>.</p></caption><fig id="F1623206" position="float" orientation="portrait"><label>Figure 46a.</label><caption><p>Dorsal view (<ext-link xmlns:xlink="http://www.w3.org/1999/xlink" ext-link-type="uri" xlink:href="http://www.antweb.org/specimen/CASENT0318418" xlink:type="simple">CASENT0318418</ext-link>).</p></caption><graphic xmlns:xlink="http://www.w3.org/1999/xlink" xlink:href="biodiversity_data_journal-4-e8032-g046_a.jpg" xlink:type="simple" position="float" orientation="portrait" id="oo_70431.jpg"/></fig><fig id="F1623207" position="float" orientation="portrait"><label>Figure 46b.</label><caption><p>Lateral view (<ext-link xmlns:xlink="http://www.w3.org/1999/xlink" ext-link-type="uri" xlink:href="http://www.antweb.org/specimen/CASENT0145426" xlink:type="simple">CASENT0145426</ext-link>).</p></caption><graphic xmlns:xlink="http://www.w3.org/1999/xlink" xlink:href="biodiversity_data_journal-4-e8032-g046_b.jpg" xlink:type="simple" position="float" orientation="portrait" id="oo_70432.jpg"/></fig></fig-group><fig id="F1623206" position="float" orientation="portrait"><label>Figure 46a.</label><caption><p>Dorsal view (<ext-link xmlns:xlink="http://www.w3.org/1999/xlink" ext-link-type="uri" xlink:href="http://www.antweb.org/specimen/CASENT0318418" xlink:type="simple">CASENT0318418</ext-link>).</p></caption><graphic xmlns:xlink="http://www.w3.org/1999/xlink" xlink:href="biodiversity_data_journal-4-e8032-g046_a.jpg" xlink:type="simple" position="float" orientation="portrait" id="oo_70431.jpg"/></fig><fig id="F1623207" position="float" orientation="portrait"><label>Figure 46b.</label><caption><p>Lateral view (<ext-link xmlns:xlink="http://www.w3.org/1999/xlink" ext-link-type="uri" xlink:href="http://www.antweb.org/specimen/CASENT0145426" xlink:type="simple">CASENT0145426</ext-link>).</p></caption><graphic xmlns:xlink="http://www.w3.org/1999/xlink" xlink:href="biodiversity_data_journal-4-e8032-g046_b.jpg" xlink:type="simple" position="float" orientation="portrait" id="oo_70432.jpg"/></fig><fig-group id="F1623215" position="float" orientation="portrait"><caption><p>Legs of <italic><tp:taxon-name><tp:taxon-name-part taxon-name-part-type="genus">Stigmatomma</tp:taxon-name-part> <tp:taxon-name-part taxon-name-part-type="species">janovitsika</tp:taxon-name-part></tp:taxon-name></italic> ​<bold>sp. n.</bold> worker; plate I. Images by F. A. Esteves; available at <ext-link xmlns:xlink="http://www.w3.org/1999/xlink" ext-link-type="uri" xlink:href="http://antweb.org/" xlink:type="simple">AntWeb.org</ext-link>.</p></caption><fig id="F1623220" position="float" orientation="portrait"><label>Figure 47a.</label><caption><p>Foreleg, anterior face (<ext-link xmlns:xlink="http://www.w3.org/1999/xlink" ext-link-type="uri" xlink:href="http://www.antweb.org/specimen/CASENT0318418" xlink:type="simple">CASENT0318418</ext-link>): close-up of the protibial apex, including the calcar of strigil and probasitarsus.</p></caption><graphic xmlns:xlink="http://www.w3.org/1999/xlink" xlink:href="biodiversity_data_journal-4-e8032-g047_a.jpg" xlink:type="simple" position="float" orientation="portrait" id="oo_48273.jpg"/></fig><fig id="F1623221" position="float" orientation="portrait"><label>Figure 47b.</label><caption><p>Midleg, posterior face (<ext-link xmlns:xlink="http://www.w3.org/1999/xlink" ext-link-type="uri" xlink:href="http://www.antweb.org/specimen/CASENT0145426" xlink:type="simple">CASENT0145426</ext-link>): close-up of apical portion of mesotibia, including an enlarged, stout seta, and mesobasitarsus.</p></caption><graphic xmlns:xlink="http://www.w3.org/1999/xlink" xlink:href="biodiversity_data_journal-4-e8032-g047_b.jpg" xlink:type="simple" position="float" orientation="portrait" id="oo_48282.jpg"/></fig><fig id="F1623222" position="float" orientation="portrait"><label>Figure 47c.</label><caption><p>Midleg, inner face (<ext-link xmlns:xlink="http://www.w3.org/1999/xlink" ext-link-type="uri" xlink:href="http://www.antweb.org/specimen/CASENT0318418" xlink:type="simple">CASENT0318418</ext-link>): close-up of the mesotibia apex, which includes an enlarged, stout seta, followed by a deep fovea concealing a small, stout, truncated seta.</p></caption><graphic xmlns:xlink="http://www.w3.org/1999/xlink" xlink:href="biodiversity_data_journal-4-e8032-g047_c.jpg" xlink:type="simple" position="float" orientation="portrait" id="oo_48275.jpg"/></fig><fig id="F1623223" position="float" orientation="portrait"><label>Figure 47d.</label><caption><p>Midleg, inner face (<ext-link xmlns:xlink="http://www.w3.org/1999/xlink" ext-link-type="uri" xlink:href="http://www.antweb.org/specimen/CASENT0318418" xlink:type="simple">CASENT0318418</ext-link>): close-up of the deep fovea concealing a small, stout, truncated seta (present at the mesotibia's apex).</p></caption><graphic xmlns:xlink="http://www.w3.org/1999/xlink" xlink:href="biodiversity_data_journal-4-e8032-g047_d.jpg" xlink:type="simple" position="float" orientation="portrait" id="oo_48276.jpg"/></fig><fig id="F1623224" position="float" orientation="portrait"><label>Figure 47e.</label><caption><p>Midleg, anterior face (<ext-link xmlns:xlink="http://www.w3.org/1999/xlink" ext-link-type="uri" xlink:href="http://www.antweb.org/specimen/CASENT0145426" xlink:type="simple">CASENT0145426</ext-link>): close up of the mesobasitarsus, including its slit-like longitudinal sulcus.</p></caption><graphic xmlns:xlink="http://www.w3.org/1999/xlink" xlink:href="biodiversity_data_journal-4-e8032-g047_e.jpg" xlink:type="simple" position="float" orientation="portrait" id="oo_48283.jpg"/></fig></fig-group><fig id="F1623220" position="float" orientation="portrait"><label>Figure 47a.</label><caption><p>Foreleg, anterior face (<ext-link xmlns:xlink="http://www.w3.org/1999/xlink" ext-link-type="uri" xlink:href="http://www.antweb.org/specimen/CASENT0318418" xlink:type="simple">CASENT0318418</ext-link>): close-up of the protibial apex, including the calcar of strigil and probasitarsus.</p></caption><graphic xmlns:xlink="http://www.w3.org/1999/xlink" xlink:href="biodiversity_data_journal-4-e8032-g047_a.jpg" xlink:type="simple" position="float" orientation="portrait" id="oo_48273.jpg"/></fig><fig id="F1623221" position="float" orientation="portrait"><label>Figure 47b.</label><caption><p>Midleg, posterior face (<ext-link xmlns:xlink="http://www.w3.org/1999/xlink" ext-link-type="uri" xlink:href="http://www.antweb.org/specimen/CASENT0145426" xlink:type="simple">CASENT0145426</ext-link>): close-up of apical portion of mesotibia, including an enlarged, stout seta, and mesobasitarsus.</p></caption><graphic xmlns:xlink="http://www.w3.org/1999/xlink" xlink:href="biodiversity_data_journal-4-e8032-g047_b.jpg" xlink:type="simple" position="float" orientation="portrait" id="oo_48282.jpg"/></fig><fig id="F1623222" position="float" orientation="portrait"><label>Figure 47c.</label><caption><p>Midleg, inner face (<ext-link xmlns:xlink="http://www.w3.org/1999/xlink" ext-link-type="uri" xlink:href="http://www.antweb.org/specimen/CASENT0318418" xlink:type="simple">CASENT0318418</ext-link>): close-up of the mesotibia apex, which includes an enlarged, stout seta, followed by a deep fovea concealing a small, stout, truncated seta.</p></caption><graphic xmlns:xlink="http://www.w3.org/1999/xlink" xlink:href="biodiversity_data_journal-4-e8032-g047_c.jpg" xlink:type="simple" position="float" orientation="portrait" id="oo_48275.jpg"/></fig><fig id="F1623223" position="float" orientation="portrait"><label>Figure 47d.</label><caption><p>Midleg, inner face (<ext-link xmlns:xlink="http://www.w3.org/1999/xlink" ext-link-type="uri" xlink:href="http://www.antweb.org/specimen/CASENT0318418" xlink:type="simple">CASENT0318418</ext-link>): close-up of the deep fovea concealing a small, stout, truncated seta (present at the mesotibia's apex).</p></caption><graphic xmlns:xlink="http://www.w3.org/1999/xlink" xlink:href="biodiversity_data_journal-4-e8032-g047_d.jpg" xlink:type="simple" position="float" orientation="portrait" id="oo_48276.jpg"/></fig><fig id="F1623224" position="float" orientation="portrait"><label>Figure 47e.</label><caption><p>Midleg, anterior face (<ext-link xmlns:xlink="http://www.w3.org/1999/xlink" ext-link-type="uri" xlink:href="http://www.antweb.org/specimen/CASENT0145426" xlink:type="simple">CASENT0145426</ext-link>): close up of the mesobasitarsus, including its slit-like longitudinal sulcus.</p></caption><graphic xmlns:xlink="http://www.w3.org/1999/xlink" xlink:href="biodiversity_data_journal-4-e8032-g047_e.jpg" xlink:type="simple" position="float" orientation="portrait" id="oo_48283.jpg"/></fig><fig-group id="F1623230" position="float" orientation="portrait"><caption><p>Legs of <italic><tp:taxon-name><tp:taxon-name-part taxon-name-part-type="genus">Stigmatomma</tp:taxon-name-part> <tp:taxon-name-part taxon-name-part-type="species">janovitsika</tp:taxon-name-part></tp:taxon-name></italic> ​<bold>sp. n.</bold> worker (<ext-link xmlns:xlink="http://www.w3.org/1999/xlink" ext-link-type="uri" xlink:href="http://www.antweb.org/specimen/CASENT0318418" xlink:type="simple">CASENT0318418</ext-link>); plate II. Images by F. A. Esteves; available at <ext-link xmlns:xlink="http://www.w3.org/1999/xlink" ext-link-type="uri" xlink:href="http://antweb.org/" xlink:type="simple">AntWeb.org</ext-link>.</p></caption><fig id="F1623236" position="float" orientation="portrait"><label>Figure 48a.</label><caption><p>Hindleg: close-up of the inner face of the metatibial apex, which includes the metatibial spurs, and anterior face of metabasitarsus.</p></caption><graphic xmlns:xlink="http://www.w3.org/1999/xlink" xlink:href="biodiversity_data_journal-4-e8032-g048_a.jpg" xlink:type="simple" position="float" orientation="portrait" id="oo_75549.jpg"/></fig><fig id="F1623237" position="float" orientation="portrait"><label>Figure 48b.</label><caption><p>Hindleg, posterior face: close up of metatibial apex, which includes the metatibial spurs, and basal portion of metabasitarsus.</p></caption><graphic xmlns:xlink="http://www.w3.org/1999/xlink" xlink:href="biodiversity_data_journal-4-e8032-g048_b.jpg" xlink:type="simple" position="float" orientation="portrait" id="oo_48271.jpg"/></fig><fig id="F1623238" position="float" orientation="portrait"><label>Figure 48c.</label><caption><p>Hindleg: inner face of basal portion of metabasitarsus.</p></caption><graphic xmlns:xlink="http://www.w3.org/1999/xlink" xlink:href="biodiversity_data_journal-4-e8032-g048_c.jpg" xlink:type="simple" position="float" orientation="portrait" id="oo_48272.jpg"/></fig></fig-group><fig id="F1623236" position="float" orientation="portrait"><label>Figure 48a.</label><caption><p>Hindleg: close-up of the inner face of the metatibial apex, which includes the metatibial spurs, and anterior face of metabasitarsus.</p></caption><graphic xmlns:xlink="http://www.w3.org/1999/xlink" xlink:href="biodiversity_data_journal-4-e8032-g048_a.jpg" xlink:type="simple" position="float" orientation="portrait" id="oo_75549.jpg"/></fig><fig id="F1623237" position="float" orientation="portrait"><label>Figure 48b.</label><caption><p>Hindleg, posterior face: close up of metatibial apex, which includes the metatibial spurs, and basal portion of metabasitarsus.</p></caption><graphic xmlns:xlink="http://www.w3.org/1999/xlink" xlink:href="biodiversity_data_journal-4-e8032-g048_b.jpg" xlink:type="simple" position="float" orientation="portrait" id="oo_48271.jpg"/></fig><fig id="F1623238" position="float" orientation="portrait"><label>Figure 48c.</label><caption><p>Hindleg: inner face of basal portion of metabasitarsus.</p></caption><graphic xmlns:xlink="http://www.w3.org/1999/xlink" xlink:href="biodiversity_data_journal-4-e8032-g048_c.jpg" xlink:type="simple" position="float" orientation="portrait" id="oo_48272.jpg"/></fig><fig-group id="F1623405" position="float" orientation="portrait"><caption><p>Petiole and gaster of <italic><tp:taxon-name><tp:taxon-name-part taxon-name-part-type="genus">Stigmatomma</tp:taxon-name-part> <tp:taxon-name-part taxon-name-part-type="species">janovitsika</tp:taxon-name-part></tp:taxon-name></italic> ​<bold>sp. n.</bold> worker (<ext-link xmlns:xlink="http://www.w3.org/1999/xlink" ext-link-type="uri" xlink:href="http://www.antweb.org/specimen/CASENT0145426" xlink:type="simple">CASENT0145426</ext-link>). Images by F. A. Esteves; available at <ext-link xmlns:xlink="http://www.w3.org/1999/xlink" ext-link-type="uri" xlink:href="http://antweb.org/" xlink:type="simple">AntWeb.org</ext-link>.</p></caption><fig id="F1623410" position="float" orientation="portrait"><label>Figure 49a.</label><caption><p>Petiole, lateral view.</p></caption><graphic xmlns:xlink="http://www.w3.org/1999/xlink" xlink:href="biodiversity_data_journal-4-e8032-g049_a.jpg" xlink:type="simple" position="float" orientation="portrait" id="oo_70428.jpg"/></fig><fig id="F1623411" position="float" orientation="portrait"><label>Figure 49b.</label><caption><p>Petiole, ventral view.</p></caption><graphic xmlns:xlink="http://www.w3.org/1999/xlink" xlink:href="biodiversity_data_journal-4-e8032-g049_b.jpg" xlink:type="simple" position="float" orientation="portrait" id="oo_70429.jpg"/></fig><fig id="F1623412" position="float" orientation="portrait"><label>Figure 49c.</label><caption><p>Apex of the gaster and stinger, lateral view. Note the stout spiniform setae on the apex of the hypopygium, surrounding the stinger.</p></caption><graphic xmlns:xlink="http://www.w3.org/1999/xlink" xlink:href="biodiversity_data_journal-4-e8032-g049_c.jpg" xlink:type="simple" position="float" orientation="portrait" id="oo_70430.jpg"/></fig></fig-group><fig id="F1623410" position="float" orientation="portrait"><label>Figure 49a.</label><caption><p>Petiole, lateral view.</p></caption><graphic xmlns:xlink="http://www.w3.org/1999/xlink" xlink:href="biodiversity_data_journal-4-e8032-g049_a.jpg" xlink:type="simple" position="float" orientation="portrait" id="oo_70428.jpg"/></fig><fig id="F1623411" position="float" orientation="portrait"><label>Figure 49b.</label><caption><p>Petiole, ventral view.</p></caption><graphic xmlns:xlink="http://www.w3.org/1999/xlink" xlink:href="biodiversity_data_journal-4-e8032-g049_b.jpg" xlink:type="simple" position="float" orientation="portrait" id="oo_70429.jpg"/></fig><fig id="F1623412" position="float" orientation="portrait"><label>Figure 49c.</label><caption><p>Apex of the gaster and stinger, lateral view. Note the stout spiniform setae on the apex of the hypopygium, surrounding the stinger.</p></caption><graphic xmlns:xlink="http://www.w3.org/1999/xlink" xlink:href="biodiversity_data_journal-4-e8032-g049_c.jpg" xlink:type="simple" position="float" orientation="portrait" id="oo_70430.jpg"/></fig><fig id="F1623438" position="float" orientation="portrait"><label>Figure 50.</label><caption><p><italic><tp:taxon-name><tp:taxon-name-part taxon-name-part-type="genus">Stigmatomma</tp:taxon-name-part> <tp:taxon-name-part taxon-name-part-type="species">janovitsika</tp:taxon-name-part></tp:taxon-name></italic> ​<bold>sp. n.</bold> worker (<ext-link xmlns:xlink="http://www.w3.org/1999/xlink" ext-link-type="uri" xlink:href="http://www.antweb.org/specimen/CASENT0145426" xlink:type="simple">CASENT0145426</ext-link>): ventral view of the mandibles, mouthparts, and anterior part of the head. Image by F. A. Esteves; available at <ext-link xmlns:xlink="http://www.w3.org/1999/xlink" ext-link-type="uri" xlink:href="http://antweb.org/" xlink:type="simple">AntWeb.org</ext-link>.</p></caption><graphic xmlns:xlink="http://www.w3.org/1999/xlink" xlink:href="biodiversity_data_journal-4-e8032-g050.jpg" position="float" id="oo_70459.jpg" orientation="portrait" xlink:type="simple"/></fig><fig-group id="F1623440" position="float" orientation="portrait"><caption><p>Dealated gyne of <italic><tp:taxon-name><tp:taxon-name-part taxon-name-part-type="genus">Stigmatomma</tp:taxon-name-part> <tp:taxon-name-part taxon-name-part-type="species">janovitsika</tp:taxon-name-part></tp:taxon-name></italic> ​<bold>sp. n.</bold> (<ext-link xmlns:xlink="http://www.w3.org/1999/xlink" ext-link-type="uri" xlink:href="http://www.antweb.org/specimen/CASENT0161532" xlink:type="simple">CASENT0161532</ext-link>); paratype; plate I. Images by F. A. Esteves; available at <ext-link xmlns:xlink="http://www.w3.org/1999/xlink" ext-link-type="uri" xlink:href="http://antweb.org/" xlink:type="simple">AntWeb.org</ext-link>.</p></caption><fig id="F1623445" position="float" orientation="portrait"><label>Figure 51a.</label><caption><p>Fullface view.</p></caption><graphic xmlns:xlink="http://www.w3.org/1999/xlink" xlink:href="biodiversity_data_journal-4-e8032-g051_a.png" xlink:type="simple" position="float" orientation="portrait" id="oo_46831.png"/></fig><fig id="F1623446" position="float" orientation="portrait"><label>Figure 51b.</label><caption><p>Lateral view.</p></caption><graphic xmlns:xlink="http://www.w3.org/1999/xlink" xlink:href="biodiversity_data_journal-4-e8032-g051_b.png" xlink:type="simple" position="float" orientation="portrait" id="oo_46832.png"/></fig><fig id="F1623447" position="float" orientation="portrait"><label>Figure 51c.</label><caption><p>Dorsal view.</p></caption><graphic xmlns:xlink="http://www.w3.org/1999/xlink" xlink:href="biodiversity_data_journal-4-e8032-g051_c.png" xlink:type="simple" position="float" orientation="portrait" id="oo_47002.png"/></fig></fig-group><fig-group id="F1644682" position="float" orientation="portrait"><caption><p>Dealated gyne of <italic><tp:taxon-name><tp:taxon-name-part taxon-name-part-type="genus">Stigmatomma</tp:taxon-name-part> <tp:taxon-name-part taxon-name-part-type="species">janovitsika</tp:taxon-name-part></tp:taxon-name></italic> ​<bold>sp. n.</bold> (<ext-link xmlns:xlink="http://www.w3.org/1999/xlink" ext-link-type="uri" xlink:href="http://www.antweb.org/specimen/CASENT0161532" xlink:type="simple">CASENT0161532</ext-link>); paratype; plate II. Images by F. A. Esteves; available at <ext-link xmlns:xlink="http://www.w3.org/1999/xlink" ext-link-type="uri" xlink:href="http://antweb.org/" xlink:type="simple">AntWeb.org</ext-link>.</p></caption><fig id="F1644697" position="float" orientation="portrait"><label>Figure 52a.</label><caption><p>Mesosoma, dorsal view.</p></caption><graphic xmlns:xlink="http://www.w3.org/1999/xlink" xlink:href="biodiversity_data_journal-4-e8032-g052_a.png" xlink:type="simple" position="float" orientation="portrait" id="oo_47003.png"/></fig><fig id="F1644698" position="float" orientation="portrait"><label>Figure 52b.</label><caption><p>Mesosoma, lateral view.</p></caption><graphic xmlns:xlink="http://www.w3.org/1999/xlink" xlink:href="biodiversity_data_journal-4-e8032-g052_b.png" xlink:type="simple" position="float" orientation="portrait" id="oo_46839.png"/></fig></fig-group><fig id="F1644697" position="float" orientation="portrait"><label>Figure 52a.</label><caption><p>Mesosoma, dorsal view.</p></caption><graphic xmlns:xlink="http://www.w3.org/1999/xlink" xlink:href="biodiversity_data_journal-4-e8032-g052_a.png" xlink:type="simple" position="float" orientation="portrait" id="oo_47003.png"/></fig><fig id="F1644698" position="float" orientation="portrait"><label>Figure 52b.</label><caption><p>Mesosoma, lateral view.</p></caption><graphic xmlns:xlink="http://www.w3.org/1999/xlink" xlink:href="biodiversity_data_journal-4-e8032-g052_b.png" xlink:type="simple" position="float" orientation="portrait" id="oo_46839.png"/></fig><fig-group id="F1625473" position="float" orientation="portrait"><caption><p>Male of <italic><tp:taxon-name><tp:taxon-name-part taxon-name-part-type="genus">Stigmatomma</tp:taxon-name-part> <tp:taxon-name-part taxon-name-part-type="species">janovitsika</tp:taxon-name-part></tp:taxon-name></italic> ​<bold>sp. n.</bold> (<ext-link xmlns:xlink="http://www.w3.org/1999/xlink" ext-link-type="uri" xlink:href="http://www.antweb.org/specimen/CASENT0318447" xlink:type="simple">CASENT0318447</ext-link>); plate I. Images by F. A. Esteves; available at <ext-link xmlns:xlink="http://www.w3.org/1999/xlink" ext-link-type="uri" xlink:href="http://antweb.org/" xlink:type="simple">AntWeb.org</ext-link>.</p></caption><fig id="F1625478" position="float" orientation="portrait"><label>Figure 53a.</label><caption><p>Fullface view.</p></caption><graphic xmlns:xlink="http://www.w3.org/1999/xlink" xlink:href="biodiversity_data_journal-4-e8032-g053_a.png" xlink:type="simple" position="float" orientation="portrait" id="oo_44975.png"/></fig><fig id="F1625479" position="float" orientation="portrait"><label>Figure 53b.</label><caption><p>Lateral view.</p></caption><graphic xmlns:xlink="http://www.w3.org/1999/xlink" xlink:href="biodiversity_data_journal-4-e8032-g053_b.png" xlink:type="simple" position="float" orientation="portrait" id="oo_44976.png"/></fig><fig id="F1625480" position="float" orientation="portrait"><label>Figure 53c.</label><caption><p>Dorsal view.</p></caption><graphic xmlns:xlink="http://www.w3.org/1999/xlink" xlink:href="biodiversity_data_journal-4-e8032-g053_c.png" xlink:type="simple" position="float" orientation="portrait" id="oo_44977.png"/></fig><fig id="F1625481" position="float" orientation="portrait"><label>Figure 53d.</label><caption><p>Left fore- and hindwing.</p></caption><graphic xmlns:xlink="http://www.w3.org/1999/xlink" xlink:href="biodiversity_data_journal-4-e8032-g053_d.png" xlink:type="simple" position="float" orientation="portrait" id="oo_44980.png"/></fig></fig-group><fig id="F1625478" position="float" orientation="portrait"><label>Figure 53a.</label><caption><p>Fullface view.</p></caption><graphic xmlns:xlink="http://www.w3.org/1999/xlink" xlink:href="biodiversity_data_journal-4-e8032-g053_a.png" xlink:type="simple" position="float" orientation="portrait" id="oo_44975.png"/></fig><fig-group id="F1646806" position="float" orientation="portrait"><caption><p>Male of <italic><tp:taxon-name><tp:taxon-name-part taxon-name-part-type="genus">Stigmatomma</tp:taxon-name-part> <tp:taxon-name-part taxon-name-part-type="species">janovitsika</tp:taxon-name-part></tp:taxon-name></italic> ​<bold>sp. n.</bold> (<ext-link xmlns:xlink="http://www.w3.org/1999/xlink" ext-link-type="uri" xlink:href="http://www.antweb.org/specimen/CASENT0318447" xlink:type="simple">CASENT0318447</ext-link>); plate II. Images by F. A. Esteves; available at <ext-link xmlns:xlink="http://www.w3.org/1999/xlink" ext-link-type="uri" xlink:href="http://antweb.org/" xlink:type="simple">AntWeb.org</ext-link>.</p></caption><fig id="F1646811" position="float" orientation="portrait"><label>Figure 54a.</label><caption><p>Right compound eye ,dorsal view.</p></caption><graphic xmlns:xlink="http://www.w3.org/1999/xlink" xlink:href="biodiversity_data_journal-4-e8032-g054_a.png" xlink:type="simple" position="float" orientation="portrait" id="oo_47406.png"/></fig><fig id="F1646812" position="float" orientation="portrait"><label>Figure 54b.</label><caption><p>Mesosoma, dorsal view. Left wings were removed for better illustration.</p></caption><graphic xmlns:xlink="http://www.w3.org/1999/xlink" xlink:href="biodiversity_data_journal-4-e8032-g054_b.png" xlink:type="simple" position="float" orientation="portrait" id="oo_47407.png"/></fig><fig id="F1646813" position="float" orientation="portrait"><label>Figure 54c.</label><caption><p>Mesosoma, lateral view. Left wings were removed for better illustration.</p></caption><graphic xmlns:xlink="http://www.w3.org/1999/xlink" xlink:href="biodiversity_data_journal-4-e8032-g054_c.png" xlink:type="simple" position="float" orientation="portrait" id="oo_47409.png"/></fig><fig id="F1646814" position="float" orientation="portrait"><label>Figure 54d.</label><caption><p>Apex of the gaster, lateral view.</p></caption><graphic xmlns:xlink="http://www.w3.org/1999/xlink" xlink:href="biodiversity_data_journal-4-e8032-g054_d.png" xlink:type="simple" position="float" orientation="portrait" id="oo_47219.png"/></fig></fig-group><fig id="F1646811" position="float" orientation="portrait"><label>Figure 54a.</label><caption><p>Right compound eye ,dorsal view.</p></caption><graphic xmlns:xlink="http://www.w3.org/1999/xlink" xlink:href="biodiversity_data_journal-4-e8032-g054_a.png" xlink:type="simple" position="float" orientation="portrait" id="oo_47406.png"/></fig><fig-group id="F1647520" position="float" orientation="portrait"><caption><p>Male of <italic><tp:taxon-name><tp:taxon-name-part taxon-name-part-type="genus">Stigmatomma</tp:taxon-name-part> <tp:taxon-name-part taxon-name-part-type="species">janovitsika</tp:taxon-name-part></tp:taxon-name></italic> ​<bold>sp. n.</bold> (<ext-link xmlns:xlink="http://www.w3.org/1999/xlink" ext-link-type="uri" xlink:href="http://www.antweb.org/specimen/CASENT0318446" xlink:type="simple">CASENT0318446</ext-link>); plate III. Images by F. A. Esteves; available at <ext-link xmlns:xlink="http://www.w3.org/1999/xlink" ext-link-type="uri" xlink:href="http://antweb.org/" xlink:type="simple">AntWeb.org</ext-link>.</p></caption><fig id="F1647525" position="float" orientation="portrait"><label>Figure 55a.</label><caption><p>Mouthparts, ventral view. Right maxillary and labial palps are outlined in black and darkened to enhance visibility. Slide by F. A. Esteves.</p></caption><graphic xmlns:xlink="http://www.w3.org/1999/xlink" xlink:href="biodiversity_data_journal-4-e8032-g055_a.png" xlink:type="simple" position="float" orientation="portrait" id="oo_47405.png"/></fig><fig id="F1647526" position="float" orientation="portrait"><label>Figure 55b.</label><caption><p>Aedeagus, lateral view. Slide by F. A. Esteves.</p></caption><graphic xmlns:xlink="http://www.w3.org/1999/xlink" xlink:href="biodiversity_data_journal-4-e8032-g055_b.png" xlink:type="simple" position="float" orientation="portrait" id="oo_47402.png"/></fig><fig id="F1647527" position="float" orientation="portrait"><label>Figure 55c.</label><caption><p>Longitudinal section of the genital capsule; inner face, lateral view. The basal ring was removed from the specimen. Slide by F. A. Esteves.</p></caption><graphic xmlns:xlink="http://www.w3.org/1999/xlink" xlink:href="biodiversity_data_journal-4-e8032-g055_c.png" xlink:type="simple" position="float" orientation="portrait" id="oo_47403.png"/></fig><fig id="F1647528" position="float" orientation="portrait"><label>Figure 55d.</label><caption><p>Abdominal sternun IX. Slide by F. A. Esteves.</p></caption><graphic xmlns:xlink="http://www.w3.org/1999/xlink" xlink:href="biodiversity_data_journal-4-e8032-g055_d.png" xlink:type="simple" position="float" orientation="portrait" id="oo_47404.png"/></fig></fig-group><fig id="F1647525" position="float" orientation="portrait"><label>Figure 55a.</label><caption><p>Mouthparts, ventral view. Right maxillary and labial palps are outlined in black and darkened to enhance visibility. Slide by F. A. Esteves.</p></caption><graphic xmlns:xlink="http://www.w3.org/1999/xlink" xlink:href="biodiversity_data_journal-4-e8032-g055_a.png" xlink:type="simple" position="float" orientation="portrait" id="oo_47405.png"/></fig><fig id="F1646812" position="float" orientation="portrait"><label>Figure 54b.</label><caption><p>Mesosoma, dorsal view. Left wings were removed for better illustration.</p></caption><graphic xmlns:xlink="http://www.w3.org/1999/xlink" xlink:href="biodiversity_data_journal-4-e8032-g054_b.png" xlink:type="simple" position="float" orientation="portrait" id="oo_47407.png"/></fig><fig id="F1646813" position="float" orientation="portrait"><label>Figure 54c.</label><caption><p>Mesosoma, lateral view. Left wings were removed for better illustration.</p></caption><graphic xmlns:xlink="http://www.w3.org/1999/xlink" xlink:href="biodiversity_data_journal-4-e8032-g054_c.png" xlink:type="simple" position="float" orientation="portrait" id="oo_47409.png"/></fig><fig id="F1625481" position="float" orientation="portrait"><label>Figure 53d.</label><caption><p>Left fore- and hindwing.</p></caption><graphic xmlns:xlink="http://www.w3.org/1999/xlink" xlink:href="biodiversity_data_journal-4-e8032-g053_d.png" xlink:type="simple" position="float" orientation="portrait" id="oo_44980.png"/></fig><fig-group id="F1625482" position="float" orientation="portrait"><caption><p>Left wings of <italic><tp:taxon-name><tp:taxon-name-part taxon-name-part-type="genus">Stigmatomma</tp:taxon-name-part> <tp:taxon-name-part taxon-name-part-type="species">janovitsika</tp:taxon-name-part></tp:taxon-name></italic> ​<bold>sp. n.</bold> (<ext-link xmlns:xlink="http://www.w3.org/1999/xlink" ext-link-type="uri" xlink:href="http://www.antweb.org/specimen/CASENT0160792" xlink:type="simple">CASENT0160792</ext-link>); male. Images by F. A. Esteves; available at <ext-link xmlns:xlink="http://www.w3.org/1999/xlink" ext-link-type="uri" xlink:href="http://antweb.org/" xlink:type="simple">AntWeb.org</ext-link>.</p></caption><fig id="F1625487" position="float" orientation="portrait"><label>Figure 56a.</label><caption><p>Forewing. Slide by F. A. Esteves.</p></caption><graphic xmlns:xlink="http://www.w3.org/1999/xlink" xlink:href="biodiversity_data_journal-4-e8032-g056_a.png" xlink:type="simple" position="float" orientation="portrait" id="oo_44981.png"/></fig><fig id="F1625488" position="float" orientation="portrait"><label>Figure 56b.</label><caption><p>Close up of the venation of the forewing. Slide by F. A. Esteves.</p></caption><graphic xmlns:xlink="http://www.w3.org/1999/xlink" xlink:href="biodiversity_data_journal-4-e8032-g056_b.png" xlink:type="simple" position="float" orientation="portrait" id="oo_44982.png"/></fig><fig id="F1625489" position="float" orientation="portrait"><label>Figure 56c.</label><caption><p>Hindwing. Slide by F. A. Esteves.</p></caption><graphic xmlns:xlink="http://www.w3.org/1999/xlink" xlink:href="biodiversity_data_journal-4-e8032-g056_c.png" xlink:type="simple" position="float" orientation="portrait" id="oo_44983.png"/></fig><fig id="F1625490" position="float" orientation="portrait"><label>Figure 56d.</label><caption><p>Close-up of the venation of the hindwing. Slide by F. A. Esteves.</p></caption><graphic xmlns:xlink="http://www.w3.org/1999/xlink" xlink:href="biodiversity_data_journal-4-e8032-g056_d.png" xlink:type="simple" position="float" orientation="portrait" id="oo_44984.png"/></fig></fig-group><fig id="F1625487" position="float" orientation="portrait"><label>Figure 56a.</label><caption><p>Forewing. Slide by F. A. Esteves.</p></caption><graphic xmlns:xlink="http://www.w3.org/1999/xlink" xlink:href="biodiversity_data_journal-4-e8032-g056_a.png" xlink:type="simple" position="float" orientation="portrait" id="oo_44981.png"/></fig><fig id="F1625488" position="float" orientation="portrait"><label>Figure 56b.</label><caption><p>Close up of the venation of the forewing. Slide by F. A. Esteves.</p></caption><graphic xmlns:xlink="http://www.w3.org/1999/xlink" xlink:href="biodiversity_data_journal-4-e8032-g056_b.png" xlink:type="simple" position="float" orientation="portrait" id="oo_44982.png"/></fig><fig-group id="F1625491" position="float" orientation="portrait"><caption><p>Right wings of <italic><tp:taxon-name><tp:taxon-name-part taxon-name-part-type="genus">Stigmatomma</tp:taxon-name-part> <tp:taxon-name-part taxon-name-part-type="species">janovitsika</tp:taxon-name-part></tp:taxon-name></italic> ​<bold>sp. n.</bold> (<ext-link xmlns:xlink="http://www.w3.org/1999/xlink" ext-link-type="uri" xlink:href="http://www.antweb.org/specimen/CASENT0318446" xlink:type="simple">CASENT0318446</ext-link>); male. Images by F. A. Esteves; available at <ext-link xmlns:xlink="http://www.w3.org/1999/xlink" ext-link-type="uri" xlink:href="http://antweb.org/" xlink:type="simple">AntWeb.org</ext-link>.</p></caption><fig id="F1625496" position="float" orientation="portrait"><label>Figure 57a.</label><caption><p>Forewing. Slide by F. A. Esteves.</p></caption><graphic xmlns:xlink="http://www.w3.org/1999/xlink" xlink:href="biodiversity_data_journal-4-e8032-g057_a.png" xlink:type="simple" position="float" orientation="portrait" id="oo_44985.png"/></fig><fig id="F1625497" position="float" orientation="portrait"><label>Figure 57b.</label><caption><p>Close-up of the venation of the forewing. Slide by F. A. Esteves.</p></caption><graphic xmlns:xlink="http://www.w3.org/1999/xlink" xlink:href="biodiversity_data_journal-4-e8032-g057_b.png" xlink:type="simple" position="float" orientation="portrait" id="oo_44986.png"/></fig><fig id="F1625498" position="float" orientation="portrait"><label>Figure 57c.</label><caption><p>Hindwing. Slide by F. A. Esteves.</p></caption><graphic xmlns:xlink="http://www.w3.org/1999/xlink" xlink:href="biodiversity_data_journal-4-e8032-g057_c.png" xlink:type="simple" position="float" orientation="portrait" id="oo_44987.png"/></fig><fig id="F1625499" position="float" orientation="portrait"><label>Figure 57d.</label><caption><p>Close-up of the venation of the hindwing. Slide by F. A. Esteves.</p></caption><graphic xmlns:xlink="http://www.w3.org/1999/xlink" xlink:href="biodiversity_data_journal-4-e8032-g057_d.png" xlink:type="simple" position="float" orientation="portrait" id="oo_44989.png"/></fig></fig-group><fig id="F1625496" position="float" orientation="portrait"><label>Figure 57a.</label><caption><p>Forewing. Slide by F. A. Esteves.</p></caption><graphic xmlns:xlink="http://www.w3.org/1999/xlink" xlink:href="biodiversity_data_journal-4-e8032-g057_a.png" xlink:type="simple" position="float" orientation="portrait" id="oo_44985.png"/></fig><fig id="F1625497" position="float" orientation="portrait"><label>Figure 57b.</label><caption><p>Close-up of the venation of the forewing. Slide by F. A. Esteves.</p></caption><graphic xmlns:xlink="http://www.w3.org/1999/xlink" xlink:href="biodiversity_data_journal-4-e8032-g057_b.png" xlink:type="simple" position="float" orientation="portrait" id="oo_44986.png"/></fig><fig id="F1625489" position="float" orientation="portrait"><label>Figure 56c.</label><caption><p>Hindwing. Slide by F. A. Esteves.</p></caption><graphic xmlns:xlink="http://www.w3.org/1999/xlink" xlink:href="biodiversity_data_journal-4-e8032-g056_c.png" xlink:type="simple" position="float" orientation="portrait" id="oo_44983.png"/></fig><fig id="F1625490" position="float" orientation="portrait"><label>Figure 56d.</label><caption><p>Close-up of the venation of the hindwing. Slide by F. A. Esteves.</p></caption><graphic xmlns:xlink="http://www.w3.org/1999/xlink" xlink:href="biodiversity_data_journal-4-e8032-g056_d.png" xlink:type="simple" position="float" orientation="portrait" id="oo_44984.png"/></fig><fig id="F1625498" position="float" orientation="portrait"><label>Figure 57c.</label><caption><p>Hindwing. Slide by F. A. Esteves.</p></caption><graphic xmlns:xlink="http://www.w3.org/1999/xlink" xlink:href="biodiversity_data_journal-4-e8032-g057_c.png" xlink:type="simple" position="float" orientation="portrait" id="oo_44987.png"/></fig><fig id="F1625499" position="float" orientation="portrait"><label>Figure 57d.</label><caption><p>Close-up of the venation of the hindwing. Slide by F. A. Esteves.</p></caption><graphic xmlns:xlink="http://www.w3.org/1999/xlink" xlink:href="biodiversity_data_journal-4-e8032-g057_d.png" xlink:type="simple" position="float" orientation="portrait" id="oo_44989.png"/></fig><fig id="F1646814" position="float" orientation="portrait"><label>Figure 54d.</label><caption><p>Apex of the gaster, lateral view.</p></caption><graphic xmlns:xlink="http://www.w3.org/1999/xlink" xlink:href="biodiversity_data_journal-4-e8032-g054_d.png" xlink:type="simple" position="float" orientation="portrait" id="oo_47219.png"/></fig><fig id="F1647528" position="float" orientation="portrait"><label>Figure 55d.</label><caption><p>Abdominal sternun IX. Slide by F. A. Esteves.</p></caption><graphic xmlns:xlink="http://www.w3.org/1999/xlink" xlink:href="biodiversity_data_journal-4-e8032-g055_d.png" xlink:type="simple" position="float" orientation="portrait" id="oo_47404.png"/></fig><fig id="F1647527" position="float" orientation="portrait"><label>Figure 55c.</label><caption><p>Longitudinal section of the genital capsule; inner face, lateral view. The basal ring was removed from the specimen. Slide by F. A. Esteves.</p></caption><graphic xmlns:xlink="http://www.w3.org/1999/xlink" xlink:href="biodiversity_data_journal-4-e8032-g055_c.png" xlink:type="simple" position="float" orientation="portrait" id="oo_47403.png"/></fig><fig id="F1647526" position="float" orientation="portrait"><label>Figure 55b.</label><caption><p>Aedeagus, lateral view. Slide by F. A. Esteves.</p></caption><graphic xmlns:xlink="http://www.w3.org/1999/xlink" xlink:href="biodiversity_data_journal-4-e8032-g055_b.png" xlink:type="simple" position="float" orientation="portrait" id="oo_47402.png"/></fig><fig id="F1617723" position="float" orientation="portrait"><label>Figure 44a.</label><caption><p>Fullface view.</p></caption><graphic xmlns:xlink="http://www.w3.org/1999/xlink" xlink:href="biodiversity_data_journal-4-e8032-g044_a.png" xlink:type="simple" position="float" orientation="portrait" id="oo_44740.png"/></fig><fig id="F1635731" position="float" orientation="portrait"><label>Figure 58.</label><caption><p>Distribution map of <italic><tp:taxon-name><tp:taxon-name-part taxon-name-part-type="genus">Stigmatomma</tp:taxon-name-part> <tp:taxon-name-part taxon-name-part-type="species">janovitsika</tp:taxon-name-part></tp:taxon-name></italic> <bold>sp. n.</bold> in the Seychelles islands.</p></caption><graphic xmlns:xlink="http://www.w3.org/1999/xlink" xlink:href="biodiversity_data_journal-4-e8032-g058.png" position="float" id="oo_70788.png" orientation="portrait" xlink:type="simple"/></fig></tp:treatment-sec><ref-list><ref id="B3099200"><element-citation xmlns:xlink="http://www.w3.org/1999/xlink" publication-type="article" xlink:type="simple"><person-group person-group-type="author"><name name-style="western"><surname>Ward</surname><given-names>P. S.</given-names></name><name name-style="western"><surname>Fisher</surname><given-names>B. L.</given-names></name></person-group><year>2016</year><article-title>Tales of dracula ants: the evolutionary history of the ant subfamily <tp:taxon-name><tp:taxon-name-part taxon-name-part-type="subfamily">Amblyoponinae</tp:taxon-name-part></tp:taxon-name> (<tp:taxon-name><tp:taxon-name-part taxon-name-part-type="order">Hymenoptera</tp:taxon-name-part></tp:taxon-name>: <tp:taxon-name><tp:taxon-name-part taxon-name-part-type="family">Formicidae</tp:taxon-name-part></tp:taxon-name>)</article-title><source>Systematic Entomology</source><volume>41</volume><fpage>683</fpage><lpage>693</lpage><pub-id pub-id-type="doi">10.1111/syen.12186</pub-id></element-citation></ref></ref-list></tp:taxon-treatment>
