# Supplementary material for: Taxonomic revision of Stigmatomma Roger (Hymenoptera: Formicidae) in the Malagasy region
Source: Biodivers Data J. 2016 Jun 13;(4):e8032. doi: 10.3897/BDJ.4.e8032 (PMC4934140; doi:10.3897/BDJ.4.e8032)
Supplement: XML Treatment for Stigmatomma sakalava [file BDJ.4.e8032-treatment8.xml]

<!DOCTYPE tp:taxon-treatment
  PUBLIC "-//TaxonX//DTD Taxonomic Treatment Publishing DTD v0 20100105//EN" "tax-treatment-NSO.dtd">
<tp:taxon-treatment xmlns:tp="http://www.plazi.org/taxpub"><tp:treatment-meta><mixed-citation publication-type="journal"><person-group><name><surname>Esteves</surname><given-names>Flavia A.</given-names></name><name><surname>Fisher</surname><given-names>Brian L.</given-names></name></person-group><article-title>Taxonomic revision of <italic><tp:taxon-name><tp:taxon-name-part taxon-name-part-type="genus">Stigmatomma</tp:taxon-name-part></tp:taxon-name></italic> Roger (<tp:taxon-name><tp:taxon-name-part taxon-name-part-type="order">Hymenoptera</tp:taxon-name-part></tp:taxon-name>: <tp:taxon-name><tp:taxon-name-part taxon-name-part-type="family">Formicidae</tp:taxon-name-part></tp:taxon-name>) in the Malagasy region</article-title><source>Biodivers Data J</source><day>13</day><month>6</month><year>2016</year><volume>2016</volume><issue>4</issue><pub-id pub-id-type="doi">10.3897/BDJ.4.e8032</pub-id></mixed-citation></tp:treatment-meta><tp:nomenclature><tp:taxon-name><tp:taxon-name-part taxon-name-part-type="genus">Stigmatomma</tp:taxon-name-part> <tp:taxon-name-part taxon-name-part-type="species">sakalava</tp:taxon-name-part><object-id xmlns:xlink="http://www.w3.org/1999/xlink" content-type="zoobank" xlink:type="simple" object-id-type="ZooBank">urn:lsid:zoobank.org:act:5CD50C18-613E-47D1-86B6-D484A18949F8</object-id></tp:taxon-name><tp:taxon-authority>Esteves &amp; Fisher</tp:taxon-authority><tp:taxon-status xmlns:xlink="http://www.w3.org/1999/xlink" xlink:type="simple">sp. n.</tp:taxon-status></tp:nomenclature><tp:treatment-sec sec-type="materials"><title>Materials</title><list list-type="alpha-lower" list-content="occurrences"><list-item><p><bold>Type status:</bold> <named-content xmlns:xlink="http://www.w3.org/1999/xlink" content-type="dwc:typeStatus" xlink:type="simple">Holotype</named-content>. <bold>Occurrence:</bold> catalogNumber: <named-content xmlns:xlink="http://www.w3.org/1999/xlink" content-type="dwc:catalogNumber" xlink:type="simple">casent0366766</named-content>; recordedBy: <named-content xmlns:xlink="http://www.w3.org/1999/xlink" content-type="dwc:recordedBy" xlink:type="simple">B.L.Fisher et al.</named-content>; sex: <named-content xmlns:xlink="http://www.w3.org/1999/xlink" content-type="dwc:sex" xlink:type="simple">1w</named-content>; preparations: <named-content xmlns:xlink="http://www.w3.org/1999/xlink" content-type="dwc:preparations" xlink:type="simple">pin</named-content>; associatedMedia: <named-content xmlns:xlink="http://www.w3.org/1999/xlink" content-type="dwc:associatedMedia" xlink:type="simple"><ext-link ext-link-type="uri" xlink:href="http://www.antweb.org/specimen/casent0366766" xlink:type="simple">http://www.antweb.org/specimen/casent0366766</ext-link></named-content>; <bold>Taxon:</bold> scientificName: <named-content xmlns:xlink="http://www.w3.org/1999/xlink" content-type="dwc:scientificName" xlink:type="simple"><italic><tp:taxon-name><tp:taxon-name-part taxon-name-part-type="genus">Stigmatomma</tp:taxon-name-part> <tp:taxon-name-part taxon-name-part-type="species">sakalava</tp:taxon-name-part></tp:taxon-name></italic></named-content>; genus: <named-content xmlns:xlink="http://www.w3.org/1999/xlink" content-type="dwc:genus" xlink:type="simple"><tp:taxon-name><tp:taxon-name-part taxon-name-part-type="genus">Stigmatomma</tp:taxon-name-part></tp:taxon-name></named-content>; <bold>Location:</bold> locationID: <named-content xmlns:xlink="http://www.w3.org/1999/xlink" content-type="dwc:locationID" xlink:type="simple">Andranomatavy 275</named-content>; country: <named-content xmlns:xlink="http://www.w3.org/1999/xlink" content-type="dwc:country" xlink:type="simple">Madagascar</named-content>; stateProvince: <named-content xmlns:xlink="http://www.w3.org/1999/xlink" content-type="dwc:stateProvince" xlink:type="simple">Antsiranana</named-content>; locality: <named-content xmlns:xlink="http://www.w3.org/1999/xlink" content-type="dwc:locality" xlink:type="simple">Ampasindava, Andranomatavy Forest</named-content>; verbatimElevation: <named-content xmlns:xlink="http://www.w3.org/1999/xlink" content-type="dwc:verbatimElevation" xlink:type="simple">275</named-content>; decimalLatitude: <named-content xmlns:xlink="http://www.w3.org/1999/xlink" content-type="dwc:decimalLatitude" xlink:type="simple">-13.6648</named-content>; decimalLongitude: <named-content xmlns:xlink="http://www.w3.org/1999/xlink" content-type="dwc:decimalLongitude" xlink:type="simple">47.98702</named-content>; georeferenceRemarks: <named-content xmlns:xlink="http://www.w3.org/1999/xlink" content-type="dwc:georeferenceRemarks" xlink:type="simple">±500m</named-content>; <bold>Identification:</bold> identifiedBy: <named-content xmlns:xlink="http://www.w3.org/1999/xlink" content-type="dwc:identifiedBy" xlink:type="simple">F. Esteves</named-content>; dateIdentified: <named-content xmlns:xlink="http://www.w3.org/1999/xlink" content-type="dwc:dateIdentified" xlink:type="simple">2014</named-content>; <bold>Event:</bold> samplingProtocol: <named-content xmlns:xlink="http://www.w3.org/1999/xlink" content-type="dwc:samplingProtocol" xlink:type="simple">3 MaxiWinks, mixed samples</named-content>; eventDate: <named-content xmlns:xlink="http://www.w3.org/1999/xlink" content-type="dwc:eventDate" xlink:type="simple">10/06/2013</named-content>; habitat: <named-content xmlns:xlink="http://www.w3.org/1999/xlink" content-type="dwc:habitat" xlink:type="simple">disturbed dry forest</named-content>; fieldNumber: <named-content xmlns:xlink="http://www.w3.org/1999/xlink" content-type="dwc:fieldNumber" xlink:type="simple">BLF31671</named-content>; eventRemarks: <named-content xmlns:xlink="http://www.w3.org/1999/xlink" content-type="dwc:eventRemarks" xlink:type="simple">sifted litter</named-content>; <bold>Record Level:</bold> institutionCode: <named-content xmlns:xlink="http://www.w3.org/1999/xlink" content-type="dwc:institutionCode" xlink:type="simple">CASC</named-content></p></list-item><list-item><p><bold>Type status:</bold> <named-content xmlns:xlink="http://www.w3.org/1999/xlink" content-type="dwc:typeStatus" xlink:type="simple">Paratype</named-content>. <bold>Occurrence:</bold> catalogNumber: <named-content xmlns:xlink="http://www.w3.org/1999/xlink" content-type="dwc:catalogNumber" xlink:type="simple">casent0366765</named-content>; recordedBy: <named-content xmlns:xlink="http://www.w3.org/1999/xlink" content-type="dwc:recordedBy" xlink:type="simple">B.L.Fisher et al.</named-content>; sex: <named-content xmlns:xlink="http://www.w3.org/1999/xlink" content-type="dwc:sex" xlink:type="simple">1w</named-content>; preparations: <named-content xmlns:xlink="http://www.w3.org/1999/xlink" content-type="dwc:preparations" xlink:type="simple">pin</named-content>; associatedMedia: <named-content xmlns:xlink="http://www.w3.org/1999/xlink" content-type="dwc:associatedMedia" xlink:type="simple"><ext-link ext-link-type="uri" xlink:href="http://www.antweb.org/specimen/casent0366765" xlink:type="simple">http://www.antweb.org/specimen/casent0366765</ext-link></named-content>; <bold>Taxon:</bold> scientificName: <named-content xmlns:xlink="http://www.w3.org/1999/xlink" content-type="dwc:scientificName" xlink:type="simple"><italic><tp:taxon-name><tp:taxon-name-part taxon-name-part-type="genus">Stigmatomma</tp:taxon-name-part> <tp:taxon-name-part taxon-name-part-type="species">sakalava</tp:taxon-name-part></tp:taxon-name></italic></named-content>; genus: <named-content xmlns:xlink="http://www.w3.org/1999/xlink" content-type="dwc:genus" xlink:type="simple"><tp:taxon-name><tp:taxon-name-part taxon-name-part-type="genus">Stigmatomma</tp:taxon-name-part></tp:taxon-name></named-content>; <bold>Location:</bold> locationID: <named-content xmlns:xlink="http://www.w3.org/1999/xlink" content-type="dwc:locationID" xlink:type="simple">Andranomatavy 275</named-content>; country: <named-content xmlns:xlink="http://www.w3.org/1999/xlink" content-type="dwc:country" xlink:type="simple">Madagascar</named-content>; stateProvince: <named-content xmlns:xlink="http://www.w3.org/1999/xlink" content-type="dwc:stateProvince" xlink:type="simple">Antsiranana</named-content>; locality: <named-content xmlns:xlink="http://www.w3.org/1999/xlink" content-type="dwc:locality" xlink:type="simple">Ampasindava, Andranomatavy Forest</named-content>; verbatimElevation: <named-content xmlns:xlink="http://www.w3.org/1999/xlink" content-type="dwc:verbatimElevation" xlink:type="simple">275</named-content>; decimalLatitude: <named-content xmlns:xlink="http://www.w3.org/1999/xlink" content-type="dwc:decimalLatitude" xlink:type="simple">-13.6648</named-content>; decimalLongitude: <named-content xmlns:xlink="http://www.w3.org/1999/xlink" content-type="dwc:decimalLongitude" xlink:type="simple">47.98702</named-content>; georeferenceRemarks: <named-content xmlns:xlink="http://www.w3.org/1999/xlink" content-type="dwc:georeferenceRemarks" xlink:type="simple">±500m</named-content>; <bold>Identification:</bold> identifiedBy: <named-content xmlns:xlink="http://www.w3.org/1999/xlink" content-type="dwc:identifiedBy" xlink:type="simple">F. Esteves</named-content>; dateIdentified: <named-content xmlns:xlink="http://www.w3.org/1999/xlink" content-type="dwc:dateIdentified" xlink:type="simple">2014</named-content>; <bold>Event:</bold> samplingProtocol: <named-content xmlns:xlink="http://www.w3.org/1999/xlink" content-type="dwc:samplingProtocol" xlink:type="simple">3 MaxiWinks, mixed samples</named-content>; eventDate: <named-content xmlns:xlink="http://www.w3.org/1999/xlink" content-type="dwc:eventDate" xlink:type="simple">10/06/2013</named-content>; habitat: <named-content xmlns:xlink="http://www.w3.org/1999/xlink" content-type="dwc:habitat" xlink:type="simple">disturbed dry forest</named-content>; fieldNumber: <named-content xmlns:xlink="http://www.w3.org/1999/xlink" content-type="dwc:fieldNumber" xlink:type="simple">BLF31671</named-content>; eventRemarks: <named-content xmlns:xlink="http://www.w3.org/1999/xlink" content-type="dwc:eventRemarks" xlink:type="simple">sifted litter</named-content>; <bold>Record Level:</bold> institutionCode: <named-content xmlns:xlink="http://www.w3.org/1999/xlink" content-type="dwc:institutionCode" xlink:type="simple">CASC</named-content></p></list-item><list-item><p><bold>Type status:</bold> <named-content xmlns:xlink="http://www.w3.org/1999/xlink" content-type="dwc:typeStatus" xlink:type="simple">Paratype</named-content>. <bold>Occurrence:</bold> catalogNumber: <named-content xmlns:xlink="http://www.w3.org/1999/xlink" content-type="dwc:catalogNumber" xlink:type="simple">casent0318443</named-content>; recordedBy: <named-content xmlns:xlink="http://www.w3.org/1999/xlink" content-type="dwc:recordedBy" xlink:type="simple">B.L.Fisher et al.</named-content>; sex: <named-content xmlns:xlink="http://www.w3.org/1999/xlink" content-type="dwc:sex" xlink:type="simple">1w</named-content>; preparations: <named-content xmlns:xlink="http://www.w3.org/1999/xlink" content-type="dwc:preparations" xlink:type="simple">pin</named-content>; associatedMedia: <named-content xmlns:xlink="http://www.w3.org/1999/xlink" content-type="dwc:associatedMedia" xlink:type="simple"><ext-link ext-link-type="uri" xlink:href="http://www.antweb.org/specimen/casent0318443" xlink:type="simple">http://www.antweb.org/specimen/casent0318443</ext-link></named-content>; <bold>Taxon:</bold> scientificName: <named-content xmlns:xlink="http://www.w3.org/1999/xlink" content-type="dwc:scientificName" xlink:type="simple"><italic><tp:taxon-name><tp:taxon-name-part taxon-name-part-type="genus">Stigmatomma</tp:taxon-name-part> <tp:taxon-name-part taxon-name-part-type="species">sakalava</tp:taxon-name-part></tp:taxon-name></italic></named-content>; genus: <named-content xmlns:xlink="http://www.w3.org/1999/xlink" content-type="dwc:genus" xlink:type="simple"><tp:taxon-name><tp:taxon-name-part taxon-name-part-type="genus">Stigmatomma</tp:taxon-name-part></tp:taxon-name></named-content>; <bold>Location:</bold> locationID: <named-content xmlns:xlink="http://www.w3.org/1999/xlink" content-type="dwc:locationID" xlink:type="simple">Andranomatavy 275</named-content>; country: <named-content xmlns:xlink="http://www.w3.org/1999/xlink" content-type="dwc:country" xlink:type="simple">Madagascar</named-content>; stateProvince: <named-content xmlns:xlink="http://www.w3.org/1999/xlink" content-type="dwc:stateProvince" xlink:type="simple">Antsiranana</named-content>; locality: <named-content xmlns:xlink="http://www.w3.org/1999/xlink" content-type="dwc:locality" xlink:type="simple">Ampasindava, Andranomatavy Forest</named-content>; verbatimElevation: <named-content xmlns:xlink="http://www.w3.org/1999/xlink" content-type="dwc:verbatimElevation" xlink:type="simple">275</named-content>; decimalLatitude: <named-content xmlns:xlink="http://www.w3.org/1999/xlink" content-type="dwc:decimalLatitude" xlink:type="simple">-13.6648</named-content>; decimalLongitude: <named-content xmlns:xlink="http://www.w3.org/1999/xlink" content-type="dwc:decimalLongitude" xlink:type="simple">47.98702</named-content>; georeferenceRemarks: <named-content xmlns:xlink="http://www.w3.org/1999/xlink" content-type="dwc:georeferenceRemarks" xlink:type="simple">±500m</named-content>; <bold>Identification:</bold> identifiedBy: <named-content xmlns:xlink="http://www.w3.org/1999/xlink" content-type="dwc:identifiedBy" xlink:type="simple">F. Esteves</named-content>; dateIdentified: <named-content xmlns:xlink="http://www.w3.org/1999/xlink" content-type="dwc:dateIdentified" xlink:type="simple">2014</named-content>; <bold>Event:</bold> samplingProtocol: <named-content xmlns:xlink="http://www.w3.org/1999/xlink" content-type="dwc:samplingProtocol" xlink:type="simple">3 MaxiWinks, mixed samples</named-content>; eventDate: <named-content xmlns:xlink="http://www.w3.org/1999/xlink" content-type="dwc:eventDate" xlink:type="simple">10/06/2013</named-content>; habitat: <named-content xmlns:xlink="http://www.w3.org/1999/xlink" content-type="dwc:habitat" xlink:type="simple">disturbed dry forest</named-content>; fieldNumber: <named-content xmlns:xlink="http://www.w3.org/1999/xlink" content-type="dwc:fieldNumber" xlink:type="simple">BLF31671</named-content>; eventRemarks: <named-content xmlns:xlink="http://www.w3.org/1999/xlink" content-type="dwc:eventRemarks" xlink:type="simple">sifted litter</named-content>; <bold>Record Level:</bold> institutionCode: <named-content xmlns:xlink="http://www.w3.org/1999/xlink" content-type="dwc:institutionCode" xlink:type="simple">CASC</named-content></p></list-item><list-item><p><bold>Type status:</bold> <named-content xmlns:xlink="http://www.w3.org/1999/xlink" content-type="dwc:typeStatus" xlink:type="simple">Paratype</named-content>. <bold>Occurrence:</bold> catalogNumber: <named-content xmlns:xlink="http://www.w3.org/1999/xlink" content-type="dwc:catalogNumber" xlink:type="simple">casent0366764</named-content>; recordedBy: <named-content xmlns:xlink="http://www.w3.org/1999/xlink" content-type="dwc:recordedBy" xlink:type="simple">B.L.Fisher et al.</named-content>; sex: <named-content xmlns:xlink="http://www.w3.org/1999/xlink" content-type="dwc:sex" xlink:type="simple">1w</named-content>; preparations: <named-content xmlns:xlink="http://www.w3.org/1999/xlink" content-type="dwc:preparations" xlink:type="simple">pin</named-content>; associatedMedia: <named-content xmlns:xlink="http://www.w3.org/1999/xlink" content-type="dwc:associatedMedia" xlink:type="simple"><ext-link ext-link-type="uri" xlink:href="http://www.antweb.org/specimen/casent0366764" xlink:type="simple">http://www.antweb.org/specimen/casent0366764</ext-link></named-content>; <bold>Taxon:</bold> scientificName: <named-content xmlns:xlink="http://www.w3.org/1999/xlink" content-type="dwc:scientificName" xlink:type="simple"><italic><tp:taxon-name><tp:taxon-name-part taxon-name-part-type="genus">Stigmatomma</tp:taxon-name-part> <tp:taxon-name-part taxon-name-part-type="species">sakalava</tp:taxon-name-part></tp:taxon-name></italic></named-content>; genus: <named-content xmlns:xlink="http://www.w3.org/1999/xlink" content-type="dwc:genus" xlink:type="simple"><tp:taxon-name><tp:taxon-name-part taxon-name-part-type="genus">Stigmatomma</tp:taxon-name-part></tp:taxon-name></named-content>; <bold>Location:</bold> locationID: <named-content xmlns:xlink="http://www.w3.org/1999/xlink" content-type="dwc:locationID" xlink:type="simple">Andranomatavy 275</named-content>; country: <named-content xmlns:xlink="http://www.w3.org/1999/xlink" content-type="dwc:country" xlink:type="simple">Madagascar</named-content>; stateProvince: <named-content xmlns:xlink="http://www.w3.org/1999/xlink" content-type="dwc:stateProvince" xlink:type="simple">Antsiranana</named-content>; locality: <named-content xmlns:xlink="http://www.w3.org/1999/xlink" content-type="dwc:locality" xlink:type="simple">Ampasindava, Andranomatavy Forest</named-content>; verbatimElevation: <named-content xmlns:xlink="http://www.w3.org/1999/xlink" content-type="dwc:verbatimElevation" xlink:type="simple">275</named-content>; decimalLatitude: <named-content xmlns:xlink="http://www.w3.org/1999/xlink" content-type="dwc:decimalLatitude" xlink:type="simple">-13.6648</named-content>; decimalLongitude: <named-content xmlns:xlink="http://www.w3.org/1999/xlink" content-type="dwc:decimalLongitude" xlink:type="simple">47.98702</named-content>; georeferenceRemarks: <named-content xmlns:xlink="http://www.w3.org/1999/xlink" content-type="dwc:georeferenceRemarks" xlink:type="simple">±500m</named-content>; <bold>Identification:</bold> identifiedBy: <named-content xmlns:xlink="http://www.w3.org/1999/xlink" content-type="dwc:identifiedBy" xlink:type="simple">F. Esteves</named-content>; dateIdentified: <named-content xmlns:xlink="http://www.w3.org/1999/xlink" content-type="dwc:dateIdentified" xlink:type="simple">2014</named-content>; <bold>Event:</bold> samplingProtocol: <named-content xmlns:xlink="http://www.w3.org/1999/xlink" content-type="dwc:samplingProtocol" xlink:type="simple">3 MaxiWinks, mixed samples</named-content>; eventDate: <named-content xmlns:xlink="http://www.w3.org/1999/xlink" content-type="dwc:eventDate" xlink:type="simple">10/06/2013</named-content>; habitat: <named-content xmlns:xlink="http://www.w3.org/1999/xlink" content-type="dwc:habitat" xlink:type="simple">disturbed dry forest</named-content>; fieldNumber: <named-content xmlns:xlink="http://www.w3.org/1999/xlink" content-type="dwc:fieldNumber" xlink:type="simple">BLF31671</named-content>; eventRemarks: <named-content xmlns:xlink="http://www.w3.org/1999/xlink" content-type="dwc:eventRemarks" xlink:type="simple">sifted litter</named-content>; <bold>Record Level:</bold> institutionCode: <named-content xmlns:xlink="http://www.w3.org/1999/xlink" content-type="dwc:institutionCode" xlink:type="simple">NHMB</named-content></p></list-item><list-item><p><bold>Type status:</bold> <named-content xmlns:xlink="http://www.w3.org/1999/xlink" content-type="dwc:typeStatus" xlink:type="simple">Paratype</named-content>. <bold>Occurrence:</bold> catalogNumber: <named-content xmlns:xlink="http://www.w3.org/1999/xlink" content-type="dwc:catalogNumber" xlink:type="simple">casent0318442</named-content>; recordedBy: <named-content xmlns:xlink="http://www.w3.org/1999/xlink" content-type="dwc:recordedBy" xlink:type="simple">B.L.Fisher et al.</named-content>; sex: <named-content xmlns:xlink="http://www.w3.org/1999/xlink" content-type="dwc:sex" xlink:type="simple">1w</named-content>; preparations: <named-content xmlns:xlink="http://www.w3.org/1999/xlink" content-type="dwc:preparations" xlink:type="simple">pin</named-content>; associatedMedia: <named-content xmlns:xlink="http://www.w3.org/1999/xlink" content-type="dwc:associatedMedia" xlink:type="simple"><ext-link ext-link-type="uri" xlink:href="http://www.antweb.org/specimen/casent0318442" xlink:type="simple">http://www.antweb.org/specimen/casent0318442</ext-link></named-content>; <bold>Taxon:</bold> scientificName: <named-content xmlns:xlink="http://www.w3.org/1999/xlink" content-type="dwc:scientificName" xlink:type="simple"><italic><tp:taxon-name><tp:taxon-name-part taxon-name-part-type="genus">Stigmatomma</tp:taxon-name-part> <tp:taxon-name-part taxon-name-part-type="species">sakalava</tp:taxon-name-part></tp:taxon-name></italic></named-content>; genus: <named-content xmlns:xlink="http://www.w3.org/1999/xlink" content-type="dwc:genus" xlink:type="simple"><tp:taxon-name><tp:taxon-name-part taxon-name-part-type="genus">Stigmatomma</tp:taxon-name-part></tp:taxon-name></named-content>; <bold>Location:</bold> locationID: <named-content xmlns:xlink="http://www.w3.org/1999/xlink" content-type="dwc:locationID" xlink:type="simple">Andranomatavy 275</named-content>; country: <named-content xmlns:xlink="http://www.w3.org/1999/xlink" content-type="dwc:country" xlink:type="simple">Madagascar</named-content>; stateProvince: <named-content xmlns:xlink="http://www.w3.org/1999/xlink" content-type="dwc:stateProvince" xlink:type="simple">Antsiranana</named-content>; locality: <named-content xmlns:xlink="http://www.w3.org/1999/xlink" content-type="dwc:locality" xlink:type="simple">Ampasindava, Andranomatavy Forest</named-content>; verbatimElevation: <named-content xmlns:xlink="http://www.w3.org/1999/xlink" content-type="dwc:verbatimElevation" xlink:type="simple">275</named-content>; decimalLatitude: <named-content xmlns:xlink="http://www.w3.org/1999/xlink" content-type="dwc:decimalLatitude" xlink:type="simple">-13.6648</named-content>; decimalLongitude: <named-content xmlns:xlink="http://www.w3.org/1999/xlink" content-type="dwc:decimalLongitude" xlink:type="simple">47.98702</named-content>; georeferenceRemarks: <named-content xmlns:xlink="http://www.w3.org/1999/xlink" content-type="dwc:georeferenceRemarks" xlink:type="simple">±500m</named-content>; <bold>Identification:</bold> identifiedBy: <named-content xmlns:xlink="http://www.w3.org/1999/xlink" content-type="dwc:identifiedBy" xlink:type="simple">F. Esteves</named-content>; dateIdentified: <named-content xmlns:xlink="http://www.w3.org/1999/xlink" content-type="dwc:dateIdentified" xlink:type="simple">2014</named-content>; <bold>Event:</bold> samplingProtocol: <named-content xmlns:xlink="http://www.w3.org/1999/xlink" content-type="dwc:samplingProtocol" xlink:type="simple">3 MaxiWinks, mixed samples</named-content>; eventDate: <named-content xmlns:xlink="http://www.w3.org/1999/xlink" content-type="dwc:eventDate" xlink:type="simple">10/06/2013</named-content>; habitat: <named-content xmlns:xlink="http://www.w3.org/1999/xlink" content-type="dwc:habitat" xlink:type="simple">disturbed dry forest</named-content>; fieldNumber: <named-content xmlns:xlink="http://www.w3.org/1999/xlink" content-type="dwc:fieldNumber" xlink:type="simple">BLF31671</named-content>; eventRemarks: <named-content xmlns:xlink="http://www.w3.org/1999/xlink" content-type="dwc:eventRemarks" xlink:type="simple">sifted litter</named-content>; <bold>Record Level:</bold> institutionCode: <named-content xmlns:xlink="http://www.w3.org/1999/xlink" content-type="dwc:institutionCode" xlink:type="simple">BMNH</named-content></p></list-item><list-item><p><bold>Type status:</bold> <named-content xmlns:xlink="http://www.w3.org/1999/xlink" content-type="dwc:typeStatus" xlink:type="simple">Paratype</named-content>. <bold>Occurrence:</bold> catalogNumber: <named-content xmlns:xlink="http://www.w3.org/1999/xlink" content-type="dwc:catalogNumber" xlink:type="simple">casent0318441</named-content>; recordedBy: <named-content xmlns:xlink="http://www.w3.org/1999/xlink" content-type="dwc:recordedBy" xlink:type="simple">B.L.Fisher et al.</named-content>; sex: <named-content xmlns:xlink="http://www.w3.org/1999/xlink" content-type="dwc:sex" xlink:type="simple">1w</named-content>; preparations: <named-content xmlns:xlink="http://www.w3.org/1999/xlink" content-type="dwc:preparations" xlink:type="simple">pin</named-content>; associatedMedia: <named-content xmlns:xlink="http://www.w3.org/1999/xlink" content-type="dwc:associatedMedia" xlink:type="simple"><ext-link ext-link-type="uri" xlink:href="http://www.antweb.org/specimen/casent0318441" xlink:type="simple">http://www.antweb.org/specimen/casent0318441</ext-link></named-content>; <bold>Taxon:</bold> scientificName: <named-content xmlns:xlink="http://www.w3.org/1999/xlink" content-type="dwc:scientificName" xlink:type="simple"><italic><tp:taxon-name><tp:taxon-name-part taxon-name-part-type="genus">Stigmatomma</tp:taxon-name-part> <tp:taxon-name-part taxon-name-part-type="species">sakalava</tp:taxon-name-part></tp:taxon-name></italic></named-content>; genus: <named-content xmlns:xlink="http://www.w3.org/1999/xlink" content-type="dwc:genus" xlink:type="simple"><tp:taxon-name><tp:taxon-name-part taxon-name-part-type="genus">Stigmatomma</tp:taxon-name-part></tp:taxon-name></named-content>; <bold>Location:</bold> locationID: <named-content xmlns:xlink="http://www.w3.org/1999/xlink" content-type="dwc:locationID" xlink:type="simple">Andranomatavy 275</named-content>; country: <named-content xmlns:xlink="http://www.w3.org/1999/xlink" content-type="dwc:country" xlink:type="simple">Madagascar</named-content>; stateProvince: <named-content xmlns:xlink="http://www.w3.org/1999/xlink" content-type="dwc:stateProvince" xlink:type="simple">Antsiranana</named-content>; locality: <named-content xmlns:xlink="http://www.w3.org/1999/xlink" content-type="dwc:locality" xlink:type="simple">Ampasindava, Andranomatavy Forest</named-content>; verbatimElevation: <named-content xmlns:xlink="http://www.w3.org/1999/xlink" content-type="dwc:verbatimElevation" xlink:type="simple">275</named-content>; decimalLatitude: <named-content xmlns:xlink="http://www.w3.org/1999/xlink" content-type="dwc:decimalLatitude" xlink:type="simple">-13.6648</named-content>; decimalLongitude: <named-content xmlns:xlink="http://www.w3.org/1999/xlink" content-type="dwc:decimalLongitude" xlink:type="simple">47.98702</named-content>; georeferenceRemarks: <named-content xmlns:xlink="http://www.w3.org/1999/xlink" content-type="dwc:georeferenceRemarks" xlink:type="simple">±500m</named-content>; <bold>Identification:</bold> identifiedBy: <named-content xmlns:xlink="http://www.w3.org/1999/xlink" content-type="dwc:identifiedBy" xlink:type="simple">F. Esteves</named-content>; dateIdentified: <named-content xmlns:xlink="http://www.w3.org/1999/xlink" content-type="dwc:dateIdentified" xlink:type="simple">2014</named-content>; <bold>Event:</bold> samplingProtocol: <named-content xmlns:xlink="http://www.w3.org/1999/xlink" content-type="dwc:samplingProtocol" xlink:type="simple">3 MaxiWinks, mixed samples</named-content>; eventDate: <named-content xmlns:xlink="http://www.w3.org/1999/xlink" content-type="dwc:eventDate" xlink:type="simple">10/06/2013</named-content>; habitat: <named-content xmlns:xlink="http://www.w3.org/1999/xlink" content-type="dwc:habitat" xlink:type="simple">disturbed dry forest</named-content>; fieldNumber: <named-content xmlns:xlink="http://www.w3.org/1999/xlink" content-type="dwc:fieldNumber" xlink:type="simple">BLF31671</named-content>; eventRemarks: <named-content xmlns:xlink="http://www.w3.org/1999/xlink" content-type="dwc:eventRemarks" xlink:type="simple">sifted litter</named-content>; <bold>Record Level:</bold> institutionCode: <named-content xmlns:xlink="http://www.w3.org/1999/xlink" content-type="dwc:institutionCode" xlink:type="simple">MHNG</named-content></p></list-item><list-item><p><bold>Type status:</bold> <named-content xmlns:xlink="http://www.w3.org/1999/xlink" content-type="dwc:typeStatus" xlink:type="simple">Other material</named-content>. <bold>Occurrence:</bold> catalogNumber: <named-content xmlns:xlink="http://www.w3.org/1999/xlink" content-type="dwc:catalogNumber" xlink:type="simple">casent0068192</named-content>; recordedBy: <named-content xmlns:xlink="http://www.w3.org/1999/xlink" content-type="dwc:recordedBy" xlink:type="simple">B.L.Fisher et al.</named-content>; sex: <named-content xmlns:xlink="http://www.w3.org/1999/xlink" content-type="dwc:sex" xlink:type="simple">1w</named-content>; preparations: <named-content xmlns:xlink="http://www.w3.org/1999/xlink" content-type="dwc:preparations" xlink:type="simple">pin</named-content>; associatedMedia: <named-content xmlns:xlink="http://www.w3.org/1999/xlink" content-type="dwc:associatedMedia" xlink:type="simple"><ext-link ext-link-type="uri" xlink:href="http://www.antweb.org/specimen/casent0068192" xlink:type="simple">http://www.antweb.org/specimen/casent0068192</ext-link></named-content>; <bold>Taxon:</bold> scientificName: <named-content xmlns:xlink="http://www.w3.org/1999/xlink" content-type="dwc:scientificName" xlink:type="simple"><italic><tp:taxon-name><tp:taxon-name-part taxon-name-part-type="genus">Stigmatomma</tp:taxon-name-part> <tp:taxon-name-part taxon-name-part-type="species">sakalava</tp:taxon-name-part></tp:taxon-name></italic></named-content>; genus: <named-content xmlns:xlink="http://www.w3.org/1999/xlink" content-type="dwc:genus" xlink:type="simple"><tp:taxon-name><tp:taxon-name-part taxon-name-part-type="genus">Stigmatomma</tp:taxon-name-part></tp:taxon-name></named-content>; <bold>Location:</bold> locationID: <named-content xmlns:xlink="http://www.w3.org/1999/xlink" content-type="dwc:locationID" xlink:type="simple">Kirindy 100, 15.5 km</named-content>; country: <named-content xmlns:xlink="http://www.w3.org/1999/xlink" content-type="dwc:country" xlink:type="simple">Madagascar</named-content>; stateProvince: <named-content xmlns:xlink="http://www.w3.org/1999/xlink" content-type="dwc:stateProvince" xlink:type="simple">Toliara</named-content>; locality: <named-content xmlns:xlink="http://www.w3.org/1999/xlink" content-type="dwc:locality" xlink:type="simple">Forêt de Kirindy, 15.5 km 64° ENE Marofandilia</named-content>; verbatimElevation: <named-content xmlns:xlink="http://www.w3.org/1999/xlink" content-type="dwc:verbatimElevation" xlink:type="simple">100</named-content>; decimalLatitude: <named-content xmlns:xlink="http://www.w3.org/1999/xlink" content-type="dwc:decimalLatitude" xlink:type="simple">-20.045</named-content>; decimalLongitude: <named-content xmlns:xlink="http://www.w3.org/1999/xlink" content-type="dwc:decimalLongitude" xlink:type="simple">44.66222</named-content>; georeferenceRemarks: <named-content xmlns:xlink="http://www.w3.org/1999/xlink" content-type="dwc:georeferenceRemarks" xlink:type="simple">coordinates obtained from GPS</named-content>; <bold>Identification:</bold> identifiedBy: <named-content xmlns:xlink="http://www.w3.org/1999/xlink" content-type="dwc:identifiedBy" xlink:type="simple">F. Esteves</named-content>; dateIdentified: <named-content xmlns:xlink="http://www.w3.org/1999/xlink" content-type="dwc:dateIdentified" xlink:type="simple">2014</named-content>; <bold>Event:</bold> samplingProtocol: <named-content xmlns:xlink="http://www.w3.org/1999/xlink" content-type="dwc:samplingProtocol" xlink:type="simple">MW 50 sample transect, 5m</named-content>; eventDate: <named-content xmlns:xlink="http://www.w3.org/1999/xlink" content-type="dwc:eventDate" xlink:type="simple">11/08/2005</named-content>; habitat: <named-content xmlns:xlink="http://www.w3.org/1999/xlink" content-type="dwc:habitat" xlink:type="simple">tropical dry forest</named-content>; fieldNumber: <named-content xmlns:xlink="http://www.w3.org/1999/xlink" content-type="dwc:fieldNumber" xlink:type="simple">BLF12455</named-content>; eventRemarks: <named-content xmlns:xlink="http://www.w3.org/1999/xlink" content-type="dwc:eventRemarks" xlink:type="simple">sifted litter (leaf mold, rotten wood)</named-content>; <bold>Record Level:</bold> institutionCode: <named-content xmlns:xlink="http://www.w3.org/1999/xlink" content-type="dwc:institutionCode" xlink:type="simple">CASC</named-content></p></list-item><list-item><p><bold>Type status:</bold> <named-content xmlns:xlink="http://www.w3.org/1999/xlink" content-type="dwc:typeStatus" xlink:type="simple">Other material</named-content>. <bold>Occurrence:</bold> catalogNumber: <named-content xmlns:xlink="http://www.w3.org/1999/xlink" content-type="dwc:catalogNumber" xlink:type="simple">casent0022237</named-content>; recordedBy: <named-content xmlns:xlink="http://www.w3.org/1999/xlink" content-type="dwc:recordedBy" xlink:type="simple">Fisher, Griswold et al.</named-content>; sex: <named-content xmlns:xlink="http://www.w3.org/1999/xlink" content-type="dwc:sex" xlink:type="simple">1w</named-content>; preparations: <named-content xmlns:xlink="http://www.w3.org/1999/xlink" content-type="dwc:preparations" xlink:type="simple">pin</named-content>; associatedMedia: <named-content xmlns:xlink="http://www.w3.org/1999/xlink" content-type="dwc:associatedMedia" xlink:type="simple"><ext-link ext-link-type="uri" xlink:href="http://www.antweb.org/specimen/casent0022237" xlink:type="simple">http://www.antweb.org/specimen/casent0022237</ext-link></named-content>; <bold>Taxon:</bold> scientificName: <named-content xmlns:xlink="http://www.w3.org/1999/xlink" content-type="dwc:scientificName" xlink:type="simple"><italic><tp:taxon-name><tp:taxon-name-part taxon-name-part-type="genus">Stigmatomma</tp:taxon-name-part> <tp:taxon-name-part taxon-name-part-type="species">sakalava</tp:taxon-name-part></tp:taxon-name></italic></named-content>; genus: <named-content xmlns:xlink="http://www.w3.org/1999/xlink" content-type="dwc:genus" xlink:type="simple"><tp:taxon-name><tp:taxon-name-part taxon-name-part-type="genus">Stigmatomma</tp:taxon-name-part></tp:taxon-name></named-content>; <bold>Location:</bold> locationID: <named-content xmlns:xlink="http://www.w3.org/1999/xlink" content-type="dwc:locationID" xlink:type="simple">Androngonibe 30</named-content>; country: <named-content xmlns:xlink="http://www.w3.org/1999/xlink" content-type="dwc:country" xlink:type="simple">Madagascar</named-content>; stateProvince: <named-content xmlns:xlink="http://www.w3.org/1999/xlink" content-type="dwc:stateProvince" xlink:type="simple">Mahajanga</named-content>; locality: <named-content xmlns:xlink="http://www.w3.org/1999/xlink" content-type="dwc:locality" xlink:type="simple">Réserve Spéciale de Bemarivo, 23.8 km 223° SW Besalampy</named-content>; verbatimElevation: <named-content xmlns:xlink="http://www.w3.org/1999/xlink" content-type="dwc:verbatimElevation" xlink:type="simple">30</named-content>; decimalLatitude: <named-content xmlns:xlink="http://www.w3.org/1999/xlink" content-type="dwc:decimalLatitude" xlink:type="simple">-16.925</named-content>; decimalLongitude: <named-content xmlns:xlink="http://www.w3.org/1999/xlink" content-type="dwc:decimalLongitude" xlink:type="simple">44.36833</named-content>; georeferenceRemarks: <named-content xmlns:xlink="http://www.w3.org/1999/xlink" content-type="dwc:georeferenceRemarks" xlink:type="simple">coordinates obtained from GPS</named-content>; <bold>Identification:</bold> identifiedBy: <named-content xmlns:xlink="http://www.w3.org/1999/xlink" content-type="dwc:identifiedBy" xlink:type="simple">F. Esteves</named-content>; dateIdentified: <named-content xmlns:xlink="http://www.w3.org/1999/xlink" content-type="dwc:dateIdentified" xlink:type="simple">2014</named-content>; <bold>Event:</bold> samplingProtocol: <named-content xmlns:xlink="http://www.w3.org/1999/xlink" content-type="dwc:samplingProtocol" xlink:type="simple">MW 50 sample transect, 5m</named-content>; eventDate: <named-content xmlns:xlink="http://www.w3.org/1999/xlink" content-type="dwc:eventDate" xlink:type="simple">11/19/2002</named-content>; habitat: <named-content xmlns:xlink="http://www.w3.org/1999/xlink" content-type="dwc:habitat" xlink:type="simple">tropical dry forest</named-content>; fieldNumber: <named-content xmlns:xlink="http://www.w3.org/1999/xlink" content-type="dwc:fieldNumber" xlink:type="simple">BLF06692</named-content>; eventRemarks: <named-content xmlns:xlink="http://www.w3.org/1999/xlink" content-type="dwc:eventRemarks" xlink:type="simple">sifted litter (leaf mold, rotten wood)</named-content>; <bold>Record Level:</bold> institutionCode: <named-content xmlns:xlink="http://www.w3.org/1999/xlink" content-type="dwc:institutionCode" xlink:type="simple">CASC</named-content></p></list-item><list-item><p><bold>Type status:</bold> <named-content xmlns:xlink="http://www.w3.org/1999/xlink" content-type="dwc:typeStatus" xlink:type="simple">Other material</named-content>. <bold>Occurrence:</bold> catalogNumber: <named-content xmlns:xlink="http://www.w3.org/1999/xlink" content-type="dwc:catalogNumber" xlink:type="simple">casent0017557</named-content>; recordedBy: <named-content xmlns:xlink="http://www.w3.org/1999/xlink" content-type="dwc:recordedBy" xlink:type="simple">Fisher-Griswold Arthropod Team</named-content>; sex: <named-content xmlns:xlink="http://www.w3.org/1999/xlink" content-type="dwc:sex" xlink:type="simple">1w</named-content>; preparations: <named-content xmlns:xlink="http://www.w3.org/1999/xlink" content-type="dwc:preparations" xlink:type="simple">pin</named-content>; associatedMedia: <named-content xmlns:xlink="http://www.w3.org/1999/xlink" content-type="dwc:associatedMedia" xlink:type="simple"><ext-link ext-link-type="uri" xlink:href="http://www.antweb.org/specimen/casent0017557" xlink:type="simple">http://www.antweb.org/specimen/casent0017557</ext-link></named-content>; <bold>Taxon:</bold> scientificName: <named-content xmlns:xlink="http://www.w3.org/1999/xlink" content-type="dwc:scientificName" xlink:type="simple"><italic><tp:taxon-name><tp:taxon-name-part taxon-name-part-type="genus">Stigmatomma</tp:taxon-name-part> <tp:taxon-name-part taxon-name-part-type="species">sakalava</tp:taxon-name-part></tp:taxon-name></italic></named-content>; genus: <named-content xmlns:xlink="http://www.w3.org/1999/xlink" content-type="dwc:genus" xlink:type="simple"><tp:taxon-name><tp:taxon-name-part taxon-name-part-type="genus">Stigmatomma</tp:taxon-name-part></tp:taxon-name></named-content>; <bold>Location:</bold> locationID: <named-content xmlns:xlink="http://www.w3.org/1999/xlink" content-type="dwc:locationID" xlink:type="simple">Andranomite 75</named-content>; country: <named-content xmlns:xlink="http://www.w3.org/1999/xlink" content-type="dwc:country" xlink:type="simple">Madagascar</named-content>; stateProvince: <named-content xmlns:xlink="http://www.w3.org/1999/xlink" content-type="dwc:stateProvince" xlink:type="simple">Toliara</named-content>; locality: <named-content xmlns:xlink="http://www.w3.org/1999/xlink" content-type="dwc:locality" xlink:type="simple">Forêt de Mite, 20.7 km 29° WNW Tongobory</named-content>; verbatimElevation: <named-content xmlns:xlink="http://www.w3.org/1999/xlink" content-type="dwc:verbatimElevation" xlink:type="simple">75</named-content>; decimalLatitude: <named-content xmlns:xlink="http://www.w3.org/1999/xlink" content-type="dwc:decimalLatitude" xlink:type="simple">-23.52417</named-content>; decimalLongitude: <named-content xmlns:xlink="http://www.w3.org/1999/xlink" content-type="dwc:decimalLongitude" xlink:type="simple">44.12133</named-content>; georeferenceRemarks: <named-content xmlns:xlink="http://www.w3.org/1999/xlink" content-type="dwc:georeferenceRemarks" xlink:type="simple">coordinates obtained from GPS</named-content>; <bold>Identification:</bold> identifiedBy: <named-content xmlns:xlink="http://www.w3.org/1999/xlink" content-type="dwc:identifiedBy" xlink:type="simple">F. Esteves</named-content>; dateIdentified: <named-content xmlns:xlink="http://www.w3.org/1999/xlink" content-type="dwc:dateIdentified" xlink:type="simple">2014</named-content>; <bold>Event:</bold> samplingProtocol: <named-content xmlns:xlink="http://www.w3.org/1999/xlink" content-type="dwc:samplingProtocol" xlink:type="simple">MW 50 sample transect, 5m</named-content>; eventDate: <named-content xmlns:xlink="http://www.w3.org/1999/xlink" content-type="dwc:eventDate" xlink:type="simple">02/27/2002</named-content>; habitat: <named-content xmlns:xlink="http://www.w3.org/1999/xlink" content-type="dwc:habitat" xlink:type="simple">gallery forest</named-content>; fieldNumber: <named-content xmlns:xlink="http://www.w3.org/1999/xlink" content-type="dwc:fieldNumber" xlink:type="simple">BLF05850</named-content>; eventRemarks: <named-content xmlns:xlink="http://www.w3.org/1999/xlink" content-type="dwc:eventRemarks" xlink:type="simple">sifted litter (leaf mold, rotten wood)</named-content>; <bold>Record Level:</bold> institutionCode: <named-content xmlns:xlink="http://www.w3.org/1999/xlink" content-type="dwc:institutionCode" xlink:type="simple">CASC</named-content></p></list-item><list-item><p><bold>Type status:</bold> <named-content xmlns:xlink="http://www.w3.org/1999/xlink" content-type="dwc:typeStatus" xlink:type="simple">Other material</named-content>. <bold>Occurrence:</bold> catalogNumber: <named-content xmlns:xlink="http://www.w3.org/1999/xlink" content-type="dwc:catalogNumber" xlink:type="simple">casent0015918</named-content>; recordedBy: <named-content xmlns:xlink="http://www.w3.org/1999/xlink" content-type="dwc:recordedBy" xlink:type="simple">Fisher-Griswold Arthropod Team</named-content>; sex: <named-content xmlns:xlink="http://www.w3.org/1999/xlink" content-type="dwc:sex" xlink:type="simple">1w</named-content>; preparations: <named-content xmlns:xlink="http://www.w3.org/1999/xlink" content-type="dwc:preparations" xlink:type="simple">pin</named-content>; associatedMedia: <named-content xmlns:xlink="http://www.w3.org/1999/xlink" content-type="dwc:associatedMedia" xlink:type="simple"><ext-link ext-link-type="uri" xlink:href="http://www.antweb.org/specimen/casent0015918" xlink:type="simple">http://www.antweb.org/specimen/casent0015918</ext-link></named-content>; <bold>Taxon:</bold> scientificName: <named-content xmlns:xlink="http://www.w3.org/1999/xlink" content-type="dwc:scientificName" xlink:type="simple"><italic><tp:taxon-name><tp:taxon-name-part taxon-name-part-type="genus">Stigmatomma</tp:taxon-name-part> <tp:taxon-name-part taxon-name-part-type="species">sakalava</tp:taxon-name-part></tp:taxon-name></italic></named-content>; genus: <named-content xmlns:xlink="http://www.w3.org/1999/xlink" content-type="dwc:genus" xlink:type="simple"><tp:taxon-name><tp:taxon-name-part taxon-name-part-type="genus">Stigmatomma</tp:taxon-name-part></tp:taxon-name></named-content>; <bold>Location:</bold> locationID: <named-content xmlns:xlink="http://www.w3.org/1999/xlink" content-type="dwc:locationID" xlink:type="simple">Malaza 40</named-content>; country: <named-content xmlns:xlink="http://www.w3.org/1999/xlink" content-type="dwc:country" xlink:type="simple">Madagascar</named-content>; stateProvince: <named-content xmlns:xlink="http://www.w3.org/1999/xlink" content-type="dwc:stateProvince" xlink:type="simple">Toliara</named-content>; locality: <named-content xmlns:xlink="http://www.w3.org/1999/xlink" content-type="dwc:locality" xlink:type="simple">Réserve Privé Berenty, Forêt de Malaza, Mandraré River, 8.6 km 314° NW Amboasary</named-content>; verbatimElevation: <named-content xmlns:xlink="http://www.w3.org/1999/xlink" content-type="dwc:verbatimElevation" xlink:type="simple">40</named-content>; decimalLatitude: <named-content xmlns:xlink="http://www.w3.org/1999/xlink" content-type="dwc:decimalLatitude" xlink:type="simple">-25.00778</named-content>; decimalLongitude: <named-content xmlns:xlink="http://www.w3.org/1999/xlink" content-type="dwc:decimalLongitude" xlink:type="simple">46.306</named-content>; georeferenceRemarks: <named-content xmlns:xlink="http://www.w3.org/1999/xlink" content-type="dwc:georeferenceRemarks" xlink:type="simple">coordinates obtained from GPS</named-content>; <bold>Identification:</bold> identifiedBy: <named-content xmlns:xlink="http://www.w3.org/1999/xlink" content-type="dwc:identifiedBy" xlink:type="simple">F. Esteves</named-content>; dateIdentified: <named-content xmlns:xlink="http://www.w3.org/1999/xlink" content-type="dwc:dateIdentified" xlink:type="simple">2014</named-content>; <bold>Event:</bold> samplingProtocol: <named-content xmlns:xlink="http://www.w3.org/1999/xlink" content-type="dwc:samplingProtocol" xlink:type="simple">MW 50 sample transect, 5m</named-content>; eventDate: <named-content xmlns:xlink="http://www.w3.org/1999/xlink" content-type="dwc:eventDate" xlink:type="simple">02/06/2002</named-content>; habitat: <named-content xmlns:xlink="http://www.w3.org/1999/xlink" content-type="dwc:habitat" xlink:type="simple">gallery forest</named-content>; fieldNumber: <named-content xmlns:xlink="http://www.w3.org/1999/xlink" content-type="dwc:fieldNumber" xlink:type="simple">BLF05426</named-content>; eventRemarks: <named-content xmlns:xlink="http://www.w3.org/1999/xlink" content-type="dwc:eventRemarks" xlink:type="simple">sifted litter (leaf mold, rotten wood)</named-content>; <bold>Record Level:</bold> institutionCode: <named-content xmlns:xlink="http://www.w3.org/1999/xlink" content-type="dwc:institutionCode" xlink:type="simple">CASC</named-content></p></list-item><list-item><p><bold>Type status:</bold> <named-content xmlns:xlink="http://www.w3.org/1999/xlink" content-type="dwc:typeStatus" xlink:type="simple">Other material</named-content>. <bold>Occurrence:</bold> catalogNumber: <named-content xmlns:xlink="http://www.w3.org/1999/xlink" content-type="dwc:catalogNumber" xlink:type="simple">casent0438262</named-content>; recordedBy: <named-content xmlns:xlink="http://www.w3.org/1999/xlink" content-type="dwc:recordedBy" xlink:type="simple">Fisher, Griswold et al.</named-content>; sex: <named-content xmlns:xlink="http://www.w3.org/1999/xlink" content-type="dwc:sex" xlink:type="simple">1w</named-content>; preparations: <named-content xmlns:xlink="http://www.w3.org/1999/xlink" content-type="dwc:preparations" xlink:type="simple">SEM mount</named-content>; associatedMedia: <named-content xmlns:xlink="http://www.w3.org/1999/xlink" content-type="dwc:associatedMedia" xlink:type="simple"><ext-link ext-link-type="uri" xlink:href="http://www.antweb.org/specimen/casent0438262" xlink:type="simple">http://www.antweb.org/specimen/casent0438262</ext-link></named-content>; <bold>Taxon:</bold> scientificName: <named-content xmlns:xlink="http://www.w3.org/1999/xlink" content-type="dwc:scientificName" xlink:type="simple"><italic><tp:taxon-name><tp:taxon-name-part taxon-name-part-type="genus">Stigmatomma</tp:taxon-name-part> <tp:taxon-name-part taxon-name-part-type="species">sakalava</tp:taxon-name-part></tp:taxon-name></italic></named-content>; genus: <named-content xmlns:xlink="http://www.w3.org/1999/xlink" content-type="dwc:genus" xlink:type="simple"><tp:taxon-name><tp:taxon-name-part taxon-name-part-type="genus">Stigmatomma</tp:taxon-name-part></tp:taxon-name></named-content>; <bold>Location:</bold> locationID: <named-content xmlns:xlink="http://www.w3.org/1999/xlink" content-type="dwc:locationID" xlink:type="simple">Ankarana 80</named-content>; country: <named-content xmlns:xlink="http://www.w3.org/1999/xlink" content-type="dwc:country" xlink:type="simple">Madagascar</named-content>; stateProvince: <named-content xmlns:xlink="http://www.w3.org/1999/xlink" content-type="dwc:stateProvince" xlink:type="simple">Antsiranana</named-content>; locality: <named-content xmlns:xlink="http://www.w3.org/1999/xlink" content-type="dwc:locality" xlink:type="simple">Réserve Spéciale de l'Ankarana, 22.9 km 224° SW Anivorano Nord</named-content>; verbatimElevation: <named-content xmlns:xlink="http://www.w3.org/1999/xlink" content-type="dwc:verbatimElevation" xlink:type="simple">80</named-content>; decimalLatitude: <named-content xmlns:xlink="http://www.w3.org/1999/xlink" content-type="dwc:decimalLatitude" xlink:type="simple">-12.90889</named-content>; decimalLongitude: <named-content xmlns:xlink="http://www.w3.org/1999/xlink" content-type="dwc:decimalLongitude" xlink:type="simple">49.10983</named-content>; georeferenceRemarks: <named-content xmlns:xlink="http://www.w3.org/1999/xlink" content-type="dwc:georeferenceRemarks" xlink:type="simple">coordinates obtained from GPS</named-content>; <bold>Identification:</bold> identifiedBy: <named-content xmlns:xlink="http://www.w3.org/1999/xlink" content-type="dwc:identifiedBy" xlink:type="simple">F. Esteves</named-content>; dateIdentified: <named-content xmlns:xlink="http://www.w3.org/1999/xlink" content-type="dwc:dateIdentified" xlink:type="simple">2014</named-content>; <bold>Event:</bold> samplingProtocol: <named-content xmlns:xlink="http://www.w3.org/1999/xlink" content-type="dwc:samplingProtocol" xlink:type="simple">MW 50 sample transect, 5m</named-content>; eventDate: <named-content xmlns:xlink="http://www.w3.org/1999/xlink" content-type="dwc:eventDate" xlink:type="simple">02/10/2001</named-content>; habitat: <named-content xmlns:xlink="http://www.w3.org/1999/xlink" content-type="dwc:habitat" xlink:type="simple">tropical dry forest</named-content>; fieldNumber: <named-content xmlns:xlink="http://www.w3.org/1999/xlink" content-type="dwc:fieldNumber" xlink:type="simple">BLF02858</named-content>; eventRemarks: <named-content xmlns:xlink="http://www.w3.org/1999/xlink" content-type="dwc:eventRemarks" xlink:type="simple">sifted litter (leaf mold, rotten wood)</named-content>; <bold>Record Level:</bold> institutionCode: <named-content xmlns:xlink="http://www.w3.org/1999/xlink" content-type="dwc:institutionCode" xlink:type="simple">CASC</named-content></p></list-item><list-item><p><bold>Type status:</bold> <named-content xmlns:xlink="http://www.w3.org/1999/xlink" content-type="dwc:typeStatus" xlink:type="simple">Other material</named-content>. <bold>Occurrence:</bold> catalogNumber: <named-content xmlns:xlink="http://www.w3.org/1999/xlink" content-type="dwc:catalogNumber" xlink:type="simple">casent0022146</named-content>; recordedBy: <named-content xmlns:xlink="http://www.w3.org/1999/xlink" content-type="dwc:recordedBy" xlink:type="simple">Fisher, Griswold et al.</named-content>; sex: <named-content xmlns:xlink="http://www.w3.org/1999/xlink" content-type="dwc:sex" xlink:type="simple">1w</named-content>; preparations: <named-content xmlns:xlink="http://www.w3.org/1999/xlink" content-type="dwc:preparations" xlink:type="simple">SEM mount</named-content>; associatedMedia: <named-content xmlns:xlink="http://www.w3.org/1999/xlink" content-type="dwc:associatedMedia" xlink:type="simple"><ext-link ext-link-type="uri" xlink:href="http://www.antweb.org/specimen/casent0022146" xlink:type="simple">http://www.antweb.org/specimen/casent0022146</ext-link></named-content>; <bold>Taxon:</bold> scientificName: <named-content xmlns:xlink="http://www.w3.org/1999/xlink" content-type="dwc:scientificName" xlink:type="simple"><italic><tp:taxon-name><tp:taxon-name-part taxon-name-part-type="genus">Stigmatomma</tp:taxon-name-part> <tp:taxon-name-part taxon-name-part-type="species">sakalava</tp:taxon-name-part></tp:taxon-name></italic></named-content>; genus: <named-content xmlns:xlink="http://www.w3.org/1999/xlink" content-type="dwc:genus" xlink:type="simple"><tp:taxon-name><tp:taxon-name-part taxon-name-part-type="genus">Stigmatomma</tp:taxon-name-part></tp:taxon-name></named-content>; <bold>Location:</bold> locationID: <named-content xmlns:xlink="http://www.w3.org/1999/xlink" content-type="dwc:locationID" xlink:type="simple">Mangotoky 100</named-content>; country: <named-content xmlns:xlink="http://www.w3.org/1999/xlink" content-type="dwc:country" xlink:type="simple">Madagascar</named-content>; stateProvince: <named-content xmlns:xlink="http://www.w3.org/1999/xlink" content-type="dwc:stateProvince" xlink:type="simple">Mahajanga</named-content>; locality: <named-content xmlns:xlink="http://www.w3.org/1999/xlink" content-type="dwc:locality" xlink:type="simple">Parc National de Namoroka, 17.8 km 329° WNW Vilanandro</named-content>; verbatimElevation: <named-content xmlns:xlink="http://www.w3.org/1999/xlink" content-type="dwc:verbatimElevation" xlink:type="simple">100</named-content>; decimalLatitude: <named-content xmlns:xlink="http://www.w3.org/1999/xlink" content-type="dwc:decimalLatitude" xlink:type="simple">-16.37667</named-content>; decimalLongitude: <named-content xmlns:xlink="http://www.w3.org/1999/xlink" content-type="dwc:decimalLongitude" xlink:type="simple">45.32667</named-content>; georeferenceRemarks: <named-content xmlns:xlink="http://www.w3.org/1999/xlink" content-type="dwc:georeferenceRemarks" xlink:type="simple">coordinates obtained from GPS</named-content>; <bold>Identification:</bold> identifiedBy: <named-content xmlns:xlink="http://www.w3.org/1999/xlink" content-type="dwc:identifiedBy" xlink:type="simple">F. Esteves</named-content>; dateIdentified: <named-content xmlns:xlink="http://www.w3.org/1999/xlink" content-type="dwc:dateIdentified" xlink:type="simple">2014</named-content>; <bold>Event:</bold> samplingProtocol: <named-content xmlns:xlink="http://www.w3.org/1999/xlink" content-type="dwc:samplingProtocol" xlink:type="simple">MW 50 sample transect, 5m</named-content>; eventDate: <named-content xmlns:xlink="http://www.w3.org/1999/xlink" content-type="dwc:eventDate" xlink:type="simple">11/08/2002</named-content>; habitat: <named-content xmlns:xlink="http://www.w3.org/1999/xlink" content-type="dwc:habitat" xlink:type="simple">tropical dry forest</named-content>; fieldNumber: <named-content xmlns:xlink="http://www.w3.org/1999/xlink" content-type="dwc:fieldNumber" xlink:type="simple">BLF06506</named-content>; eventRemarks: <named-content xmlns:xlink="http://www.w3.org/1999/xlink" content-type="dwc:eventRemarks" xlink:type="simple">sifted litter (leaf mold, rotten wood)</named-content>; <bold>Record Level:</bold> institutionCode: <named-content xmlns:xlink="http://www.w3.org/1999/xlink" content-type="dwc:institutionCode" xlink:type="simple">CASC</named-content></p></list-item><list-item><p><bold>Type status:</bold> <named-content xmlns:xlink="http://www.w3.org/1999/xlink" content-type="dwc:typeStatus" xlink:type="simple">Other material</named-content>. <bold>Occurrence:</bold> catalogNumber: <named-content xmlns:xlink="http://www.w3.org/1999/xlink" content-type="dwc:catalogNumber" xlink:type="simple">casent0017556</named-content>; recordedBy: <named-content xmlns:xlink="http://www.w3.org/1999/xlink" content-type="dwc:recordedBy" xlink:type="simple">Fisher-Griswold Arthropod Team</named-content>; sex: <named-content xmlns:xlink="http://www.w3.org/1999/xlink" content-type="dwc:sex" xlink:type="simple">1w</named-content>; preparations: <named-content xmlns:xlink="http://www.w3.org/1999/xlink" content-type="dwc:preparations" xlink:type="simple">SEM mount</named-content>; associatedMedia: <named-content xmlns:xlink="http://www.w3.org/1999/xlink" content-type="dwc:associatedMedia" xlink:type="simple"><ext-link ext-link-type="uri" xlink:href="http://www.antweb.org/specimen/casent0017556" xlink:type="simple">http://www.antweb.org/specimen/casent0017556</ext-link></named-content>; <bold>Taxon:</bold> scientificName: <named-content xmlns:xlink="http://www.w3.org/1999/xlink" content-type="dwc:scientificName" xlink:type="simple"><italic><tp:taxon-name><tp:taxon-name-part taxon-name-part-type="genus">Stigmatomma</tp:taxon-name-part> <tp:taxon-name-part taxon-name-part-type="species">sakalava</tp:taxon-name-part></tp:taxon-name></italic></named-content>; genus: <named-content xmlns:xlink="http://www.w3.org/1999/xlink" content-type="dwc:genus" xlink:type="simple"><tp:taxon-name><tp:taxon-name-part taxon-name-part-type="genus">Stigmatomma</tp:taxon-name-part></tp:taxon-name></named-content>; <bold>Location:</bold> locationID: <named-content xmlns:xlink="http://www.w3.org/1999/xlink" content-type="dwc:locationID" xlink:type="simple">Andranomite 75</named-content>; country: <named-content xmlns:xlink="http://www.w3.org/1999/xlink" content-type="dwc:country" xlink:type="simple">Madagascar</named-content>; stateProvince: <named-content xmlns:xlink="http://www.w3.org/1999/xlink" content-type="dwc:stateProvince" xlink:type="simple">Toliara</named-content>; locality: <named-content xmlns:xlink="http://www.w3.org/1999/xlink" content-type="dwc:locality" xlink:type="simple">Forêt de Mite, 20.7 km 29° WNW Tongobory</named-content>; verbatimElevation: <named-content xmlns:xlink="http://www.w3.org/1999/xlink" content-type="dwc:verbatimElevation" xlink:type="simple">75</named-content>; decimalLatitude: <named-content xmlns:xlink="http://www.w3.org/1999/xlink" content-type="dwc:decimalLatitude" xlink:type="simple">-23.52417</named-content>; decimalLongitude: <named-content xmlns:xlink="http://www.w3.org/1999/xlink" content-type="dwc:decimalLongitude" xlink:type="simple">44.12133</named-content>; georeferenceRemarks: <named-content xmlns:xlink="http://www.w3.org/1999/xlink" content-type="dwc:georeferenceRemarks" xlink:type="simple">coordinates obtained from GPS</named-content>; <bold>Identification:</bold> identifiedBy: <named-content xmlns:xlink="http://www.w3.org/1999/xlink" content-type="dwc:identifiedBy" xlink:type="simple">F. Esteves</named-content>; dateIdentified: <named-content xmlns:xlink="http://www.w3.org/1999/xlink" content-type="dwc:dateIdentified" xlink:type="simple">2014</named-content>; <bold>Event:</bold> samplingProtocol: <named-content xmlns:xlink="http://www.w3.org/1999/xlink" content-type="dwc:samplingProtocol" xlink:type="simple">MW 50 sample transect, 5m</named-content>; eventDate: <named-content xmlns:xlink="http://www.w3.org/1999/xlink" content-type="dwc:eventDate" xlink:type="simple">02/27/2002</named-content>; habitat: <named-content xmlns:xlink="http://www.w3.org/1999/xlink" content-type="dwc:habitat" xlink:type="simple">gallery forest</named-content>; fieldNumber: <named-content xmlns:xlink="http://www.w3.org/1999/xlink" content-type="dwc:fieldNumber" xlink:type="simple">BLF05850</named-content>; eventRemarks: <named-content xmlns:xlink="http://www.w3.org/1999/xlink" content-type="dwc:eventRemarks" xlink:type="simple">sifted litter (leaf mold, rotten wood)</named-content>; <bold>Record Level:</bold> institutionCode: <named-content xmlns:xlink="http://www.w3.org/1999/xlink" content-type="dwc:institutionCode" xlink:type="simple">CASC</named-content></p></list-item><list-item><p><bold>Type status:</bold> <named-content xmlns:xlink="http://www.w3.org/1999/xlink" content-type="dwc:typeStatus" xlink:type="simple">Other material</named-content>. <bold>Occurrence:</bold> catalogNumber: <named-content xmlns:xlink="http://www.w3.org/1999/xlink" content-type="dwc:catalogNumber" xlink:type="simple">casent0015917</named-content>; recordedBy: <named-content xmlns:xlink="http://www.w3.org/1999/xlink" content-type="dwc:recordedBy" xlink:type="simple">Fisher-Griswold Arthropod Team</named-content>; sex: <named-content xmlns:xlink="http://www.w3.org/1999/xlink" content-type="dwc:sex" xlink:type="simple">1w</named-content>; preparations: <named-content xmlns:xlink="http://www.w3.org/1999/xlink" content-type="dwc:preparations" xlink:type="simple">SEM mount</named-content>; associatedMedia: <named-content xmlns:xlink="http://www.w3.org/1999/xlink" content-type="dwc:associatedMedia" xlink:type="simple"><ext-link ext-link-type="uri" xlink:href="http://www.antweb.org/specimen/casent0015917" xlink:type="simple">http://www.antweb.org/specimen/casent0015917</ext-link></named-content>; <bold>Taxon:</bold> scientificName: <named-content xmlns:xlink="http://www.w3.org/1999/xlink" content-type="dwc:scientificName" xlink:type="simple"><italic><tp:taxon-name><tp:taxon-name-part taxon-name-part-type="genus">Stigmatomma</tp:taxon-name-part> <tp:taxon-name-part taxon-name-part-type="species">sakalava</tp:taxon-name-part></tp:taxon-name></italic></named-content>; genus: <named-content xmlns:xlink="http://www.w3.org/1999/xlink" content-type="dwc:genus" xlink:type="simple"><tp:taxon-name><tp:taxon-name-part taxon-name-part-type="genus">Stigmatomma</tp:taxon-name-part></tp:taxon-name></named-content>; <bold>Location:</bold> locationID: <named-content xmlns:xlink="http://www.w3.org/1999/xlink" content-type="dwc:locationID" xlink:type="simple">Malaza 40</named-content>; country: <named-content xmlns:xlink="http://www.w3.org/1999/xlink" content-type="dwc:country" xlink:type="simple">Madagascar</named-content>; stateProvince: <named-content xmlns:xlink="http://www.w3.org/1999/xlink" content-type="dwc:stateProvince" xlink:type="simple">Toliara</named-content>; locality: <named-content xmlns:xlink="http://www.w3.org/1999/xlink" content-type="dwc:locality" xlink:type="simple">Réserve Privé Berenty, Forêt de Malaza, Mandraré River, 8.6 km 314° NW Amboasary</named-content>; verbatimElevation: <named-content xmlns:xlink="http://www.w3.org/1999/xlink" content-type="dwc:verbatimElevation" xlink:type="simple">40</named-content>; decimalLatitude: <named-content xmlns:xlink="http://www.w3.org/1999/xlink" content-type="dwc:decimalLatitude" xlink:type="simple">-25.00778</named-content>; decimalLongitude: <named-content xmlns:xlink="http://www.w3.org/1999/xlink" content-type="dwc:decimalLongitude" xlink:type="simple">46.306</named-content>; georeferenceRemarks: <named-content xmlns:xlink="http://www.w3.org/1999/xlink" content-type="dwc:georeferenceRemarks" xlink:type="simple">coordinates obtained from GPS</named-content>; <bold>Identification:</bold> identifiedBy: <named-content xmlns:xlink="http://www.w3.org/1999/xlink" content-type="dwc:identifiedBy" xlink:type="simple">F. Esteves</named-content>; dateIdentified: <named-content xmlns:xlink="http://www.w3.org/1999/xlink" content-type="dwc:dateIdentified" xlink:type="simple">2014</named-content>; <bold>Event:</bold> samplingProtocol: <named-content xmlns:xlink="http://www.w3.org/1999/xlink" content-type="dwc:samplingProtocol" xlink:type="simple">MW 50 sample transect, 5m</named-content>; eventDate: <named-content xmlns:xlink="http://www.w3.org/1999/xlink" content-type="dwc:eventDate" xlink:type="simple">02/06/2002</named-content>; habitat: <named-content xmlns:xlink="http://www.w3.org/1999/xlink" content-type="dwc:habitat" xlink:type="simple">gallery forest</named-content>; fieldNumber: <named-content xmlns:xlink="http://www.w3.org/1999/xlink" content-type="dwc:fieldNumber" xlink:type="simple">BLF05426</named-content>; eventRemarks: <named-content xmlns:xlink="http://www.w3.org/1999/xlink" content-type="dwc:eventRemarks" xlink:type="simple">sifted litter (leaf mold, rotten wood)</named-content>; <bold>Record Level:</bold> institutionCode: <named-content xmlns:xlink="http://www.w3.org/1999/xlink" content-type="dwc:institutionCode" xlink:type="simple">CASC</named-content></p></list-item></list></tp:treatment-sec><tp:treatment-sec sec-type="Description"><title>Description</title><p>Worker (Fig. <xref ref-type="fig" rid="F1876815">88</xref>; holotype values within parentheses): <bold>HL</bold>: 0.74-0.76 (0.76); <bold>HW</bold>: 0.58-0.61 (0.61); <bold>HW2</bold>: 0.51-0.57 (0.55); <bold>SL</bold>: 0.42-0.47 (0.45); <bold>ML</bold>: 0.44-0.52 (0.46); <bold>WL</bold>: 0.89-0.94 (0.94); <bold>PPW</bold>: 0.32-0.36 (0.35); <bold>PtL</bold>: 0.31-0.36 (0.35); <bold>PtW</bold>: 0.38-0.44 (0.44); <bold>CI</bold>: 77-83 (80); <bold>SI</bold>: 57-62 (60); <bold>MI</bold>: 58-68 (61); <bold>PtI</bold>: 80-84 (81). </p><p><italic>Head</italic>:</p><p>Mandibular baso-masticatory margin skirted dorsally by row of filiform setae; ventrally, by row of acuminate flattened-apex setae followed by parallel row of longer filiform setae (Fig. <xref ref-type="fig" rid="F1876831">89</xref><xref ref-type="fig" rid="F1876836">a</xref>). Mandibular dentition arrangement, from base to apex: single larger tooth; smaller single tooth; four pairs of teeth (dorsal tooth row with teeth increasing in length towards mandibular apex; tooth pairs fused basally); single preapical tooth; apical tooth (Fig. <xref ref-type="fig" rid="F1876831">89</xref><xref ref-type="fig" rid="F1876836">a</xref>, <xref ref-type="fig" rid="F1876837">b</xref>). Anterior clypeal margin with eight to ten tubercle-like cuticular processes arranged in a single row (Fig. <xref ref-type="fig" rid="F1876831">89</xref><xref ref-type="fig" rid="F1876836">a</xref>, <xref ref-type="fig" rid="F1876838">c</xref>). All clypeal cuticular processes save the most lateral ones armed anteriorly with asymmetrical mucronate dentiform seta; most lateral processes unarmed (Fig. <xref ref-type="fig" rid="F1876831">89</xref><xref ref-type="fig" rid="F1876836">a</xref>, <xref ref-type="fig" rid="F1876838">c</xref>​). Central-most clypeal cuticular processes around 3x the length of associated dentiform setae. Long, filiform pair of setae on median clypeal area, posterior to the cuticular processes present on anterior margin (Fig. <xref ref-type="fig" rid="F1876831">89</xref><xref ref-type="fig" rid="F1876836">a</xref>). Pair of shorter, filiform setae on median clypeal area posterior to longer pair of setae (Fig. <xref ref-type="fig" rid="F1876831">89</xref><xref ref-type="fig" rid="F1876836">a</xref>, <xref ref-type="fig" rid="F1876838">c</xref>​). Clypeal median area extending between antennal sockets posteriorly as a narrow (or not so narrow) longitudinal strip; frontoclypeal sulcus acute or narrowly rounded (Fig. <xref ref-type="fig" rid="F1876831">89</xref><xref ref-type="fig" rid="F1876836">a</xref>, <xref ref-type="fig" rid="F1876838">c</xref>​). Supraclypeal area a round concavity (Fig. <xref ref-type="fig" rid="F1876831">89</xref><xref ref-type="fig" rid="F1876836">a</xref>, <xref ref-type="fig" rid="F1876838">c</xref>​). Twelve antennomeres. Genal teeth absent (Fig. <xref ref-type="fig" rid="F1876831">89</xref><xref ref-type="fig" rid="F1876838">c</xref>). Absence of compound eyes. Palpal formula: 4:2 (four maxillary, two labial; ​Fig. <xref ref-type="fig" rid="F1876831">89</xref><xref ref-type="fig" rid="F1876839">d</xref>).</p><p><italic>Mesosoma</italic>:</p><p>In dorsal view, mesonotum narrower than posterior remainder of mesosoma (Fig. <xref ref-type="fig" rid="F1876856">90</xref><xref ref-type="fig" rid="F1876863">a</xref>). Metanotal suture absent (Fig. <xref ref-type="fig" rid="F1876856">90</xref><xref ref-type="fig" rid="F1876863">a</xref>​). Sulcus dividing mesepisternum into anepisternum and katepisternum; katepisternum somewhat rectangular, with dorsoposterior margin angled (Fig. <xref ref-type="fig" rid="F1876856">90</xref><xref ref-type="fig" rid="F1876864">b</xref>). Metathoracic spiracle slit like, with swollen margin, reduced in size, located in a shallow concavity (Fig. <xref ref-type="fig" rid="F1876856">90</xref><xref ref-type="fig" rid="F1876864">b</xref>​). Propodeal spiracle round, surrounded by swollen cuticle (Fig. <xref ref-type="fig" rid="F1876856">90</xref><xref ref-type="fig" rid="F1876864">b</xref>​). Face of propodeal declivity not concave (Fig. <xref ref-type="fig" rid="F1876856">90</xref><xref ref-type="fig" rid="F1876863">a</xref>​).</p><p><italic>Legs</italic>:</p><p>Basoventral half of calcar of strigil lamellar (Fig. <xref ref-type="fig" rid="F1876877">91</xref><xref ref-type="fig" rid="F1876883">b</xref>). Anterior face of calcar of strigil with tubiform microtrichia (Fig. <xref ref-type="fig" rid="F1876877">91</xref><xref ref-type="fig" rid="F1876882">a</xref>); posterior face with lanceolate microtrichia (Fig. <xref ref-type="fig" rid="F1876877">91</xref><xref ref-type="fig" rid="F1876883">b</xref>). Multiple paddle-like setae on anteroventral face of protibial apex, next to calcar of strigil (Fig. <xref ref-type="fig" rid="F1876877">91</xref><xref ref-type="fig" rid="F1876882">a</xref>). Multiple paddle-like setae on anterior face of probasitarsus (Fig. <xref ref-type="fig" rid="F1876877">91</xref><xref ref-type="fig" rid="F1876882">a</xref>); row of stout setae on posterior face present or absent (Fig. <xref ref-type="fig" rid="F1876877">91</xref><xref ref-type="fig" rid="F1876883">b</xref>). Single mesotibial spur with lanceolate microtrichia (Fig. <xref ref-type="fig" rid="F1876877">91</xref><xref ref-type="fig" rid="F1876884">c</xref>). Slit-like longitudinal sulcus on anterodorsal face of mesobasitarsus (Fig. <xref ref-type="fig" rid="F1876877">91</xref><xref ref-type="fig" rid="F1876885">d</xref>). Some stout setae on inner face of mesobasitarsus. Two metatibial spurs: simple anterior spur, with lanceolate microtrichia; posterior spur pectinate (Fig. <xref ref-type="fig" rid="F1876886">92</xref><xref ref-type="fig" rid="F1876891">a</xref>). Anterior face of posterior metatibial spur glabrous (Fig. <xref ref-type="fig" rid="F1876886">92</xref><xref ref-type="fig" rid="F1876891">a</xref>​); posterior face with antler-like microtrichia (Fig. <xref ref-type="fig" rid="F1876886">92</xref><xref ref-type="fig" rid="F1876892">b</xref>). Brush of long, truncated, filiform setae on posterior face of metatibial apex, next to posterior metatibial spur (Fig. <xref ref-type="fig" rid="F1876886">92</xref><xref ref-type="fig" rid="F1876892">b</xref>). Absence of a longitudinal sulcus on the metabasitarsus (Fig. <xref ref-type="fig" rid="F1876886">92</xref><xref ref-type="fig" rid="F1876891">a</xref>). Brush of setae present on the baso-inner face of the metabasitarsus, formed anteriorly by acuminate, flattened-apex setae, and posteriorly by truncated, filiform setae (Fig. <xref ref-type="fig" rid="F1876886">92</xref>). Some stout setae on remainder of inner face of metabasitarsus. Arolium on pro-, meso-, and metapretarsus.</p><p><italic>Metasoma</italic>:</p><p>Petiole sessile (Fig. <xref ref-type="fig" rid="F1876893">93</xref><xref ref-type="fig" rid="F1876898">a</xref>). Ventroanterior margin of petiolar tergite anterior dorso-latero-ventral carina (Ward 1990) much shorter than anterior margin of subpetiolar process, in lateral view (Fig. <xref ref-type="fig" rid="F1876893">93</xref><xref ref-type="fig" rid="F1876898">a</xref>​). Ventral margin of subpetiolar process with obtuse angle at midpoint (fin-like projection; Fig. <xref ref-type="fig" rid="F1876893">93</xref><xref ref-type="fig" rid="F1876898">a</xref>​). Absence of fenestra on lateral face of subpetiolar process (Fig. <xref ref-type="fig" rid="F1876893">93</xref><xref ref-type="fig" rid="F1876898">a</xref>​). Petiolar proprioceptor zone a large, round concavity with few sensilla (Fig. <xref ref-type="fig" rid="F1876893">93</xref><xref ref-type="fig" rid="F1876899">b</xref>). Scrobiculate sulcus between pretergite and postergite of abdominal segment III and presclerites and postsclerites of abdominal segment IV (Fig. <xref ref-type="fig" rid="F1876893">93</xref><xref ref-type="fig" rid="F1876900">c</xref>). Presence of eight to ten stout, spiniform setae on the apex of hypopygium (Fig. <xref ref-type="fig" rid="F1876893">93</xref><xref ref-type="fig" rid="F1876901">d</xref>).</p><p><italic>Sculpture</italic>:</p><p>Dorsal face of mandible mostly costate-foveolate, except for smooth apical portion (Fig. <xref ref-type="fig" rid="F1876831">89</xref><xref ref-type="fig" rid="F1876836">a</xref>, <xref ref-type="fig" rid="F1876837">b</xref>, <xref ref-type="fig" rid="F1876838">c</xref>). Median clypeal area costate-scarcely foveate (Fig. <xref ref-type="fig" rid="F1876831">89</xref><xref ref-type="fig" rid="F1876836">a</xref>, <xref ref-type="fig" rid="F1876838">c</xref>​). Supraclypeal area smooth (Fig. <xref ref-type="fig" rid="F1876831">89</xref><xref ref-type="fig" rid="F1876836">a</xref>, <xref ref-type="fig" rid="F1876838">c</xref>​). Head, in dorsal view, foveate; area posterior to tentorial pit plicate (Fig. <xref ref-type="fig" rid="F1876831">89</xref><xref ref-type="fig" rid="F1876838">c</xref>). Labrum confused alveolate to imbricate apically (Fig. <xref ref-type="fig" rid="F1876902">94</xref>). Pronotum foveolate dorsally; remainder of mesosoma foveate dorsally (Fig. <xref ref-type="fig" rid="F1876856">90</xref><xref ref-type="fig" rid="F1876863">a</xref>). Pronotum mostly dispersed foveolate-weakly alveolate laterally (Fig. <xref ref-type="fig" rid="F1876856">90</xref><xref ref-type="fig" rid="F1876864">b</xref>). Anepisternum dispersed costulate-weakly alveolate; katepisternum alveolate (Fig. <xref ref-type="fig" rid="F1876856">90</xref><xref ref-type="fig" rid="F1876864">b</xref>). Metapleuron alveolate-slightly costate (Fig. <xref ref-type="fig" rid="F1876856">90</xref><xref ref-type="fig" rid="F1876864">b</xref>). Lateral face of propodeum slightly costulate-weakly alveolate or mostly alveolate (Fig. <xref ref-type="fig" rid="F1876856">90</xref><xref ref-type="fig" rid="F1876864">b</xref>); declivitous face smooth, or weakly alveolate (Fig. <xref ref-type="fig" rid="F1876856">90</xref><xref ref-type="fig" rid="F1876863">a</xref>). Petiolar tergite alveolate anteroventrally and ventrolaterally, grading into foveolate/foveate dorsally (Fig. <xref ref-type="fig" rid="F1876893">93</xref><xref ref-type="fig" rid="F1876898">a</xref>); laterotergite confused imbricate/alveolate posteriorly (Fig. <xref ref-type="fig" rid="F1876893">93</xref><xref ref-type="fig" rid="F1876899">b</xref>); poststernite alveolate (Fig. <xref ref-type="fig" rid="F1876893">93</xref><xref ref-type="fig" rid="F1876899">b</xref>). Abdominal segments III, IV, V, and VI punctate/foveolate (Fig. <xref ref-type="fig" rid="F1876893">93</xref><xref ref-type="fig" rid="F1876900">c</xref>); abdominal segment VII mostly smooth (Fig. <xref ref-type="fig" rid="F1876893">93</xref><xref ref-type="fig" rid="F1876901">d</xref>).</p><p><italic>Pilosity and color</italic>:</p><p>Suberect pilosity on head, dorsal face of mesosoma, lateral face of propodeum, petiolar tergite, and abdominal segments III, IV, V, and VI. Petiolar poststernite mostly glabrous. Longer pilosity on abdominal segment VII. Body color orange-brown; appendages yellow to light orange.</p><sec sec-type="Comments on character variation"><title>Comments on character variation</title><p>One specimen was very similar to <italic><tp:taxon-name><tp:taxon-name-part taxon-name-part-type="genus">Stigmatomma</tp:taxon-name-part> <tp:taxon-name-part taxon-name-part-type="species">sakalava</tp:taxon-name-part></tp:taxon-name></italic> (<ext-link xmlns:xlink="http://www.w3.org/1999/xlink" ext-link-type="uri" xlink:href="https://www.antweb.org/specimen/CASENT0438262" xlink:type="simple">CASENT0438262</ext-link>; Fig. <xref ref-type="fig" rid="F1880434">95</xref> ; colleted at <ext-link xmlns:xlink="http://www.w3.org/1999/xlink" ext-link-type="uri" xlink:href="https://www.google.com/maps/place/Ankarana+Reserve/@-12.91688,49.14355,9z/data=!4m2!3m1!1s0x2214c187f62545dd:0xfa45f729a2712e69" xlink:type="simple">Ankarana Special Reserve</ext-link>, at the north limit of <italic><tp:taxon-name><tp:taxon-name-part taxon-name-part-type="genus">S.</tp:taxon-name-part> <tp:taxon-name-part taxon-name-part-type="species">sakalava</tp:taxon-name-part></tp:taxon-name></italic> range). However, that specimen (herein nicknamed morph B) differs from all other <italic><tp:taxon-name><tp:taxon-name-part taxon-name-part-type="genus">S.</tp:taxon-name-part> <tp:taxon-name-part taxon-name-part-type="species">sakalava</tp:taxon-name-part></tp:taxon-name></italic> specimens in the following characters:</p><p><bold>1</bold>. Head: median area of clypeus with longer tubercle-like cuticular processes (approximately 4x the size of the dentiform setae they bear; Figs <xref ref-type="fig" rid="F1880434">95</xref><xref ref-type="fig" rid="F1880439">a</xref>, <xref ref-type="fig" rid="F1880443">96</xref><xref ref-type="fig" rid="F1880448">a</xref>). Supraclypeal area is larger (Fig. <xref ref-type="fig" rid="F1880443">96</xref><xref ref-type="fig" rid="F1880449">b</xref>). Compound eyes are reduced, but present, and possess two ommatidia at their widest diameter (Fig. <xref ref-type="fig" rid="F1880443">96</xref><xref ref-type="fig" rid="F1880450">c</xref>). The head is round while in <italic><tp:taxon-name><tp:taxon-name-part taxon-name-part-type="genus">S.</tp:taxon-name-part> <tp:taxon-name-part taxon-name-part-type="species">sakalava</tp:taxon-name-part></tp:taxon-name></italic> it is rectangular (Fig. <xref ref-type="fig" rid="F1880434">95</xref><xref ref-type="fig" rid="F1880439">a</xref>). Dorsal face of the head is foveolate.</p><p><bold>2</bold>. Mesosoma: The mesonotum is longer in dorsal view, and the metanotal suture is present (Fig. <xref ref-type="fig" rid="F1880727">97</xref><xref ref-type="fig" rid="F1880732">a</xref>). Anepisternum and dorsal portion of katepisternum are visibly wider (Fig. <xref ref-type="fig" rid="F1880727">97</xref><xref ref-type="fig" rid="F1880733">b</xref>, <xref ref-type="fig" rid="F1880734">c</xref>). Metathoracic spiracle is oblong, larger, and pinched anteriorly (Fig. <xref ref-type="fig" rid="F1880727">97</xref><xref ref-type="fig" rid="F1880733">b</xref>, <xref ref-type="fig" rid="F1880734">c</xref>​). Metapleural carina is well developed and separates the propodeum from the metapleuron (Fig. <xref ref-type="fig" rid="F1880727">97</xref><xref ref-type="fig" rid="F1880733">b</xref>, <xref ref-type="fig" rid="F1880734">c</xref>​). The metapleuron is costate, and the lateral face of the propodeum is costate-rugulose-foveolate (Fig. <xref ref-type="fig" rid="F1880727">97</xref><xref ref-type="fig" rid="F1880733">b</xref>, <xref ref-type="fig" rid="F1880734">c</xref>​).</p><p><bold>3</bold>. Legs: The simple mesotibial spur bears lanceolate cuticular projections on its ventral margin (Fig. <xref ref-type="fig" rid="F1880736">98</xref><xref ref-type="fig" rid="F1880741">a</xref>). Brush of setae on the baso-inner face of metabasitarsus is formed by truncated, filiform setae only (Fig. <xref ref-type="fig" rid="F1880736">98</xref><xref ref-type="fig" rid="F1880742">b</xref>, <xref ref-type="fig" rid="F1880743">c</xref>).</p><p><bold>4</bold>. Petiole and gaster: Petiole roughly longer than high, in lateral view (Fig. <xref ref-type="fig" rid="F1880434">95</xref><xref ref-type="fig" rid="F1880440">b</xref>).The tergite of abdominal segment III is divided into pretergite and postergite by a smooth sulcus; in the tergite of the abdominal segment IV, the sulcus is mostly smooth, and in the sternite of the same abdominal segment, the sulcus is scrobiculate, but shallower than the one found in all other specimens of <italic><tp:taxon-name><tp:taxon-name-part taxon-name-part-type="genus">S.</tp:taxon-name-part> <tp:taxon-name-part taxon-name-part-type="species">sakalava</tp:taxon-name-part></tp:taxon-name></italic> (Fig. <xref ref-type="fig" rid="F1880745">99</xref><xref ref-type="fig" rid="F1880750">a</xref>). The apex of the hypopygium is armed with seven stout spiniform setae (Fig. <xref ref-type="fig" rid="F1880745">99</xref><xref ref-type="fig" rid="F1880751">b</xref>).</p><p><bold>5</bold>. Body length is much smaller (WL= ; Fig. <xref ref-type="fig" rid="F1880434">95</xref><xref ref-type="fig" rid="F1880440">b</xref>).</p><p><bold>6.</bold> Body color is yellow (Fig. <xref ref-type="fig" rid="F1880434">95</xref>).</p><p>Given the morphological variation we found within other <italic><tp:taxon-name><tp:taxon-name-part taxon-name-part-type="genus">Stigmatomma</tp:taxon-name-part></tp:taxon-name></italic> species evaluated in this study, it is expected that some of the character variations mentioned above may naturally occur in <italic><tp:taxon-name><tp:taxon-name-part taxon-name-part-type="genus">S.</tp:taxon-name-part> <tp:taxon-name-part taxon-name-part-type="species">sakalava</tp:taxon-name-part></tp:taxon-name></italic>. Examples of taxonomically non-informative characters are: presence/absence and size of compound eyes, sculpture impression on head, length of mesonotum, presence/absence and development of metanotal suture, presence/absence and amount of cuticular projections on the ventral margin of the mesotibial spur, number of spiniform setae on the apex of the hypopygium, and body length.</p><p>On the other hand, specimen morph B presents character variations that were not found within other species: head shape, shape and width of anepisternum and katepisternum, metathoracic spiracle shape, development of the metapleural carina, type of constituent setae on the brush present at the baso-inner portion of the metabasitarsus, ratio of petiolar height/length, absence of scrobiculation on the sulci dividing the tergites on abdominal segments III and IV, and development of the sulcus dividing the sternite on abdominal segment IV. Also, personal observations indicate that while recently emerged adults are slightly lighter than others in the same colony, the color difference between morph B and other specimens of <italic><tp:taxon-name><tp:taxon-name-part taxon-name-part-type="genus">S.</tp:taxon-name-part> <tp:taxon-name-part taxon-name-part-type="species">sakalava</tp:taxon-name-part></tp:taxon-name></italic> is striking.</p><p>In spite of the differences highlighted above, none of the other characters of the specimen in question differed from those presented in the description of <italic><tp:taxon-name><tp:taxon-name-part taxon-name-part-type="genus">Stigmatomma</tp:taxon-name-part> <tp:taxon-name-part taxon-name-part-type="species">sakalava</tp:taxon-name-part></tp:taxon-name></italic>. Thus, with just one specimen on hand, we decided to delay its description as a new species until more specimens are available for examination. In addition, specimen morph B and the other specimens of <italic><tp:taxon-name><tp:taxon-name-part taxon-name-part-type="genus">S.</tp:taxon-name-part> <tp:taxon-name-part taxon-name-part-type="species">sakalava</tp:taxon-name-part></tp:taxon-name></italic> are allopatric to one another, leaving open the possibility of intraspecific isolation-by-distance and a consequential morphologic variation.</p><p>Finally, excluding the specimen morph B, there is no geographic pattern in the variation exhibited by the <italic><tp:taxon-name><tp:taxon-name-part taxon-name-part-type="genus">Stigmatomma</tp:taxon-name-part> <tp:taxon-name-part taxon-name-part-type="species">sakalava</tp:taxon-name-part></tp:taxon-name></italic> specimens we examined regarding body size, the number of dentiform setae on the clypeal anterior margin, amount of clypeus between frontal lobes, number of spiniform setae on the apex of the hypopygium, and scupture.</p></sec><sec sec-type="Other castes"><title>Other castes</title><p>Gynes and males unknown.</p></sec><sec sec-type="Specimens used in prior studies"><title>Specimens used in prior studies</title><p>This taxon was referenced as <italic><tp:taxon-name><tp:taxon-name-part taxon-name-part-type="genus">Stigmatomma</tp:taxon-name-part></tp:taxon-name></italic> MG06 in two previous studies. <xref ref-type="bibr" rid="B490156">Yoshimura and Fisher (2012b)</xref> used specimen <ext-link xmlns:xlink="http://www.w3.org/1999/xlink" ext-link-type="uri" xlink:href="https://www.antweb.org/specimen/CASENT0022237" xlink:type="simple">CASENT0022237</ext-link>, and <xref ref-type="bibr" rid="B3099200">Ward and Fisher (2016)</xref> used specimen <ext-link xmlns:xlink="http://www.w3.org/1999/xlink" ext-link-type="uri" xlink:href="https://www.antweb.org/specimen/CASENT0068192-D02" xlink:type="simple">CASENT0068192-D02</ext-link>.</p></sec></tp:treatment-sec><tp:treatment-sec sec-type="Diagnosis"><title>Diagnosis</title><p>Worker</p><p>With characters of the <italic><tp:taxon-name><tp:taxon-name-part taxon-name-part-type="species">tsyhady</tp:taxon-name-part></tp:taxon-name></italic> species-group and the <italic><tp:taxon-name><tp:taxon-name-part taxon-name-part-type="species">sakalava</tp:taxon-name-part></tp:taxon-name></italic> species-complex as described above, and the following characters (asterisks flag unique characters within the genus in the Malagasy bioregion):</p><list list-type="order"><list-item><p>Integument orange-brown (Fig. <xref ref-type="fig" rid="F1876815">88</xref>); medium-sized ant (HL: 0.74-0.76, WL: 0.89-0.94).</p></list-item><list-item><p>Dorsal row of teeth of mandible tooth pairs increasing in size towards apex of mandible (Fig. <xref ref-type="fig" rid="F1876831">89</xref><xref ref-type="fig" rid="F1876836">a</xref>, <xref ref-type="fig" rid="F1876837">b</xref>).</p></list-item><list-item><p>Flexuous filiform setae ventrally skirting baso-masticatory margin of mandible.</p></list-item><list-item><p>Dorsal face of the head foveate (Fig. <xref ref-type="fig" rid="F1876831">89</xref><xref ref-type="fig" rid="F1876838">c</xref>).</p></list-item><list-item><p>Genal teeth absent (Fig. <xref ref-type="fig" rid="F1876831">89</xref><xref ref-type="fig" rid="F1876838">c</xref>).</p></list-item><list-item><p>Palpal formula 4:2 (Fig. <xref ref-type="fig" rid="F1876831">89</xref><xref ref-type="fig" rid="F1876839">d</xref>).</p></list-item><list-item><p>Dorsal face of pronotum foveolate; dorsal face of remainder mesosoma foveate; declivitous face of propodeum smooth, or weakly alveolate (Fig. <xref ref-type="fig" rid="F1876856">90</xref><xref ref-type="fig" rid="F1876863">a</xref>).</p></list-item><list-item><p>*Katepisternum and metapleuron mostly alveolate; lateral face of propodeum slightly costulate-weakly alveolate, or mostly alveolate (Fig. <xref ref-type="fig" rid="F1876856">90</xref><xref ref-type="fig" rid="F1876864">b</xref>).</p></list-item><list-item><p>Mesepisterum divided into anepisternum and katepisterunm; Katepisternum rectangular, with dorsoposterior margin angled (Fig. <xref ref-type="fig" rid="F1876856">90</xref><xref ref-type="fig" rid="F1876864">b</xref>).</p></list-item><list-item><p>Basoventral half of calcar of strigil lamellar (Fig. <xref ref-type="fig" rid="F1876877">91</xref><xref ref-type="fig" rid="F1876883">b</xref>).</p></list-item><list-item><p>Anterior face of calcar of strigil with tubiform microtrichia (Fig. <xref ref-type="fig" rid="F1876877">91</xref><xref ref-type="fig" rid="F1876882">a</xref>).</p></list-item><list-item><p>Single mesotibial spur covered with lanceolate microtrichia (Fig. <xref ref-type="fig" rid="F1876877">91</xref><xref ref-type="fig" rid="F1876884">c</xref>).</p></list-item><list-item><p>Slit-like longitudinal sulcus present on the anterodorsal face of mesobasitarsus (Fig. <xref ref-type="fig" rid="F1876877">91</xref><xref ref-type="fig" rid="F1876885">d</xref>).</p></list-item><list-item><p>Anterior face of posterior metatibial spur glabrous (Fig. <xref ref-type="fig" rid="F1876886">92</xref><xref ref-type="fig" rid="F1876891">a</xref>).</p></list-item><list-item><p>Brush of long, truncated filiform setae present on the posterior face of metatibial apex (Fig. <xref ref-type="fig" rid="F1876886">92</xref><xref ref-type="fig" rid="F1876892">b</xref>).</p></list-item><list-item><p>Brush of acuminate, flattened-apex setae and truncated, filiform setae present on the baso-inner face of metabasitarsus (Fig. <xref ref-type="fig" rid="F1876886">92</xref>).</p></list-item><list-item><p>Absence of a longitudinal sulcus on metabasitarsus (Fig. <xref ref-type="fig" rid="F1876886">92</xref><xref ref-type="fig" rid="F1876891">a</xref>).</p></list-item><list-item><p>Subpetiolar process fin-like: ventral margin midpoint obtusely angled (Fig. <xref ref-type="fig" rid="F1876893">93</xref><xref ref-type="fig" rid="F1876898">a</xref>).</p></list-item><list-item><p>Presence of eight to ten stout, spiniform setae on the apex of hypopygium (Fig. <xref ref-type="fig" rid="F1876893">93</xref><xref ref-type="fig" rid="F1876901">d</xref>).</p></list-item></list><p><italic><tp:taxon-name><tp:taxon-name-part taxon-name-part-type="genus">Stigmatomma</tp:taxon-name-part> <tp:taxon-name-part taxon-name-part-type="species">sakalava</tp:taxon-name-part></tp:taxon-name></italic> and <italic><tp:taxon-name><tp:taxon-name-part taxon-name-part-type="genus">S.</tp:taxon-name-part> <tp:taxon-name-part taxon-name-part-type="species">bolabola</tp:taxon-name-part></tp:taxon-name></italic> share the following characters: absence of genal teeth, palpal formula, single mesotibial spur, head sculpture, shape of the subpetiolar process, and presence of stout, spiniform setae on the apex of hypopygium. However, <italic><tp:taxon-name><tp:taxon-name-part taxon-name-part-type="genus">S.</tp:taxon-name-part> <tp:taxon-name-part taxon-name-part-type="species">sakalava</tp:taxon-name-part></tp:taxon-name></italic> may be distinguished by the smooth or slightly alveolate face of its propodeal declivity, mesosoma lateral face sculpture, katepisternum shape, proportion of lamella on the basoventral margin of calcar of strigil, and distribution (it is not sympatric to any of its congeners).</p></tp:treatment-sec><tp:treatment-sec sec-type="Etymology"><title>Etymology</title><p>The Sakalava people are an ethnic group of Madagascar. They occupy the area along the western coast of the island, from Onilahy River in the south to the island of Nosy Be in the north (<xref ref-type="bibr" rid="B3006465">Feeley-Harnik 1978</xref>), overlapping a large part of the range of <italic><tp:taxon-name><tp:taxon-name-part taxon-name-part-type="genus">Stigmatomma</tp:taxon-name-part> <tp:taxon-name-part taxon-name-part-type="species">sakalava</tp:taxon-name-part></tp:taxon-name></italic>.</p></tp:treatment-sec><tp:treatment-sec sec-type="Distribution"><title>Distribution</title><p><italic><tp:taxon-name><tp:taxon-name-part taxon-name-part-type="genus">Stigmatomma</tp:taxon-name-part> <tp:taxon-name-part taxon-name-part-type="species">sakalava</tp:taxon-name-part></tp:taxon-name></italic> was collected in gallery forests and in dry deciduous forests. All records fall within the limits of the western and southern biomes of Madagascar (sensu <xref ref-type="bibr" rid="B3004418">Burgess et al. 2004</xref>; Fig. <xref ref-type="fig" rid="F1876904">100</xref>). Specimens were distributed at elevations ranging from 30 to 300 m. All specimens were recorded from sifted leaf mold and rotten wood (seven collection records).</p></tp:treatment-sec><tp:treatment-sec><!--Section generated to contain objects referenced in tp:taxon-treatment.--><fig-group id="F1876815" position="float" orientation="portrait"><caption><p>Holotype of <italic><tp:taxon-name><tp:taxon-name-part taxon-name-part-type="genus">Stigmatomma</tp:taxon-name-part> <tp:taxon-name-part taxon-name-part-type="species">sakalava</tp:taxon-name-part></tp:taxon-name></italic> <bold>sp. n.</bold> (<ext-link xmlns:xlink="http://www.w3.org/1999/xlink" ext-link-type="uri" xlink:href="http://www.antweb.org/specimen/CASENT0366766" xlink:type="simple">CASENT0366766</ext-link>); worker. Images by F. A. Esteves; available at <ext-link xmlns:xlink="http://www.w3.org/1999/xlink" ext-link-type="uri" xlink:href="http://antweb.org/" xlink:type="simple">AntWeb.org</ext-link></p></caption><fig id="F1876820" position="float" orientation="portrait"><label>Figure 88a.</label><caption><p>Fullface view.</p></caption><graphic xmlns:xlink="http://www.w3.org/1999/xlink" xlink:href="biodiversity_data_journal-4-e8032-g088_a.png" xlink:type="simple" position="float" orientation="portrait" id="oo_57037.png"/></fig><fig id="F1876821" position="float" orientation="portrait"><label>Figure 88b.</label><caption><p>Lateral view.</p></caption><graphic xmlns:xlink="http://www.w3.org/1999/xlink" xlink:href="biodiversity_data_journal-4-e8032-g088_b.png" xlink:type="simple" position="float" orientation="portrait" id="oo_57038.png"/></fig><fig id="F1876822" position="float" orientation="portrait"><label>Figure 88c.</label><caption><p>Dorsal view.</p></caption><graphic xmlns:xlink="http://www.w3.org/1999/xlink" xlink:href="biodiversity_data_journal-4-e8032-g088_c.png" xlink:type="simple" position="float" orientation="portrait" id="oo_57039.png"/></fig></fig-group><fig-group id="F1876831" position="float" orientation="portrait"><caption><p>Head of <italic><tp:taxon-name><tp:taxon-name-part taxon-name-part-type="genus">Stigmatomma</tp:taxon-name-part> <tp:taxon-name-part taxon-name-part-type="species">sakalava</tp:taxon-name-part></tp:taxon-name></italic> <bold>sp. n.</bold> worker. Images by F. A. Esteves; available at <ext-link xmlns:xlink="http://www.w3.org/1999/xlink" ext-link-type="uri" xlink:href="http://antweb.org/" xlink:type="simple">AntWeb.org</ext-link>.</p></caption><fig id="F1876836" position="float" orientation="portrait"><label>Figure 89a.</label><caption><p>Partial dorsal view of the mandibles and anterior part of the head (<ext-link xmlns:xlink="http://www.w3.org/1999/xlink" ext-link-type="uri" xlink:href="http://www.antweb.org/specimen/CASENT0022146" xlink:type="simple">CASENT0022146</ext-link>).</p></caption><graphic xmlns:xlink="http://www.w3.org/1999/xlink" xlink:href="biodiversity_data_journal-4-e8032-g089_a.jpg" xlink:type="simple" position="float" orientation="portrait" id="oo_57043.jpg"/></fig><fig id="F1876837" position="float" orientation="portrait"><label>Figure 89b.</label><caption><p>Dorsolateral view of the mandibles and anterior part of the head (<ext-link xmlns:xlink="http://www.w3.org/1999/xlink" ext-link-type="uri" xlink:href="http://www.antweb.org/specimen/CASENT0022146" xlink:type="simple">CASENT0022146</ext-link>).</p></caption><graphic xmlns:xlink="http://www.w3.org/1999/xlink" xlink:href="biodiversity_data_journal-4-e8032-g089_b.jpg" xlink:type="simple" position="float" orientation="portrait" id="oo_57044.jpg"/></fig><fig id="F1876838" position="float" orientation="portrait"><label>Figure 89c.</label><caption><p>Fullface view (<ext-link xmlns:xlink="http://www.w3.org/1999/xlink" ext-link-type="uri" xlink:href="http://www.antweb.org/specimen/CASENT0022146" xlink:type="simple">CASENT0022146</ext-link>).</p></caption><graphic xmlns:xlink="http://www.w3.org/1999/xlink" xlink:href="biodiversity_data_journal-4-e8032-g089_c.jpg" xlink:type="simple" position="float" orientation="portrait" id="oo_57045.jpg"/></fig><fig id="F1876839" position="float" orientation="portrait"><label>Figure 89d.</label><caption><p>Mouthparts, ventral view (<ext-link xmlns:xlink="http://www.w3.org/1999/xlink" ext-link-type="uri" xlink:href="http://www.antweb.org/specimen/CASENT0017557" xlink:type="simple">CASENT0017557</ext-link>). Right maxillary and labial palps are outlined in grey and darkened to enhance visibility. Slide by F. A. Esteves.</p></caption><graphic xmlns:xlink="http://www.w3.org/1999/xlink" xlink:href="biodiversity_data_journal-4-e8032-g089_d.png" xlink:type="simple" position="float" orientation="portrait" id="oo_57046.png"/></fig></fig-group><fig id="F1876836" position="float" orientation="portrait"><label>Figure 89a.</label><caption><p>Partial dorsal view of the mandibles and anterior part of the head (<ext-link xmlns:xlink="http://www.w3.org/1999/xlink" ext-link-type="uri" xlink:href="http://www.antweb.org/specimen/CASENT0022146" xlink:type="simple">CASENT0022146</ext-link>).</p></caption><graphic xmlns:xlink="http://www.w3.org/1999/xlink" xlink:href="biodiversity_data_journal-4-e8032-g089_a.jpg" xlink:type="simple" position="float" orientation="portrait" id="oo_57043.jpg"/></fig><fig id="F1876837" position="float" orientation="portrait"><label>Figure 89b.</label><caption><p>Dorsolateral view of the mandibles and anterior part of the head (<ext-link xmlns:xlink="http://www.w3.org/1999/xlink" ext-link-type="uri" xlink:href="http://www.antweb.org/specimen/CASENT0022146" xlink:type="simple">CASENT0022146</ext-link>).</p></caption><graphic xmlns:xlink="http://www.w3.org/1999/xlink" xlink:href="biodiversity_data_journal-4-e8032-g089_b.jpg" xlink:type="simple" position="float" orientation="portrait" id="oo_57044.jpg"/></fig><fig id="F1876838" position="float" orientation="portrait"><label>Figure 89c.</label><caption><p>Fullface view (<ext-link xmlns:xlink="http://www.w3.org/1999/xlink" ext-link-type="uri" xlink:href="http://www.antweb.org/specimen/CASENT0022146" xlink:type="simple">CASENT0022146</ext-link>).</p></caption><graphic xmlns:xlink="http://www.w3.org/1999/xlink" xlink:href="biodiversity_data_journal-4-e8032-g089_c.jpg" xlink:type="simple" position="float" orientation="portrait" id="oo_57045.jpg"/></fig><fig id="F1876839" position="float" orientation="portrait"><label>Figure 89d.</label><caption><p>Mouthparts, ventral view (<ext-link xmlns:xlink="http://www.w3.org/1999/xlink" ext-link-type="uri" xlink:href="http://www.antweb.org/specimen/CASENT0017557" xlink:type="simple">CASENT0017557</ext-link>). Right maxillary and labial palps are outlined in grey and darkened to enhance visibility. Slide by F. A. Esteves.</p></caption><graphic xmlns:xlink="http://www.w3.org/1999/xlink" xlink:href="biodiversity_data_journal-4-e8032-g089_d.png" xlink:type="simple" position="float" orientation="portrait" id="oo_57046.png"/></fig><fig-group id="F1876856" position="float" orientation="portrait"><caption><p>Mesosoma of <italic><tp:taxon-name><tp:taxon-name-part taxon-name-part-type="genus">Stigmatomma</tp:taxon-name-part> <tp:taxon-name-part taxon-name-part-type="species">sakalava</tp:taxon-name-part></tp:taxon-name></italic> <bold>sp. n.</bold>, worker (<ext-link xmlns:xlink="http://www.w3.org/1999/xlink" ext-link-type="uri" xlink:href="http://www.antweb.org/specimen/CASENT0022146" xlink:type="simple">CASENT0022146</ext-link>). Images by F. A. Esteves; available at <ext-link xmlns:xlink="http://www.w3.org/1999/xlink" ext-link-type="uri" xlink:href="http://antweb.org/" xlink:type="simple">AntWeb.org</ext-link>.</p></caption><fig id="F1876863" position="float" orientation="portrait"><label>Figure 90a.</label><caption><p>Dorsal view.</p></caption><graphic xmlns:xlink="http://www.w3.org/1999/xlink" xlink:href="biodiversity_data_journal-4-e8032-g090_a.jpg" xlink:type="simple" position="float" orientation="portrait" id="oo_57049.jpg"/></fig><fig id="F1876864" position="float" orientation="portrait"><label>Figure 90b.</label><caption><p>Lateral view.</p></caption><graphic xmlns:xlink="http://www.w3.org/1999/xlink" xlink:href="biodiversity_data_journal-4-e8032-g090_b.jpg" xlink:type="simple" position="float" orientation="portrait" id="oo_57050.jpg"/></fig></fig-group><fig id="F1876863" position="float" orientation="portrait"><label>Figure 90a.</label><caption><p>Dorsal view.</p></caption><graphic xmlns:xlink="http://www.w3.org/1999/xlink" xlink:href="biodiversity_data_journal-4-e8032-g090_a.jpg" xlink:type="simple" position="float" orientation="portrait" id="oo_57049.jpg"/></fig><fig id="F1876864" position="float" orientation="portrait"><label>Figure 90b.</label><caption><p>Lateral view.</p></caption><graphic xmlns:xlink="http://www.w3.org/1999/xlink" xlink:href="biodiversity_data_journal-4-e8032-g090_b.jpg" xlink:type="simple" position="float" orientation="portrait" id="oo_57050.jpg"/></fig><fig-group id="F1876877" position="float" orientation="portrait"><caption><p>Legs of <italic><tp:taxon-name><tp:taxon-name-part taxon-name-part-type="genus">Stigmatomma</tp:taxon-name-part> <tp:taxon-name-part taxon-name-part-type="species">sakalava</tp:taxon-name-part></tp:taxon-name></italic> <bold>sp. n.</bold> worker; plate I. Images by F. A. Esteves; available at <ext-link xmlns:xlink="http://www.w3.org/1999/xlink" ext-link-type="uri" xlink:href="http://antweb.org/" xlink:type="simple">AntWeb.org</ext-link>.</p></caption><fig id="F1876882" position="float" orientation="portrait"><label>Figure 91a.</label><caption><p>Foreleg (<ext-link xmlns:xlink="http://www.w3.org/1999/xlink" ext-link-type="uri" xlink:href="http://www.antweb.org/specimen/CASENT0017556" xlink:type="simple">CASENT0017556</ext-link>), anterior face: apical portion of the tibia, its associated calcar of strigil, and the basitarsus.</p></caption><graphic xmlns:xlink="http://www.w3.org/1999/xlink" xlink:href="biodiversity_data_journal-4-e8032-g091_a.jpg" xlink:type="simple" position="float" orientation="portrait" id="oo_57054.jpg"/></fig><fig id="F1876883" position="float" orientation="portrait"><label>Figure 91b.</label><caption><p>Foreleg (<ext-link xmlns:xlink="http://www.w3.org/1999/xlink" ext-link-type="uri" xlink:href="http://www.antweb.org/specimen/CASENT0017556" xlink:type="simple">CASENT0017556</ext-link>), posterior face: apical portion of tibia, its associated calcar of strigil, and basal portion of the basitarsus.</p></caption><graphic xmlns:xlink="http://www.w3.org/1999/xlink" xlink:href="biodiversity_data_journal-4-e8032-g091_b.jpg" xlink:type="simple" position="float" orientation="portrait" id="oo_57055.jpg"/></fig><fig id="F1876884" position="float" orientation="portrait"><label>Figure 91c.</label><caption><p>Midleg (<ext-link xmlns:xlink="http://www.w3.org/1999/xlink" ext-link-type="uri" xlink:href="http://www.antweb.org/specimen/CASENT0022146" xlink:type="simple">CASENT0022146</ext-link>), posterior face: apical portion of the tibia, and its associated spur; basal portion of the basitarsus.</p></caption><graphic xmlns:xlink="http://www.w3.org/1999/xlink" xlink:href="biodiversity_data_journal-4-e8032-g091_c.jpg" xlink:type="simple" position="float" orientation="portrait" id="oo_57056.jpg"/></fig><fig id="F1876885" position="float" orientation="portrait"><label>Figure 91d.</label><caption><p>Midleg (<ext-link xmlns:xlink="http://www.w3.org/1999/xlink" ext-link-type="uri" xlink:href="http://www.antweb.org/specimen/CASENT0022146" xlink:type="simple">CASENT0022146</ext-link>), anterior face: basitarsus with longitudinal sulcus.</p></caption><graphic xmlns:xlink="http://www.w3.org/1999/xlink" xlink:href="biodiversity_data_journal-4-e8032-g091_d.jpg" xlink:type="simple" position="float" orientation="portrait" id="oo_57057.jpg"/></fig></fig-group><fig id="F1876883" position="float" orientation="portrait"><label>Figure 91b.</label><caption><p>Foreleg (<ext-link xmlns:xlink="http://www.w3.org/1999/xlink" ext-link-type="uri" xlink:href="http://www.antweb.org/specimen/CASENT0017556" xlink:type="simple">CASENT0017556</ext-link>), posterior face: apical portion of tibia, its associated calcar of strigil, and basal portion of the basitarsus.</p></caption><graphic xmlns:xlink="http://www.w3.org/1999/xlink" xlink:href="biodiversity_data_journal-4-e8032-g091_b.jpg" xlink:type="simple" position="float" orientation="portrait" id="oo_57055.jpg"/></fig><fig id="F1876882" position="float" orientation="portrait"><label>Figure 91a.</label><caption><p>Foreleg (<ext-link xmlns:xlink="http://www.w3.org/1999/xlink" ext-link-type="uri" xlink:href="http://www.antweb.org/specimen/CASENT0017556" xlink:type="simple">CASENT0017556</ext-link>), anterior face: apical portion of the tibia, its associated calcar of strigil, and the basitarsus.</p></caption><graphic xmlns:xlink="http://www.w3.org/1999/xlink" xlink:href="biodiversity_data_journal-4-e8032-g091_a.jpg" xlink:type="simple" position="float" orientation="portrait" id="oo_57054.jpg"/></fig><fig id="F1876884" position="float" orientation="portrait"><label>Figure 91c.</label><caption><p>Midleg (<ext-link xmlns:xlink="http://www.w3.org/1999/xlink" ext-link-type="uri" xlink:href="http://www.antweb.org/specimen/CASENT0022146" xlink:type="simple">CASENT0022146</ext-link>), posterior face: apical portion of the tibia, and its associated spur; basal portion of the basitarsus.</p></caption><graphic xmlns:xlink="http://www.w3.org/1999/xlink" xlink:href="biodiversity_data_journal-4-e8032-g091_c.jpg" xlink:type="simple" position="float" orientation="portrait" id="oo_57056.jpg"/></fig><fig id="F1876885" position="float" orientation="portrait"><label>Figure 91d.</label><caption><p>Midleg (<ext-link xmlns:xlink="http://www.w3.org/1999/xlink" ext-link-type="uri" xlink:href="http://www.antweb.org/specimen/CASENT0022146" xlink:type="simple">CASENT0022146</ext-link>), anterior face: basitarsus with longitudinal sulcus.</p></caption><graphic xmlns:xlink="http://www.w3.org/1999/xlink" xlink:href="biodiversity_data_journal-4-e8032-g091_d.jpg" xlink:type="simple" position="float" orientation="portrait" id="oo_57057.jpg"/></fig><fig-group id="F1876886" position="float" orientation="portrait"><caption><p>Legs of <italic><tp:taxon-name><tp:taxon-name-part taxon-name-part-type="genus">Stigmatomma</tp:taxon-name-part> <tp:taxon-name-part taxon-name-part-type="species">sakalava</tp:taxon-name-part></tp:taxon-name></italic> <bold>sp. n.</bold> worker (<ext-link xmlns:xlink="http://www.w3.org/1999/xlink" ext-link-type="uri" xlink:href="http://www.antweb.org/specimen/CASENT0022146" xlink:type="simple">CASENT0022146</ext-link>); plate II. Images by F. A. Esteves; available at <ext-link xmlns:xlink="http://www.w3.org/1999/xlink" ext-link-type="uri" xlink:href="http://antweb.org/" xlink:type="simple">AntWeb.org</ext-link>.</p></caption><fig id="F1876891" position="float" orientation="portrait"><label>Figure 92a.</label><caption><p>Hindleg, anterior face: apical portion of the tibia, its associated spurs, and the basitarsus.</p></caption><graphic xmlns:xlink="http://www.w3.org/1999/xlink" xlink:href="biodiversity_data_journal-4-e8032-g092_a.jpg" xlink:type="simple" position="float" orientation="portrait" id="oo_57058.jpg"/></fig><fig id="F1876892" position="float" orientation="portrait"><label>Figure 92b.</label><caption><p>Hindleg, posterior face: apical portion of the tibia, its associated spur, and basal portion of the basitarsus.</p></caption><graphic xmlns:xlink="http://www.w3.org/1999/xlink" xlink:href="biodiversity_data_journal-4-e8032-g092_b.jpg" xlink:type="simple" position="float" orientation="portrait" id="oo_57059.jpg"/></fig></fig-group><fig id="F1876891" position="float" orientation="portrait"><label>Figure 92a.</label><caption><p>Hindleg, anterior face: apical portion of the tibia, its associated spurs, and the basitarsus.</p></caption><graphic xmlns:xlink="http://www.w3.org/1999/xlink" xlink:href="biodiversity_data_journal-4-e8032-g092_a.jpg" xlink:type="simple" position="float" orientation="portrait" id="oo_57058.jpg"/></fig><fig id="F1876892" position="float" orientation="portrait"><label>Figure 92b.</label><caption><p>Hindleg, posterior face: apical portion of the tibia, its associated spur, and basal portion of the basitarsus.</p></caption><graphic xmlns:xlink="http://www.w3.org/1999/xlink" xlink:href="biodiversity_data_journal-4-e8032-g092_b.jpg" xlink:type="simple" position="float" orientation="portrait" id="oo_57059.jpg"/></fig><fig-group id="F1876893" position="float" orientation="portrait"><caption><p>Petiole and gaster of <italic><tp:taxon-name><tp:taxon-name-part taxon-name-part-type="genus">Stigmatomma</tp:taxon-name-part> <tp:taxon-name-part taxon-name-part-type="species">sakalava</tp:taxon-name-part></tp:taxon-name></italic> <bold>sp. n.</bold> worker (<ext-link xmlns:xlink="http://www.w3.org/1999/xlink" ext-link-type="uri" xlink:href="http://www.antweb.org/specimen/CASENT0022146" xlink:type="simple">CASENT0022146</ext-link>). Images by F. A. Esteves; available at <ext-link xmlns:xlink="http://www.w3.org/1999/xlink" ext-link-type="uri" xlink:href="http://antweb.org/" xlink:type="simple">AntWeb.org</ext-link>.</p></caption><fig id="F1876898" position="float" orientation="portrait"><label>Figure 93a.</label><caption><p>Petiole, lateral view.</p></caption><graphic xmlns:xlink="http://www.w3.org/1999/xlink" xlink:href="biodiversity_data_journal-4-e8032-g093_a.jpg" xlink:type="simple" position="float" orientation="portrait" id="oo_57060.jpg"/></fig><fig id="F1876899" position="float" orientation="portrait"><label>Figure 93b.</label><caption><p>Petiole, ventral view.</p></caption><graphic xmlns:xlink="http://www.w3.org/1999/xlink" xlink:href="biodiversity_data_journal-4-e8032-g093_b.jpg" xlink:type="simple" position="float" orientation="portrait" id="oo_57061.jpg"/></fig><fig id="F1876900" position="float" orientation="portrait"><label>Figure 93c.</label><caption><p>Petiole and gaster, lateral view.</p></caption><graphic xmlns:xlink="http://www.w3.org/1999/xlink" xlink:href="biodiversity_data_journal-4-e8032-g093_c.jpg" xlink:type="simple" position="float" orientation="portrait" id="oo_57062.jpg"/></fig><fig id="F1876901" position="float" orientation="portrait"><label>Figure 93d.</label><caption><p>Abdominal segment VII and stinger; lateral view.</p></caption><graphic xmlns:xlink="http://www.w3.org/1999/xlink" xlink:href="biodiversity_data_journal-4-e8032-g093_d.jpg" xlink:type="simple" position="float" orientation="portrait" id="oo_57064.jpg"/></fig></fig-group><fig id="F1876898" position="float" orientation="portrait"><label>Figure 93a.</label><caption><p>Petiole, lateral view.</p></caption><graphic xmlns:xlink="http://www.w3.org/1999/xlink" xlink:href="biodiversity_data_journal-4-e8032-g093_a.jpg" xlink:type="simple" position="float" orientation="portrait" id="oo_57060.jpg"/></fig><fig id="F1876899" position="float" orientation="portrait"><label>Figure 93b.</label><caption><p>Petiole, ventral view.</p></caption><graphic xmlns:xlink="http://www.w3.org/1999/xlink" xlink:href="biodiversity_data_journal-4-e8032-g093_b.jpg" xlink:type="simple" position="float" orientation="portrait" id="oo_57061.jpg"/></fig><fig id="F1876900" position="float" orientation="portrait"><label>Figure 93c.</label><caption><p>Petiole and gaster, lateral view.</p></caption><graphic xmlns:xlink="http://www.w3.org/1999/xlink" xlink:href="biodiversity_data_journal-4-e8032-g093_c.jpg" xlink:type="simple" position="float" orientation="portrait" id="oo_57062.jpg"/></fig><fig id="F1876901" position="float" orientation="portrait"><label>Figure 93d.</label><caption><p>Abdominal segment VII and stinger; lateral view.</p></caption><graphic xmlns:xlink="http://www.w3.org/1999/xlink" xlink:href="biodiversity_data_journal-4-e8032-g093_d.jpg" xlink:type="simple" position="float" orientation="portrait" id="oo_57064.jpg"/></fig><fig id="F1876902" position="float" orientation="portrait"><label>Figure 94.</label><caption><p><italic><tp:taxon-name><tp:taxon-name-part taxon-name-part-type="genus">Stigmatomma</tp:taxon-name-part> <tp:taxon-name-part taxon-name-part-type="species">sakalava</tp:taxon-name-part></tp:taxon-name></italic> <bold>sp. n.</bold> worker (<ext-link xmlns:xlink="http://www.w3.org/1999/xlink" ext-link-type="uri" xlink:href="http://www.antweb.org/specimen/CASENT0017556" xlink:type="simple">CASENT0017556</ext-link>): ventral view of the mandibles, mouth parts, and anterior part of the head. Image by F. A. Esteves; available at <ext-link xmlns:xlink="http://www.w3.org/1999/xlink" ext-link-type="uri" xlink:href="http://antweb.org/" xlink:type="simple">AntWeb.org</ext-link>.</p></caption><graphic xmlns:xlink="http://www.w3.org/1999/xlink" xlink:href="biodiversity_data_journal-4-e8032-g094.jpg" position="float" id="oo_57065.jpg" orientation="portrait" xlink:type="simple"/></fig><fig-group id="F1880434" position="float" orientation="portrait"><caption><p><italic><tp:taxon-name><tp:taxon-name-part taxon-name-part-type="genus">Stigmatomma</tp:taxon-name-part> <tp:taxon-name-part taxon-name-part-type="species">sakalava</tp:taxon-name-part></tp:taxon-name></italic> <bold>sp. n.</bold> (morph B; <ext-link xmlns:xlink="http://www.w3.org/1999/xlink" ext-link-type="uri" xlink:href="http://www.antweb.org/specimen/CASENT0438262" xlink:type="simple">CASENT0438262</ext-link>); worker. Images by Estella Ortega; available at <ext-link xmlns:xlink="http://www.w3.org/1999/xlink" ext-link-type="uri" xlink:href="http://antweb.org/" xlink:type="simple">AntWeb.org</ext-link>.</p></caption><fig id="F1880439" position="float" orientation="portrait"><label>Figure 95a.</label><caption><p>Fullface view.</p></caption><graphic xmlns:xlink="http://www.w3.org/1999/xlink" xlink:href="biodiversity_data_journal-4-e8032-g095_a.png" xlink:type="simple" position="float" orientation="portrait" id="oo_57195.png"/></fig><fig id="F1880440" position="float" orientation="portrait"><label>Figure 95b.</label><caption><p>Lateral view.</p></caption><graphic xmlns:xlink="http://www.w3.org/1999/xlink" xlink:href="biodiversity_data_journal-4-e8032-g095_b.png" xlink:type="simple" position="float" orientation="portrait" id="oo_57196.png"/></fig><fig id="F1880441" position="float" orientation="portrait"><label>Figure 95c.</label><caption><p>Dorsal view.</p></caption><graphic xmlns:xlink="http://www.w3.org/1999/xlink" xlink:href="biodiversity_data_journal-4-e8032-g095_c.png" xlink:type="simple" position="float" orientation="portrait" id="oo_57197.png"/></fig></fig-group><fig id="F1880439" position="float" orientation="portrait"><label>Figure 95a.</label><caption><p>Fullface view.</p></caption><graphic xmlns:xlink="http://www.w3.org/1999/xlink" xlink:href="biodiversity_data_journal-4-e8032-g095_a.png" xlink:type="simple" position="float" orientation="portrait" id="oo_57195.png"/></fig><fig-group id="F1880443" position="float" orientation="portrait"><caption><p>Head of <italic><tp:taxon-name><tp:taxon-name-part taxon-name-part-type="genus">Stigmatomma</tp:taxon-name-part> <tp:taxon-name-part taxon-name-part-type="species">sakalava</tp:taxon-name-part></tp:taxon-name></italic> <bold>sp. n.</bold> worker (morph B; <ext-link xmlns:xlink="http://www.w3.org/1999/xlink" ext-link-type="uri" xlink:href="http://www.antweb.org/specimen/CASENT0438262" xlink:type="simple">CASENT0438262</ext-link>). Images by F. A. Esteves; available at <ext-link xmlns:xlink="http://www.w3.org/1999/xlink" ext-link-type="uri" xlink:href="http://antweb.org/" xlink:type="simple">AntWeb.org</ext-link>.</p></caption><fig id="F1880448" position="float" orientation="portrait"><label>Figure 96a.</label><caption><p>Dorsal view of the mandibles and anterior part of the head.</p></caption><graphic xmlns:xlink="http://www.w3.org/1999/xlink" xlink:href="biodiversity_data_journal-4-e8032-g096_a.jpg" xlink:type="simple" position="float" orientation="portrait" id="oo_57198.jpg"/></fig><fig id="F1880449" position="float" orientation="portrait"><label>Figure 96b.</label><caption><p>Fullface view.</p></caption><graphic xmlns:xlink="http://www.w3.org/1999/xlink" xlink:href="biodiversity_data_journal-4-e8032-g096_b.jpg" xlink:type="simple" position="float" orientation="portrait" id="oo_57199.jpg"/></fig><fig id="F1880450" position="float" orientation="portrait"><label>Figure 96c.</label><caption><p>Close-up of the eyes, dorsolateral view.</p></caption><graphic xmlns:xlink="http://www.w3.org/1999/xlink" xlink:href="biodiversity_data_journal-4-e8032-g096_c.jpg" xlink:type="simple" position="float" orientation="portrait" id="oo_57200.jpg"/></fig></fig-group><fig id="F1880448" position="float" orientation="portrait"><label>Figure 96a.</label><caption><p>Dorsal view of the mandibles and anterior part of the head.</p></caption><graphic xmlns:xlink="http://www.w3.org/1999/xlink" xlink:href="biodiversity_data_journal-4-e8032-g096_a.jpg" xlink:type="simple" position="float" orientation="portrait" id="oo_57198.jpg"/></fig><fig id="F1880449" position="float" orientation="portrait"><label>Figure 96b.</label><caption><p>Fullface view.</p></caption><graphic xmlns:xlink="http://www.w3.org/1999/xlink" xlink:href="biodiversity_data_journal-4-e8032-g096_b.jpg" xlink:type="simple" position="float" orientation="portrait" id="oo_57199.jpg"/></fig><fig id="F1880450" position="float" orientation="portrait"><label>Figure 96c.</label><caption><p>Close-up of the eyes, dorsolateral view.</p></caption><graphic xmlns:xlink="http://www.w3.org/1999/xlink" xlink:href="biodiversity_data_journal-4-e8032-g096_c.jpg" xlink:type="simple" position="float" orientation="portrait" id="oo_57200.jpg"/></fig><fig-group id="F1880727" position="float" orientation="portrait"><caption><p>Mesosoma of <italic><tp:taxon-name><tp:taxon-name-part taxon-name-part-type="genus">Stigmatomma</tp:taxon-name-part> <tp:taxon-name-part taxon-name-part-type="species">sakalava</tp:taxon-name-part></tp:taxon-name></italic> <bold>sp. n.</bold> worker (morph B; <ext-link xmlns:xlink="http://www.w3.org/1999/xlink" ext-link-type="uri" xlink:href="http://www.antweb.org/specimen/CASENT0438262" xlink:type="simple">CASENT0438262</ext-link>). Images by F. A. Esteves; available at <ext-link xmlns:xlink="http://www.w3.org/1999/xlink" ext-link-type="uri" xlink:href="http://antweb.org/" xlink:type="simple">AntWeb.org</ext-link>.</p></caption><fig id="F1880732" position="float" orientation="portrait"><label>Figure 97a.</label><caption><p>Dorsal view of the body.</p></caption><graphic xmlns:xlink="http://www.w3.org/1999/xlink" xlink:href="biodiversity_data_journal-4-e8032-g097_a.jpg" xlink:type="simple" position="float" orientation="portrait" id="oo_57201.jpg"/></fig><fig id="F1880733" position="float" orientation="portrait"><label>Figure 97b.</label><caption><p>Mesosoma, lateral view.</p></caption><graphic xmlns:xlink="http://www.w3.org/1999/xlink" xlink:href="biodiversity_data_journal-4-e8032-g097_b.jpg" xlink:type="simple" position="float" orientation="portrait" id="oo_57202.jpg"/></fig><fig id="F1880734" position="float" orientation="portrait"><label>Figure 97c.</label><caption><p>Apical portion of the pronotum, and remainder of mesosoma, in lateral view.</p></caption><graphic xmlns:xlink="http://www.w3.org/1999/xlink" xlink:href="biodiversity_data_journal-4-e8032-g097_c.jpg" xlink:type="simple" position="float" orientation="portrait" id="oo_57203.jpg"/></fig></fig-group><fig id="F1880732" position="float" orientation="portrait"><label>Figure 97a.</label><caption><p>Dorsal view of the body.</p></caption><graphic xmlns:xlink="http://www.w3.org/1999/xlink" xlink:href="biodiversity_data_journal-4-e8032-g097_a.jpg" xlink:type="simple" position="float" orientation="portrait" id="oo_57201.jpg"/></fig><fig id="F1880733" position="float" orientation="portrait"><label>Figure 97b.</label><caption><p>Mesosoma, lateral view.</p></caption><graphic xmlns:xlink="http://www.w3.org/1999/xlink" xlink:href="biodiversity_data_journal-4-e8032-g097_b.jpg" xlink:type="simple" position="float" orientation="portrait" id="oo_57202.jpg"/></fig><fig id="F1880734" position="float" orientation="portrait"><label>Figure 97c.</label><caption><p>Apical portion of the pronotum, and remainder of mesosoma, in lateral view.</p></caption><graphic xmlns:xlink="http://www.w3.org/1999/xlink" xlink:href="biodiversity_data_journal-4-e8032-g097_c.jpg" xlink:type="simple" position="float" orientation="portrait" id="oo_57203.jpg"/></fig><fig-group id="F1880736" position="float" orientation="portrait"><caption><p>Legs of <italic><tp:taxon-name><tp:taxon-name-part taxon-name-part-type="genus">Stigmatomma</tp:taxon-name-part> <tp:taxon-name-part taxon-name-part-type="species">sakalava</tp:taxon-name-part></tp:taxon-name></italic> <bold>sp. n.</bold> worker (morph B; <ext-link xmlns:xlink="http://www.w3.org/1999/xlink" ext-link-type="uri" xlink:href="http://www.antweb.org/specimen/CASENT0438262" xlink:type="simple">CASENT0438262</ext-link>). Images by F. A. Esteves; available at <ext-link xmlns:xlink="http://www.w3.org/1999/xlink" ext-link-type="uri" xlink:href="http://antweb.org/" xlink:type="simple">AntWeb.org</ext-link>.</p></caption><fig id="F1880741" position="float" orientation="portrait"><label>Figure 98a.</label><caption><p>Midleg, anterior view: apical portion of the tibia, with associated spur, and basitarsus.</p></caption><graphic xmlns:xlink="http://www.w3.org/1999/xlink" xlink:href="biodiversity_data_journal-4-e8032-g098_a.jpg" xlink:type="simple" position="float" orientation="portrait" id="oo_57204.jpg"/></fig><fig id="F1880742" position="float" orientation="portrait"><label>Figure 98b.</label><caption><p>Hindleg, anterior view: apical portion of the tibia, with associated spurs, and basitarsus.</p></caption><graphic xmlns:xlink="http://www.w3.org/1999/xlink" xlink:href="biodiversity_data_journal-4-e8032-g098_b.jpg" xlink:type="simple" position="float" orientation="portrait" id="oo_57205.jpg"/></fig><fig id="F1880743" position="float" orientation="portrait"><label>Figure 98c.</label><caption><p>Hindleg, posterior view: apical portion of the tibia, with associated spurs, and basal portion of the basitarsus.</p></caption><graphic xmlns:xlink="http://www.w3.org/1999/xlink" xlink:href="biodiversity_data_journal-4-e8032-g098_c.jpg" xlink:type="simple" position="float" orientation="portrait" id="oo_57206.jpg"/></fig></fig-group><fig id="F1880741" position="float" orientation="portrait"><label>Figure 98a.</label><caption><p>Midleg, anterior view: apical portion of the tibia, with associated spur, and basitarsus.</p></caption><graphic xmlns:xlink="http://www.w3.org/1999/xlink" xlink:href="biodiversity_data_journal-4-e8032-g098_a.jpg" xlink:type="simple" position="float" orientation="portrait" id="oo_57204.jpg"/></fig><fig id="F1880742" position="float" orientation="portrait"><label>Figure 98b.</label><caption><p>Hindleg, anterior view: apical portion of the tibia, with associated spurs, and basitarsus.</p></caption><graphic xmlns:xlink="http://www.w3.org/1999/xlink" xlink:href="biodiversity_data_journal-4-e8032-g098_b.jpg" xlink:type="simple" position="float" orientation="portrait" id="oo_57205.jpg"/></fig><fig id="F1880743" position="float" orientation="portrait"><label>Figure 98c.</label><caption><p>Hindleg, posterior view: apical portion of the tibia, with associated spurs, and basal portion of the basitarsus.</p></caption><graphic xmlns:xlink="http://www.w3.org/1999/xlink" xlink:href="biodiversity_data_journal-4-e8032-g098_c.jpg" xlink:type="simple" position="float" orientation="portrait" id="oo_57206.jpg"/></fig><fig id="F1880440" position="float" orientation="portrait"><label>Figure 95b.</label><caption><p>Lateral view.</p></caption><graphic xmlns:xlink="http://www.w3.org/1999/xlink" xlink:href="biodiversity_data_journal-4-e8032-g095_b.png" xlink:type="simple" position="float" orientation="portrait" id="oo_57196.png"/></fig><fig-group id="F1880745" position="float" orientation="portrait"><caption><p>Gaster of <italic><tp:taxon-name><tp:taxon-name-part taxon-name-part-type="genus">Stigmatomma</tp:taxon-name-part> <tp:taxon-name-part taxon-name-part-type="species">sakalava</tp:taxon-name-part></tp:taxon-name></italic> <bold>sp. n.</bold> worker (morph B; <ext-link xmlns:xlink="http://www.w3.org/1999/xlink" ext-link-type="uri" xlink:href="http://www.antweb.org/specimen/CASENT0438262" xlink:type="simple">CASENT0438262</ext-link>). Images by F. A. Esteves; available at <ext-link xmlns:xlink="http://www.w3.org/1999/xlink" ext-link-type="uri" xlink:href="http://antweb.org/" xlink:type="simple">AntWeb.org</ext-link>.</p></caption><fig id="F1880750" position="float" orientation="portrait"><label>Figure 99a.</label><caption><p>From left to right: apical portion of the petiole, abdominal segment III, and abdominal segment IV, lateral view.</p></caption><graphic xmlns:xlink="http://www.w3.org/1999/xlink" xlink:href="biodiversity_data_journal-4-e8032-g099_a.jpg" xlink:type="simple" position="float" orientation="portrait" id="oo_57207.jpg"/></fig><fig id="F1880751" position="float" orientation="portrait"><label>Figure 99b.</label><caption><p>Apical portion of the abdominal segment VII, dorsal view.</p></caption><graphic xmlns:xlink="http://www.w3.org/1999/xlink" xlink:href="biodiversity_data_journal-4-e8032-g099_b.jpg" xlink:type="simple" position="float" orientation="portrait" id="oo_57208.jpg"/></fig></fig-group><fig id="F1880750" position="float" orientation="portrait"><label>Figure 99a.</label><caption><p>From left to right: apical portion of the petiole, abdominal segment III, and abdominal segment IV, lateral view.</p></caption><graphic xmlns:xlink="http://www.w3.org/1999/xlink" xlink:href="biodiversity_data_journal-4-e8032-g099_a.jpg" xlink:type="simple" position="float" orientation="portrait" id="oo_57207.jpg"/></fig><fig id="F1880751" position="float" orientation="portrait"><label>Figure 99b.</label><caption><p>Apical portion of the abdominal segment VII, dorsal view.</p></caption><graphic xmlns:xlink="http://www.w3.org/1999/xlink" xlink:href="biodiversity_data_journal-4-e8032-g099_b.jpg" xlink:type="simple" position="float" orientation="portrait" id="oo_57208.jpg"/></fig><fig id="F1876904" position="float" orientation="portrait"><label>Figure 100.</label><caption><p>Distribution map of <italic><tp:taxon-name><tp:taxon-name-part taxon-name-part-type="genus">Stigmatomma</tp:taxon-name-part> <tp:taxon-name-part taxon-name-part-type="species">sakalava</tp:taxon-name-part></tp:taxon-name></italic> <bold>sp. n.</bold> in the Malagasy bioregion. Collection localities are mapped over the outlines of five simplified ecoregion zones of Madagascar: humid forests (dark green), subhumid forests (light green), dry deciduous forests (brown), succulent woodlands (orange), and spiny thickets (yellow). The red dot indicates where morph B was collected.</p></caption><graphic xmlns:xlink="http://www.w3.org/1999/xlink" xlink:href="biodiversity_data_journal-4-e8032-g100.png" position="float" id="oo_70789.png" orientation="portrait" xlink:type="simple"/></fig></tp:treatment-sec><ref-list><ref id="B490156"><element-citation xmlns:xlink="http://www.w3.org/1999/xlink" publication-type="article" xlink:type="simple"><person-group person-group-type="author"><name name-style="western"><surname>Yoshimura</surname><given-names>Masashi</given-names></name><name name-style="western"><surname>Fisher</surname><given-names>B. L.</given-names></name></person-group><year>2012</year><article-title>A Revision of Male Ants of the Malagasy <tp:taxon-name><tp:taxon-name-part taxon-name-part-type="subfamily">Amblyoponinae</tp:taxon-name-part></tp:taxon-name> (<tp:taxon-name><tp:taxon-name-part taxon-name-part-type="order">Hymenoptera</tp:taxon-name-part></tp:taxon-name>: <tp:taxon-name><tp:taxon-name-part taxon-name-part-type="family">Formicidae</tp:taxon-name-part></tp:taxon-name>) with Resurrections of the Genera <italic><tp:taxon-name><tp:taxon-name-part taxon-name-part-type="genus">Stigmatomma</tp:taxon-name-part></tp:taxon-name></italic> and <italic><tp:taxon-name><tp:taxon-name-part taxon-name-part-type="genus">Xymmer</tp:taxon-name-part></tp:taxon-name></italic></article-title><source>PLoS ONE</source><volume>7</volume><issue>3</issue><fpage>e33325</fpage><uri xlink:type="simple">http://dx.plos.org/10.1371/journal.pone.0033325</uri><pub-id pub-id-type="doi">10.1371/journal.pone.0033325</pub-id></element-citation></ref><ref id="B3099200"><element-citation xmlns:xlink="http://www.w3.org/1999/xlink" publication-type="article" xlink:type="simple"><person-group person-group-type="author"><name name-style="western"><surname>Ward</surname><given-names>P. S.</given-names></name><name name-style="western"><surname>Fisher</surname><given-names>B. L.</given-names></name></person-group><year>2016</year><article-title>Tales of dracula ants: the evolutionary history of the ant subfamily <tp:taxon-name><tp:taxon-name-part taxon-name-part-type="subfamily">Amblyoponinae</tp:taxon-name-part></tp:taxon-name> (<tp:taxon-name><tp:taxon-name-part taxon-name-part-type="order">Hymenoptera</tp:taxon-name-part></tp:taxon-name>: <tp:taxon-name><tp:taxon-name-part taxon-name-part-type="family">Formicidae</tp:taxon-name-part></tp:taxon-name>)</article-title><source>Systematic Entomology</source><volume>41</volume><fpage>683</fpage><lpage>693</lpage><pub-id pub-id-type="doi">10.1111/syen.12186</pub-id></element-citation></ref><ref id="B3006465"><element-citation xmlns:xlink="http://www.w3.org/1999/xlink" publication-type="article" xlink:type="simple"><person-group person-group-type="author"><name name-style="western"><surname>Feeley-Harnik</surname><given-names>G.</given-names></name></person-group><year>1978</year><article-title>Divine kingship and the meaning of history among the Sakalava of Madagascar</article-title><source>Man New Series</source><volume>13</volume><issue>3</issue><fpage>402</fpage><lpage>417</lpage><pub-id pub-id-type="doi">10.2307/2801937</pub-id></element-citation></ref><ref id="B3004418"><element-citation xmlns:xlink="http://www.w3.org/1999/xlink" publication-type="book" xlink:type="simple"><person-group person-group-type="author"><name name-style="western"><surname>Burgess</surname><given-names>N.</given-names></name><name name-style="western"><surname>D’Amico Hales</surname><given-names>J.</given-names></name><name name-style="western"><surname>Underwood</surname><given-names>E.</given-names></name><name name-style="western"><surname>Dinerstein</surname><given-names>E.</given-names></name><name name-style="western"><surname>Olson</surname><given-names>D.</given-names></name><name name-style="western"><surname>Itoua</surname><given-names>I.</given-names></name><name name-style="western"><surname>Schipper</surname><given-names>J.</given-names></name><name name-style="western"><surname>Ricketts</surname><given-names>T.</given-names></name><name name-style="western"><surname>Newman</surname><given-names>K.</given-names></name></person-group><year>2004</year><source>Terrestrial ecoregions of Africa and Madagascar: a conservation assessment</source><publisher-name>Island Press</publisher-name><publisher-loc>Washington, D.C.</publisher-loc><size units="page">544</size></element-citation></ref></ref-list></tp:taxon-treatment>
